# Supplementary material for: Triplet-driven chemical reactivity of β-carotene and its biological implications
Source: Nat Commun. 2022 May 5;13:2474. doi: 10.1038/s41467-022-30095-z (PMC9072317; doi:10.1038/s41467-022-30095-z)
Supplement: Supplementary file 3 — Source Data [file 41467_2022_30095_MOESM3_ESM.zip]

Archive with 22 entries (15 files):
- figure1/
- figure1/panelA.xls
- figure1/panelB.xls
- figure1/panelC.xls
- figure1/panelCinset.xls
- figure1/panelD.xls
- figure1/panelDinset.xls
- figure2/
- figure2/fig2panelA.xls
- figure5/
- figure5/epr/
- figure5/epr/eprEPO58.xls
- figure5/epr/eprKO2.xls
- figure5/SingletOxygen/
- figure5/SingletOxygen/actionspectra/
- figure5/SingletOxygen/actionspectra/betaCarAction.xls
- figure5/SingletOxygen/actionspectra/EPO58Action.xls
- figure5/SingletOxygen/actionspectra/luteinAction.xls
- figure5/SingletOxygen/CrtsSingletO.xls
- figure5/SingletOxygen/EPO58SingletO.xls
- SuppFig9/
- SuppFig9/eprEPO58liposomes.xls
