# Supplementary material for: Triplet-driven chemical reactivity of β-carotene and its biological implications
Source: Nat Commun. 2022 May 5;13:2474. doi: 10.1038/s41467-022-30095-z (PMC9072317; doi:10.1038/s41467-022-30095-z)
Supplement: Supplementary file 3 — Source Data [file 41467_2022_30095_MOESM3_ESM.zip › figure1/panelA.xls]

## Sheet: Sheet1
lambda1	betaCar		lambda2	EPO5858	EPO58710		lambda3	EPO58		lambda4	EPO710
800	0		600	0.00527766	0.000813709		600	0.00292826		600.009	0.00895102
799	0.000128656		598.889	0.00532021	0.000855183		599.5	0.00242764		598.974	0.00872267
798	5.5146e-05		597.778	0.00529847	0.000741828		599	0.00251064		597.939	0.00944078
797	5.72202e-06		596.667	0.00521963	0.000861308		598.5	0.00232031		597.052	0.00796294
796	6.64165e-05		595.556	0.00538016	0.000960784		598	0.00245118		596.016	0.00697335
795	0.000142938		594.445	0.00550089	0.00106568		597.5	0.00265551		594.981	0.0101448
794	0.000172727		593.334	0.00537698	0.00101256		597	0.00246744		593.945	0.00889725
793	-6.28638e-05		592.223	0.00541386	0.00103088		596.5	0.00256739		593.057	0.00901214
792	0.000106277		591.112	0.00536874	0.0010068		596	0.0023854		592.02	0.00924131
791	5.79287e-05		590.001	0.00537161	0.000988781		595.5	0.00295436		590.983	0.0083961
790	-1.83698e-05		588.89	0.00554456	0.00107664		595	0.00255007		589.946	0.00862173
789	-8.25003e-05		587.779	0.00552309	0.0011102		594.5	0.00254226		589.057	0.00859011
788	3.89418e-05		586.668	0.00559832	0.00112394		594	0.00244959		588.02	0.00804119
787	3.18159e-05		585.557	0.00549253	0.00104483		593.5	0.00269979		586.982	0.00826118
786	-5.10105e-05		584.446	0.00548314	0.00110495		593	0.00282709		585.944	0.00643459
785	-0.000100187		583.335	0.00547137	0.000983892		592.5	0.00246398		585.054	0.00666916
784	-9.3531e-05		582.224	0.00546121	0.0010176		592	0.00268602		584.015	0.006679
783	-5.88579e-05		581.113	0.00554426	0.00109497		591.5	0.00282938		582.976	0.00406593
782	1.33355e-05		580.002	0.00554383	0.00112297		591	0.00281183		581.937	0.00531411
781	-0.00016798		578.891	0.00559016	0.00119709		590.5	0.0027987		581.046	0.00582519
780	-2.69453e-05		577.78	0.00556887	0.00101457		590	0.002608		580.007	0.00543909
779	-1.93911e-05		576.669	0.00558927	0.00102172		589.5	0.00248317		578.967	0.00470724
778	-3.95858e-05		575.558	0.00550027	0.00103999		589	0.00288307		577.926	0.00559081
777	-0.00016143		574.447	0.00541389	0.000826264		588.5	0.00273805		577.035	0.00553784
776	-0.000156826		573.336	0.00552378	0.000952961		588	0.00294155		575.994	0.00477063
775	-0.000329094		572.225	0.00554751	0.00103912		587.5	0.00263202		574.953	0.00567243
774	-0.000268173		571.114	0.00541248	0.000970358		587	0.00288323		574.06	0.00516558
773	-0.000159636		570.003	0.00539308	0.000901293		586.5	0.00267815		573.019	0.00592865
772	-0.000206433		568.892	0.00545296	0.000886523		586	0.0026427		571.977	0.00555903
771	-0.000411351		567.781	0.00539139	0.000860432		585.5	0.00267565		570.935	0.00513141
770	-0.000227235		566.67	0.00550514	0.000935824		585	0.0028609		570.042	0.00603035
769	-0.000211191		565.559	0.00542904	0.000896713		584.5	0.002716		568.999	0.00577486
768	-0.000217113		564.448	0.00548099	0.000845202		584	0.00298871		567.956	0.00615049
767	-0.000160336		563.337	0.00546726	0.000882252		583.5	0.00299976		567.062	0.00515587
766	-0.000193063		562.226	0.00556266	0.000983326		583	0.0027633		566.019	0.00538019
765	-0.000245912		561.115	0.00550261	0.000924862		582.5	0.00288509		564.975	0.00549332
764	-0.000143413		560.004	0.00557942	0.000894705		582	0.00261719		563.932	0.00714121
763	-0.000172712		558.893	0.00547577	0.000913129		581.5	0.00285473		563.037	0.00551551
762	-0.000174863		557.782	0.00553233	0.000907004		581	0.00289742		561.992	0.00564745
761	-0.000127586		556.671	0.00545135	0.000883745		580.5	0.0028374		560.948	0.00521853
760	-9.74726e-05		555.56	0.00540331	0.000711215		580	0.00274837		560.052	0.00567306
759	-0.000346428		554.449	0.00556335	0.000896096		579.5	0.0032164		559.007	0.0060036
758	-0.000210913		553.338	0.00556799	0.000984613		579	0.0029424		557.962	0.00601647
757	-0.000305028		552.227	0.0055548	0.000876796		578.5	0.00303055		557.065	0.0049916
756	-0.000312293		551.116	0.00554847	0.000820141		578	0.00309861		556.02	0.00474379
755	-0.000451374		550.005	0.00566387	0.000866865		577.5	0.00335452		554.973	0.00421444
754	-0.000530765		548.894	0.00574756	0.000938192		577	0.00281587		553.927	0.00573928
753	-0.000220965		547.783	0.00576838	0.000831461		576.5	0.00279163		553.03	0.00538688
752	-0.000237211		546.672	0.00584568	0.00087762		576	0.00304788		551.983	0.00474971
751	-0.000307113		545.561	0.00592537	0.000901138		575.5	0.00294421		550.936	0.00520719
750	-0.000342146		544.45	0.00600905	0.00079215		575	0.00281322		550.038	0.0050864
749	-0.000307409		543.339	0.00620487	0.000864652		574.5	0.00273986		548.991	0.00588525
748	-0.000397694		542.228	0.00641206	0.000975658		574	0.00299849		547.943	0.00509409
747	-0.000267467		541.117	0.00667863	0.000967989		573.5	0.00290667		547.044	0.00568857
746	-0.000383404		540.006	0.00690851	0.000974165		573	0.00301534		545.996	0.00534488
745	-0.000463546		538.895	0.00725341	0.000980752		572.5	0.00307091		544.948	0.00483378
744	-0.0005254		537.784	0.00755657	0.000894964		572	0.00304719		544.049	0.00563698
743	-0.00043507		536.673	0.00802738	0.000940714		571.5	0.00314312		543	0.00520075
742	-0.000441504		535.562	0.0084072	0.000960939		571	0.00317806		541.95	0.0060412
741	-0.000433504		534.451	0.00880101	0.00101992		570.5	0.00301316		541.051	0.00602202
740	-0.000509172		533.34	0.0092488	0.00105193		570	0.00287302		540.001	0.00587818
739	-0.000557177		532.229	0.00943731	0.00101117		569.5	0.00314642		538.951	0.00748332
738	-0.000541524		531.118	0.00976142	0.0010542		569	0.00299455		538.05	0.00718188
737	-0.000477324		530.007	0.0100102	0.00104643		568.5	0.00293639		537	0.00653811
736	-0.000570816		528.896	0.0101633	0.00108174		568	0.00306192		535.949	0.00877302
735	-0.000458029		527.785	0.0102175	0.000996141		567.5	0.0031587		535.048	0.00683116
734	-0.00061625		526.674	0.01028	0.00116327		567	0.00304411		533.997	0.00662042
733	-0.000753486		525.563	0.0102717	0.00106027		566.5	0.00323507		532.945	0.0061727
732	-0.000614569		524.452	0.0103183	0.00113084		566	0.00326347		532.044	0.00498996
731	-0.000397199		523.341	0.0102651	0.00116579		565.5	0.00361748		530.992	0.00417338
730	-0.000577161		522.23	0.0100124	0.00105389		565	0.00291566		529.94	0.00449754
729	-0.000657335		521.119	0.00994762	0.00102949		564.5	0.0032824		529.038	0.00356009
728	-0.000652012		520.008	0.00970287	0.00102841		564	0.00322103		527.985	0.0048121
727	-0.000583664		518.897	0.00957046	0.0010716		563.5	0.00309792		526.932	0.0033053
726	-0.000692086		517.786	0.00936617	0.000993722		563	0.0034707		526.029	0.00372729
725	-0.00057246		516.675	0.00922068	0.00103608		562.5	0.00342197		524.976	0.00269967
724	-0.000714422		515.564	0.00893812	0.000883435		562	0.00292347		524.073	0.0027476
723	-0.000659502		514.453	0.00871584	0.00101467		561.5	0.00326028		523.019	0.00267024
722	-0.000620252		513.342	0.00852754	0.000998818		561	0.00329767		521.965	0.00318284
721	-0.000747014		512.231	0.00832135	0.0010122		560.5	0.0037653		521.061	0.00218402
720	-0.000709413		511.12	0.00816528	0.00104457		560	0.00372401		520.007	0.00311085
719	-0.000588682		510.009	0.00811877	0.00102079		559.5	0.00343016		518.952	0.00348216
718	-0.000734924		508.898	0.00802591	0.000992487		559	0.00318104		518.048	0.00201857
717	-0.000732619		507.787	0.00798015	0.0010157		558.5	0.00341399		516.992	0.00334319
716	-0.000759861		506.676	0.00798769	0.00107885		558	0.00321688		515.937	0.00256068
715	-0.00067522		505.565	0.00793942	0.000987443		557.5	0.00368926		515.032	0.00289971
714	-0.000796485		504.454	0.00793877	0.00100582		557	0.00349575		513.976	0.00273452
713	-0.000826412		503.343	0.00800124	0.00101591		556.5	0.00377142		513.071	0.00238937
712	-0.000835765		502.232	0.00813921	0.00103865		556	0.00335873		512.014	0.00250558
711	-0.000872794		501.121	0.00829879	0.000982401		555.5	0.00326145		510.958	0.0025242
710	-0.000914992		500.01	0.00850347	0.00108678		555	0.00392203		510.052	0.00214718
709	-0.000824245		498.899	0.00875824	0.0011293		554.5	0.00406271		508.995	0.00306907
708	-0.000798149		497.788	0.0088115	0.00111416		554	0.00350645		507.937	0.0033739
707	-0.000779531		496.677	0.00908956	0.00115329		553.5	0.00351645		507.031	0.00285026
706	-0.000677956		495.566	0.0093296	0.00106974		553	0.00373358		505.973	0.00423725
705	-0.000755477		494.455	0.00956367	0.00110593		552.5	0.00357423		505.066	0.00417615
704	-0.000764053		493.344	0.00993503	0.00131066		552	0.00392762		504.008	0.00255992
703	-0.00077052		492.233	0.0101957	0.00113439		551.5	0.00386977		502.95	0.00404603
702	-0.000764497		491.122	0.0104105	0.00124384		551	0.00402476		502.042	0.00372767
701	-0.000734959		490.011	0.0107464	0.00135175		550.5	0.00357061		500.983	0.00350155
700	-0.000725457		488.9	0.0110168	0.0012044		550	0.00352789		500.075	0.00711582
699	-0.000847657		487.789	0.0114641	0.00142801		549.5	0.00450071		499.016	0.00581245
698	-0.000789071		486.678	0.0116626	0.0015602		549	0.00386247		497.956	0.00708538
697	-0.000912781		485.567	0.0118905	0.00136102		548.5	0.00423462		497.048	0.00502122
696	-0.000880066		484.456	0.0121337	0.00157596		548	0.00408933		495.988	0.00620765
695	-0.000877095		483.345	0.0123192	0.00157699		547.5	0.00364941		494.928	0.00641667
694	-0.000869432		482.234	0.012675	0.00171137		547	0.00411472		494.019	0.00806862
693	-0.000951265		481.123	0.0129158	0.00186473		546.5	0.00434803		492.958	0.00871052
692	-0.000942578		480.012	0.0131758	0.00204996		546	0.00427535		492.049	0.00742154
691	-0.000910401		478.901	0.0134371	0.00207933		545.5	0.0045463		490.988	0.00885727
690	-0.000964572		477.79	0.0136256	0.00217998		545	0.00400389		489.926	0.00888017
689	-0.000865172		476.679	0.0139011	0.0023308		544.5	0.00382192		489.017	0.00963801
688	-0.000965641		475.568	0.014225	0.00249417		544	0.00419713		487.955	0.0124825
687	-0.000897773		474.457	0.0144826	0.00260012		543.5	0.00441252		487.044	0.0104799
686	-0.000999282		473.346	0.0149626	0.00281444		543	0.00470445		485.982	0.0133135
685	-0.000995501		472.235	0.0152743	0.00300798		542.5	0.00474419		485.072	0.0127225
684	-0.000941645		471.124	0.0157271	0.00325295		542	0.00429058		484.009	0.0124329
683	-0.00100634		470.013	0.0161863	0.00354306		541.5	0.00423946		482.946	0.0146039
682	-0.000841501		468.902	0.016734	0.0038252		541	0.00469736		482.035	0.0154881
681	-0.000934618		467.791	0.0172747	0.00402356		540.5	0.0049232		480.972	0.0167263
680	-0.000984905		466.68	0.0179268	0.00439747		540	0.00494633		480.06	0.0167753
679	-0.00108723		465.569	0.0187185	0.00468957		539.5	0.00491367		478.996	0.0198998
678	-0.000954857		464.458	0.0194683	0.00509635		539	0.00462593		477.933	0.0200335
677	-0.000945889		463.347	0.0204767	0.00540104		538.5	0.00519521		477.02	0.0214382
676	-0.00110963		462.236	0.0214756	0.0056381		538	0.00539772		475.956	0.022716
675	-0.00107032		461.125	0.0227018	0.0061351		537.5	0.00559435		475.044	0.0225568
674	-0.00109696		460.014	0.0238576	0.006311		537	0.00558534		473.979	0.0238997
673	-0.000962667		458.903	0.0254057	0.00675471		536.5	0.00569967		473.066	0.0251885
672	-0.00106608		457.792	0.0271349	0.0073744		536	0.00516861		472.001	0.0268526
671	-0.00107355		456.681	0.028839	0.00754209		535.5	0.0054948		470.936	0.0296561
670	-0.0011945		455.57	0.0309944	0.00802784		535	0.00604463		470.022	0.0299597
669	-0.00111177		454.459	0.033264	0.0085352		534.5	0.00582821		468.956	0.03266
668	-0.000989209		453.348	0.0358528	0.00890718		534	0.00576021		468.043	0.0358575
667	-0.00105758		452.237	0.0386337	0.00924726		533.5	0.00558961		466.976	0.0383451
666	-0.00116398		451.126	0.0416697	0.00959496		533	0.00606949		466.062	0.0415365
665	-0.00120876		450.015	0.0451181	0.00994836		532.5	0.00611938		464.996	0.046758
664	-0.00117669		448.904	0.0489256	0.0103571		532	0.00627252		463.929	0.0494569
663	-0.00131738		447.793	0.0531969	0.0107134		531.5	0.00594588		463.014	0.0530724
662	-0.00104048		446.682	0.0580153	0.0110229		531	0.00578975		461.947	0.0581249
661	-0.00105437		445.571	0.0641013	0.0115116		530.5	0.00602654		461.032	0.0639109
660	-0.00118173		444.46	0.0715968	0.0120159		530	0.00605402		459.964	0.0691784
659	-0.00126359		443.349	0.0812465	0.0124727		529.5	0.00651227		459.049	0.0727957
658	-0.00126263		442.238	0.094336	0.0131947		529	0.00666607		457.981	0.0831182
657	-0.00125969		441.127	0.111961	0.0139794		528.5	0.00632173		457.065	0.0892172
656	-0.00138083		440.016	0.136244	0.0148902		528	0.00631287		455.997	0.0967279
655	-0.00120977		438.905	0.169064	0.0160391		527.5	0.00635012		454.928	0.106379
654	-0.0014319		437.794	0.212501	0.0172602		527	0.00704147		454.012	0.116362
653	-0.00130795		436.683	0.268691	0.0189598		526.5	0.00703634		452.943	0.129408
652	-0.0013161		435.572	0.338682	0.0206963		526	0.00736002		452.027	0.139298
651	-0.00128939		434.461	0.421358	0.0229179		525.5	0.00666596		450.957	0.155674
650	-0.00140397		433.35	0.514524	0.0255388		525	0.00671033		450.04	0.172459
649	-0.00142447		432.239	0.612822	0.0283223		524.5	0.0070686		448.97	0.191932
648	-0.00133635		431.128	0.710531	0.031343		524	0.00760887		448.053	0.210349
647	-0.00140017		430.017	0.798257	0.0345535		523.5	0.00743904		446.983	0.228283
646	-0.00135234		428.906	0.87024	0.0374619		523	0.00732123		446.065	0.250674
645	-0.00132645		427.795	0.92348	0.0408104		522.5	0.0069879		444.995	0.277132
644	-0.00132445		426.684	0.954802	0.0435791		522	0.00713671		443.924	0.310096
643	-0.00121939		425.573	0.965617	0.0462513		521.5	0.00697182		443.006	0.337522
642	-0.0013706		424.462	0.956664	0.0484538		521	0.00772908		441.935	0.37199
641	-0.00146785		423.351	0.929577	0.0502972		520.5	0.00773774		441.016	0.395132
640	-0.00129016		422.24	0.887254	0.0519644		520	0.00752123		439.945	0.429113
639	-0.00133918		421.129	0.833905	0.0534283		519.5	0.00704868		439.026	0.468007
638	-0.0014197		420.018	0.775003	0.0552197		519	0.00718072		437.954	0.510067
637	-0.0013264		418.907	0.716864	0.0574474		518.5	0.00774576		437.035	0.54373
636	-0.00142652		417.796	0.663425	0.0598146		518	0.0082766		435.962	0.579456
635	-0.00138606		416.685	0.620951	0.0635921		517.5	0.00772507		435.043	0.609577
634	-0.00131969		415.574	0.591171	0.0686429		517	0.00707437		433.97	0.652439
633	-0.00145076		414.463	0.575892	0.0755477		516.5	0.00736472		433.051	0.689331
632	-0.00152428		413.352	0.576286	0.0852924		516	0.00778376		431.978	0.72721
631	-0.00153647		412.241	0.592029	0.0989417		515.5	0.00832501		431.057	0.75639
630	-0.00150703		411.13	0.62177	0.117504		515	0.00835362		429.984	0.787462
629	-0.00136298		410.019	0.663018	0.143299		514.5	0.00800312		429.064	0.816817
628	-0.00149984		408.908	0.712852	0.178224		514	0.00786096		427.99	0.844075
627	-0.00153043		407.797	0.766463	0.224647		513.5	0.00796446		427.069	0.860338
626	-0.00150888		406.686	0.820672	0.284037		513	0.00825703		425.995	0.875606
625	-0.00158707		405.575	0.87142	0.35787		512.5	0.00898107		425.074	0.882956
624	-0.00154172		404.464	0.916289	0.445156		512	0.00827639		423.999	0.8912
623	-0.00147099		403.353	0.952603	0.541925		511.5	0.0081959		422.924	0.893287
622	-0.00151712		402.242	0.979541	0.644196		511	0.00809359		422.003	0.891384
621	-0.00148299		401.131	0.995598	0.743515		510.5	0.0088852		420.928	0.885364
620	-0.00148898		400.02	1	0.831094		510	0.00924907		420.006	0.879277
619	-0.00160238		398.909	0.991199	0.899208		509.5	0.00918509		418.93	0.869359
618	-0.00153588		397.798	0.968828	0.941302		509	0.00939413		418.008	0.858849
617	-0.00145669		396.687	0.933301	0.95452		508.5	0.0089915		416.932	0.84971
616	-0.00159361		395.576	0.887219	0.93971		508	0.00926963		416.01	0.843796
615	-0.00155997		394.465	0.834775	0.900409		507.5	0.00979822		414.933	0.838989
614	-0.00158268		393.354	0.781881	0.843499		507	0.00998394		414.011	0.83999
613	-0.00162971		392.243	0.733969	0.77679		506.5	0.0105426		412.934	0.84521
612	-0.00157832		391.132	0.695048	0.708612		506	0.0101026		412.011	0.855366
611	-0.00162316		390.021	0.667633	0.646905		505.5	0.0101678		410.934	0.866423
610	-0.00155248		388.91	0.652199	0.597068		505	0.0103406		410.01	0.878709
609	-0.00158717		387.799	0.648057	0.563415		504.5	0.0107984		408.933	0.898172
608	-0.00161525		386.688	0.653641	0.548739		504	0.0112719		408.009	0.912617
607	-0.00152266		385.577	0.667047	0.553673		503.5	0.0111661		406.932	0.936937
606	-0.0015855		384.466	0.685246	0.577143		503	0.0111744		406.008	0.951286
605	-0.00149886		383.355	0.705537	0.617373		502.5	0.0110692		404.93	0.97034
604	-0.0015241		382.244	0.724943	0.669825		502	0.0119565		404.005	0.980016
603	-0.00153689		381.133	0.740823	0.731008		501.5	0.0124061		402.927	0.991529
602	-0.00155529		380.022	0.75106	0.794859		501	0.0125084		402.002	0.99759
601	-0.00149495		378.911	0.754929	0.857357		500.5	0.0124574		400.923	1
600	-0.00156365		377.8	0.751704	0.91302		500	0.0124017		399.999	0.996584
599	-0.00141977		376.689	0.74074	0.958041		499.5	0.0128709		399.074	0.991755
598	-0.00146326		375.578	0.721682	0.988262		499	0.0134315		397.994	0.980848
597	-0.00155305		374.467	0.694784	0.999997		498.5	0.0140733		397.069	0.968338
596	-0.00154679		373.356	0.661224	0.991865		498	0.014632		395.989	0.948045
595	-0.00135264		372.245	0.623576	0.963029		497.5	0.0142125		395.064	0.930785
594	-0.00145691		371.134	0.585218	0.916333		497	0.0146259		393.984	0.905442
593	-0.00136337		370.023	0.54974	0.857392		496.5	0.0151389		393.058	0.888947
592	-0.00117637		368.912	0.520158	0.794126		496	0.0157514		391.977	0.865851
591	-0.00148077		367.801	0.497163	0.732355		495.5	0.0166583		391.051	0.844907
590	-0.00148091		366.69	0.481743	0.679631		495	0.0161729		389.97	0.826088
589	-0.0012192		365.579	0.472372	0.638666		494.5	0.0163212		389.044	0.810109
588	-0.0013158		364.468	0.468287	0.612125		494	0.0170515		387.963	0.801254
587	-0.00140281		363.357	0.467582	0.59987		493.5	0.0178497		387.036	0.795058
586	-0.00141136		362.246	0.468575	0.601022		493	0.0188046		385.955	0.787515
585	-0.00130049		361.135	0.469543	0.612139		492.5	0.0191397		385.028	0.787718
584	-0.00130753		360.024	0.468528	0.630193		492	0.0196841		383.946	0.784219
583	-0.00122262		358.913	0.464758	0.65101		491.5	0.0198232		383.018	0.784573
582	-0.00133048		357.802	0.457109	0.670464		491	0.0206118		381.936	0.786088
581	-0.00110094		356.691	0.445936	0.684908		490.5	0.0220769		381.009	0.787453
580	-0.00120389		355.58	0.430708	0.690771		490	0.0226302		379.926	0.785079
579	-0.00124298		354.469	0.413118	0.687675		489.5	0.0234882		378.998	0.781897
578	-0.00126675		353.358	0.393109	0.674148		489	0.0240303		378.07	0.77855
577	-0.00113695		352.247	0.372245	0.650723		488.5	0.0248631		376.987	0.772624
576	-0.00102551		351.136	0.351425	0.618171		488	0.0260725		376.059	0.76283
575	-0.000784218		350.025	0.332654	0.580037		487.5	0.027611		374.976	0.749582
574	-0.00103595		348.914	0.316097	0.539769		487	0.0285471		374.047	0.736399
573	-0.00108771		347.803	0.311269	0.515998		486.5	0.0299001		372.964	0.720627
572	-0.00103455		346.692	0.300846	0.483241		486	0.0309588		372.035	0.70654
571	-0.0010391		345.581	0.293331	0.45931		485.5	0.0322758		370.951	0.689611
570	-0.000905955		344.47	0.287432	0.443944		485	0.0345433		370.022	0.673022
569	-0.000896435		343.359	0.282292	0.436582		484.5	0.0367159		368.937	0.657199
568	-0.00106976		342.248	0.277988	0.437802		484	0.0384611		368.008	0.642245
567	-0.00102327		341.137	0.272944	0.444094		483.5	0.0404231		366.923	0.628523
566	-0.000915067		340.026	0.267007	0.453565		483	0.0430797		365.994	0.620108
565	-0.000960816		338.915	0.259974	0.464366		482.5	0.0452913		365.064	0.607694
564	-0.000822007		337.804	0.252163	0.476306		482	0.0485609		363.979	0.597094
563	-0.000790127		336.693	0.242849	0.484169		481.5	0.0522713		363.049	0.587452
562	-0.00079043		335.582	0.23288	0.488039		481	0.0553673		361.963	0.578211
561	-0.000694082		334.471	0.222908	0.487776		480.5	0.0588344		361.033	0.56933
560	-0.000649821		333.36	0.213191	0.482065		480	0.0629921		359.947	0.557927
559	-0.000597568		332.249	0.204345	0.470917		479.5	0.0678961		359.017	0.546947
558	-0.00046647		331.138	0.19636	0.454412		479	0.0729619		357.931	0.533048
557	-0.000398725		330.027	0.189712	0.434476		478.5	0.0783157		357	0.5221
556	-0.000243439		328.916	0.184056	0.412		478	0.0840307		356.069	0.510189
555	-0.000174955		327.805	0.178768	0.388966		477.5	0.0900921		354.982	0.495386
554	-8.49852e-05		326.694	0.174214	0.368265		477	0.0967093		354.051	0.481037
553	-4.23305e-05		325.583	0.169896	0.35222		476.5	0.104718		352.964	0.466084
552	0.000156759		324.472	0.165918	0.34255		476	0.112797		352.033	0.45423
551	0.000170095		323.361	0.161806	0.338544		475.5	0.121064		350.946	0.442266
550	0.000403384		322.25	0.157262	0.339596		475	0.129821		350.014	0.430447
549	0.000314627		321.139	0.152718	0.344479		474.5	0.138923		348.926	0.41635
548	0.000656453		320.028	0.147919	0.351502		474	0.150216		347.994	0.4048
547	0.00068309		318.917	0.143291	0.357631		473.5	0.161171		347.062	0.394607
546	0.000766835		317.806	0.138852	0.361059		473	0.172467		345.974	0.383783
545	0.000976248		316.695	0.134415	0.359984		472.5	0.18495		345.042	0.374117
544	0.00134877		315.584	0.130761	0.353674		472	0.197507		343.954	0.35968
543	0.00149851		314.473	0.127177	0.341739		471.5	0.210657		343.021	0.348949
542	0.00169238		313.362	0.124188	0.325336		471	0.225739		341.932	0.336495
541	0.00195763		312.251	0.121335	0.305992		470.5	0.240914		340.999	0.326472
540	0.00206471		311.14	0.118998	0.28689		470	0.256167		340.066	0.315107
539	0.00238167		310.029	0.116974	0.270294		469.5	0.272739		338.977	0.300394
538	0.00266536		308.918	0.115657	0.257302		469	0.288934		338.044	0.28858
537	0.00311615		307.807	0.114215	0.248142		468.5	0.306631		336.955	0.274196
536	0.00333952		306.696	0.113704	0.243239		468	0.325093		336.021	0.265581
535	0.0036397		305.585	0.113719	0.241836		467.5	0.344171		334.932	0.254007
534	0.00396943		304.474	0.114608	0.241833		467	0.36374		333.998	0.244874
533	0.00445656		303.363	0.116872	0.24148		466.5	0.383291		333.064	0.234088
532	0.00476501		302.252	0.120986	0.239985		466	0.403132		331.974	0.2243
531	0.00525673		301.141	0.128139	0.235733		465.5	0.424979		331.04	0.219232
530	0.0057543		300.03	0.138976	0.229132		465	0.446523		329.95	0.210314
529	0.00642927		298.919	0.153738	0.220054		464.5	0.468528		329.015	0.20306
528	0.00713749		297.808	0.170819	0.209499		464	0.490147		327.925	0.195065
527	0.00796308		296.697	0.187393	0.198918		463.5	0.511958		326.99	0.187046
526	0.00870816		295.586	0.198882	0.18955		463	0.534292		326.055	0.18065
525	0.00971379		294.475	0.202489	0.18145		462.5	0.557755		324.964	0.173134
524	0.0107113		293.364	0.197719	0.175051		462	0.579891		324.029	0.166357
523	0.01208		292.253	0.187752	0.170409		461.5	0.602911		322.938	0.15919
522	0.013507		291.142	0.176248	0.166942		461	0.624748		322.003	0.153527
521	0.0149712		290.031	0.166874	0.163993		460.5	0.646062		321.067	0.150609
520	0.0169905		288.92	0.161645	0.161161		460	0.668176		319.976	0.144089
519	0.0192229		287.809	0.160992	0.158028		459.5	0.688776		319.04	0.142773
518	0.0217035		286.698	0.164043	0.154472		459	0.709842		317.948	0.140969
517	0.0247566		285.587	0.168744	0.15035		458.5	0.729196		317.012	0.1406
516	0.0283747		284.476	0.173132	0.146994		458	0.748044		316.076	0.140131
515	0.0323015		283.365	0.174531	0.144903		457.5	0.766206		314.984	0.138325
514	0.0372144		282.254	0.171551	0.144158		457	0.782837		314.047	0.140699
513	0.0426458		281.143	0.164978	0.146409		456.5	0.798569		312.955	0.137506
512	0.0491698		280.032	0.156229	0.151017		456	0.813264		312.018	0.136381
511	0.0565602		278.921	0.147058	0.15805		455.5	0.826511		310.926	0.134327
510	0.0652408		277.81	0.139484	0.166146		455	0.837934		309.989	0.13238
509	0.0752127		276.699	0.13399	0.175055		454.5	0.849012		309.052	0.13284
508	0.0865566		275.588	0.130508	0.183646		454	0.858005		307.959	0.131516
507	0.0995516		274.477	0.128538	0.190499		453.5	0.865109		307.022	0.129554
506	0.114468		273.366	0.12699	0.193766		453	0.871168		305.928	0.128968
505	0.131333		272.255	0.124943	0.191254		452.5	0.875247		304.991	0.12765
504	0.149992		271.144	0.122363	0.183852		452	0.877533		304.053	0.128333
503	0.170974		270.033	0.119406	0.175111		451.5	0.878776		302.96	0.127303
502	0.194242		268.922	0.116047	0.16757		451	0.878521		302.022	0.125975
501	0.219682		267.811	0.111385	0.161142		450.5	0.877013		300.928	0.125997
500	0.24719		266.7	0.107208	0.158108		450	0.873139		299.99	0.125423
499	0.27752		265.589	0.105089	0.158659		449.5	0.868736
498	0.310041		264.478	0.103856	0.15964		449	0.86188
497	0.344495		263.367	0.103598	0.159653		448.5	0.85589
496	0.380561		262.256	0.103729	0.157262		448	0.847858
495	0.418532		261.145	0.10364	0.151698		447.5	0.839407
494	0.458019		260.034	0.103757	0.144462		447	0.830643
493	0.498152		258.923	0.104397	0.136997		446.5	0.820946
492	0.538651		257.812	0.105673	0.131328		446	0.810955
491	0.579298		256.701	0.107958	0.127995		445.5	0.802245
490	0.618927		255.59	0.111309	0.126552		445	0.792539
489	0.657694		254.479	0.115507	0.125579		444.5	0.7835
488	0.694458		253.368	0.120747	0.124328		444	0.775374
487	0.729579		252.257	0.126812	0.122689		443.5	0.767668
486	0.761921		251.146	0.133514	0.120734		443	0.761572
485	0.790948		250.035	0.141021	0.118781		442.5	0.756144
484	0.817044						442	0.752177
483	0.839142						441.5	0.749363
482	0.856986						441	0.747092
481	0.870889						440.5	0.746685
480	0.880671						440	0.748
479	0.88628						439.5	0.751021
478	0.888164						439	0.754644
477	0.886489						438.5	0.759534
476	0.881847						438	0.765937
475	0.874694						437.5	0.773366
474	0.865631						437	0.782444
473	0.855426						436.5	0.792373
472	0.844751						436	0.802681
471	0.834638						435.5	0.814082
470	0.82543						435	0.82578
469	0.817912						434.5	0.837748
468	0.812865						434	0.851997
467	0.81061						433.5	0.864615
466	0.81148						433	0.877278
465	0.815472						432.5	0.890696
464	0.822775						432	0.903716
463	0.833004						431.5	0.916334
462	0.84615						431	0.929098
461	0.861052						430.5	0.940149
460	0.877638						430	0.951101
459	0.895518						429.5	0.960462
458	0.913774						429	0.969682
457	0.931264						428.5	0.977766
456	0.947942						428	0.985249
455	0.9631						427.5	0.990738
454	0.976328						427	0.995187
453	0.986931						426.5	0.997711
452	0.994488						426	0.999423
451	0.998989						425.5	1
450	1						425	0.999271
449	0.997573						424.5	0.996919
448	0.99164						424	0.992215
447	0.98255						423.5	0.987488
446	0.970582						423	0.980834
445	0.955574						422.5	0.973359
444	0.938444						422	0.964971
443	0.919251						421.5	0.95427
442	0.899536						421	0.943016
441	0.87847						420.5	0.931122
440	0.857125						420	0.919378
439	0.836735						419.5	0.906348
438	0.817507						419	0.893034
437	0.799337						418.5	0.878104
436	0.782823						418	0.864636
435	0.768897						417.5	0.849684
434	0.756412						417	0.835708
433	0.746528						416.5	0.822352
432	0.738529						416	0.809232
431	0.732346						415.5	0.795913
430	0.727426						415	0.783154
429	0.723409						414.5	0.771842
428	0.719544						414	0.761545
427	0.715765						413.5	0.750913
426	0.71113						413	0.742313
425	0.705445						412.5	0.733919
424	0.698468						412	0.726415
423	0.689887						411.5	0.720858
422	0.679698						411	0.716338
421	0.667304						410.5	0.711613
420	0.653381						410	0.708005
419	0.637816						409.5	0.705037
418	0.620676						409	0.703171
417	0.602342						408.5	0.701826
416	0.583627						408	0.700766
415	0.564163						407.5	0.700042
414	0.544357						407	0.69976
413	0.525122						406.5	0.699002
412	0.506703						406	0.698729
411	0.488622						405.5	0.699112
410	0.471834						405	0.69884
409	0.456182						404.5	0.697508
408	0.441877						404	0.696658
407	0.428474						403.5	0.696246
406	0.4165						403	0.694951
405	0.405349						402.5	0.692517
404	0.395296						402	0.689762
403	0.385264						401.5	0.686112
402	0.375928						401	0.681667
401	0.366716						400.5	0.677209
400	0.357326						400	0.671547
399	0.347737						399.5	0.665902
398	0.337673						399	0.658535
397	0.327315						398.5	0.65046
396	0.315968						398	0.642361
395	0.304373						397.5	0.633689
394	0.292805						397	0.625211
393	0.280492						396.5	0.614711
392	0.26852						396	0.604314
391	0.25626						395.5	0.593045
390	0.244605						395	0.582107
389	0.232823						394.5	0.571063
388	0.221684						394	0.560091
387	0.211411						393.5	0.549022
386	0.20169						393	0.53688
385	0.192582						392.5	0.525311
384	0.183976						392	0.514459
383	0.176115						391.5	0.503776
382	0.168814						391	0.493762
381	0.161462						390.5	0.482636
380	0.155087						390	0.472491
379	0.148497						389.5	0.46375
378	0.142607						389	0.454915
377	0.136377						388.5	0.446459
376	0.130682						388	0.438873
375	0.124464						387.5	0.431253
374	0.118366						387	0.424095
373	0.112768						386.5	0.418735
372	0.106891						386	0.412682
371	0.101072						385.5	0.407291
370	0.0958858						385	0.402331
369	0.0905034						384.5	0.396872
368	0.0856516						384	0.392315
367	0.0810325						383.5	0.3875
366	0.0766774						383	0.38357
365	0.0728807						382.5	0.380103
364	0.0693838						382	0.375362
363	0.0661108						381.5	0.371509
362	0.063806						381	0.367443
361	0.0607477						380.5	0.363531
360	0.0586684						380	0.359613
359	0.0567481						379.5	0.355107
358	0.0552556						379	0.3502
357	0.0535666						378.5	0.345518
356	0.052228						378	0.339936
355	0.0510364						377.5	0.335719
354	0.0495951						377	0.330611
353	0.0492596						376.5	0.324557
352	0.0482899						376	0.318957
351	0.0476045						375.5	0.312638
350	0.0467479						375	0.307024
349	0.0459532						374.5	0.301094
348	0.0471919						374	0.294226
347	0.0470227						373.5	0.287367
346	0.0469293						373	0.280206
345	0.0464376						372.5	0.27438
344	0.0464139						372	0.268516
343	0.0453711						371.5	0.261711
342	0.0455336						371	0.255593
341	0.0447923						370.5	0.248631
340	0.0447482						370	0.242442
339	0.0440727						369.5	0.236484
338	0.0438933						369	0.231349
337	0.0431087						368.5	0.226033
336	0.0425741						368	0.22009
335	0.0417738						367.5	0.214942
334	0.041214						367	0.209956
333	0.0401603						366.5	0.205685
332	0.0392745						366	0.201282
331	0.0379474						365.5	0.196792
330	0.0375387						365	0.1929
329	0.0362359						364.5	0.188897
328	0.0349431						364	0.185281
327	0.0336793						363.5	0.182519
326	0.0323772						363	0.179962
325	0.0312024						362.5	0.175854
324	0.0297787						362	0.172198
323	0.0285942						361.5	0.17037
322	0.0278195						361	0.16676
321	0.0261673						360.5	0.164971
320	0.0250213						360	0.160504
319	0.0241278						359.5	0.158705
318	0.0231127						359	0.155595
317	0.0223776						358.5	0.152693
316	0.0211702						358	0.149391
315	0.0202822						357.5	0.147462
314	0.0196905						357	0.144531
313	0.0192084						356.5	0.140338
312	0.0187256						356	0.136406
311	0.0186703						355.5	0.134717
310	0.0182534						355	0.131875
309	0.0181649						354.5	0.129256
308	0.0187962						354	0.125408
307	0.0200006						353.5	0.122631
306	0.0203005						353	0.118894
305	0.0216833						352.5	0.115794
304	0.0237334						352	0.113216
303	0.02577						351.5	0.109813
302	0.0281014						351	0.107722
301	0.0313577						350.5	0.105735
300	0.0345966						350	0.103321
299	0.0384726						349.5	0.100216
298	0.0433994						349	0.0987351
297	0.0477841						348.5	0.0954439
296	0.0526012						348	0.0918392
295	0.0581919						347.5	0.090407
294	0.0636033						347	0.0894806
293	0.0693513						346.5	0.0881506
292	0.0756166						346	0.0855941
291	0.0814797						345.5	0.083174
290	0.0878441						345	0.0814497
289	0.0946328						344.5	0.0808983
288	0.101213						344	0.0803056
287	0.107925						343.5	0.0798052
286	0.11476						343	0.077363
285	0.120921						342.5	0.0751818
284	0.127289						342	0.0740684
283	0.133124						341.5	0.0743604
282	0.138287						341	0.0751083
281	0.142645						340.5	0.0737401
280	0.146558						340	0.0725749
279	0.149425						339.5	0.0712226
278	0.151838						339	0.0715563
277	0.153462						338.5	0.0716748
276	0.154561						338	0.0715215
275	0.155051						337.5	0.0718855
274	0.155577						337	0.0716587
273	0.155264						336.5	0.0713986
272	0.154424						336	0.0723403
271	0.153207						335.5	0.072968
270	0.151861						335	0.074189
269	0.149452						334.5	0.0741844
268	0.146577						334	0.0752836
267	0.14309						333.5	0.0761008
266	0.139098						333	0.0759247
265	0.13499						332.5	0.0780788
264	0.130588						332	0.078913
263	0.126032						331.5	0.0796338
262	0.121274						331	0.0806597
261	0.116134						330.5	0.0810402
260	0.110899						330	0.0818587
259	0.105947						329.5	0.0832299
258	0.101326						329	0.0838986
257	0.0966247						328.5	0.0847437
256	0.0921094						328	0.0856533
255	0.0877919						327.5	0.0865106
254	0.0834445						327	0.0867744
253	0.0796387						326.5	0.0879739
252	0.0755592						326	0.0890375
251	0.0721703						325.5	0.0893895
250	0.068749						325	0.0903179
							324.5	0.0915051
							324	0.091722
							323.5	0.0924951
							323	0.0937245
							322.5	0.0943839
							322	0.0952037
							321.5	0.0952291
							321	0.095605
							320.5	0.0974928
							320	0.0981182
							319.5	0.0982015
							319	0.0986966
							318.5	0.10005
							318	0.099852
							317.5	0.101133
							317	0.101361
							316.5	0.101093
							316	0.101409
							315.5	0.102062
							315	0.102325
							314.5	0.103316
							314	0.102055
							313.5	0.101409
							313	0.100332
							312.5	0.0998401
							312	0.0993347
							311.5	0.0982661
							311	0.0970225
							310.5	0.0946399
							310	0.0938896
							309.5	0.0925379
							309	0.0916362
							308.5	0.0898442
							308	0.0876699
							307.5	0.0856985
							307	0.0854983
							306.5	0.0839957
							306	0.0834569
							305.5	0.0816355
							305	0.0800338
							304.5	0.079072
							304	0.078382
							303.5	0.0777738
							303	0.0764068
							302.5	0.0752677
							302	0.0734005
							301.5	0.0729894
							301	0.0726557
							300.5	0.0716829
							300	0.0698374
