# Supplementary material for: Triplet-driven chemical reactivity of β-carotene and its biological implications
Source: Nat Commun. 2022 May 5;13:2474. doi: 10.1038/s41467-022-30095-z (PMC9072317; doi:10.1038/s41467-022-30095-z)
Supplement: Supplementary file 3 — Source Data [file 41467_2022_30095_MOESM3_ESM.zip › figure1/panelB.xls]

## Sheet: Sheet1
lambda	Car6 DMSO	Car6 DMSO+DMPO 2 h	Car6 DMSO+DMPO 6 h	Car6 DMSO+DMPO 12 h	Car6 DMSO+DMPO 18 h	Car6 DMSO+DMPO 24 h	Car6 DMSO+DMPO 28 h
799.992	0.00174994	-0.00489725	-0.00595163	-0.00734934	-0.00666018	-0.00842984	-0.00895638
798.987	0.00148383	-0.00482168	-0.00570562	-0.00696648	-0.00664126	-0.00835788	-0.00880309
798.016	0.00118172	-0.00475045	-0.00571181	-0.00702965	-0.00653015	-0.00812472	-0.00870841
797.011	0.000918732	-0.00482547	-0.00571697	-0.00725521	-0.00657049	-0.0083652	-0.00890343
796.005	0.000840476	-0.00468157	-0.00559028	-0.00699476	-0.00644696	-0.00810536	-0.00887361
794.998	0.000805878	-0.00455131	-0.00548463	-0.00697631	-0.00644461	-0.00810231	-0.008463
793.992	0.000600322	-0.00469105	-0.00577358	-0.00713076	-0.00640896	-0.00834783	-0.00865823
792.984	0.000430438	-0.00460397	-0.00554561	-0.00693209	-0.00638493	-0.0081051	-0.00867736
792.011	0.000566262	-0.00451027	-0.00557071	-0.00694931	-0.00626859	-0.00807279	-0.00852453
791.004	0.00034613	-0.00470267	-0.00553329	-0.00703928	-0.00646721	-0.0081737	-0.0087694
789.995	0.000633685	-0.0042862	-0.00537035	-0.0068049	-0.00617474	-0.00786067	-0.00849036
788.986	0.00034784	-0.00447415	-0.0058644	-0.00689173	-0.0065224	-0.00813259	-0.00864838
788.012	0.000684032	-0.00444017	-0.00532786	-0.00690152	-0.00621302	-0.00799406	-0.00842644
787.003	0.000523626	-0.00462267	-0.0054628	-0.00704096	-0.00622772	-0.00809372	-0.00854595
785.993	0.000481357	-0.0045446	-0.00544654	-0.00709485	-0.00651184	-0.00807284	-0.00856326
785.017	0.000714497	-0.00427267	-0.0052828	-0.00669342	-0.00607326	-0.00792793	-0.00827987
784.006	0.000516421	-0.00442618	-0.00539521	-0.00685566	-0.0061141	-0.00797612	-0.00839562
782.995	0.000577278	-0.00433234	-0.00532111	-0.00697071	-0.00625017	-0.00788197	-0.0083591
781.984	0.000548326	-0.00433916	-0.00532847	-0.00691686	-0.00607382	-0.00795136	-0.00852595
781.007	0.000638947	-0.00428897	-0.00544439	-0.00685153	-0.0061604	-0.00793372	-0.00844929
779.994	0.000657094	-0.00431153	-0.00525799	-0.00678899	-0.00605682	-0.00792198	-0.00835555
779.016	0.000689321	-0.00425042	-0.00530387	-0.00697774	-0.00615494	-0.00783896	-0.008291
778.003	0.000610172	-0.00444853	-0.0053232	-0.0067499	-0.0059812	-0.00793271	-0.00835504
776.99	0.000697877	-0.00420884	-0.00516991	-0.00675347	-0.00597655	-0.00792107	-0.00821378
776.011	0.000443135	-0.00450371	-0.00548708	-0.00720297	-0.00648725	-0.00810932	-0.00865914
774.997	0.000782305	-0.00409326	-0.00529712	-0.00669841	-0.00600546	-0.00792122	-0.00834219
774.017	0.000741541	-0.004171	-0.00534581	-0.0066795	-0.00586542	-0.00787816	-0.00815368
773.002	0.000813607	-0.00408279	-0.0052295	-0.00660644	-0.00596675	-0.00785248	-0.00828658
771.986	0.000682191	-0.00395353	-0.0052118	-0.00659328	-0.00597987	-0.00788792	-0.00829039
771.006	0.000711852	-0.00418746	-0.00540236	-0.00677819	-0.00614519	-0.00807634	-0.00815886
769.99	0.000932222	-0.00416244	-0.00517917	-0.00665788	-0.00594372	-0.00779055	-0.00826504
769.008	0.000902104	-0.00392131	-0.00511624	-0.00668791	-0.0060535	-0.00788146	-0.00829221
767.991	0.000810287	-0.00420407	-0.00551295	-0.00684679	-0.00616269	-0.00808412	-0.00847452
767.009	0.000777534	-0.0040732	-0.00540236	-0.00705731	-0.00623415	-0.00807035	-0.00830176
765.991	0.000930224	-0.00402289	-0.00520157	-0.00677676	-0.00602772	-0.00793515	-0.00826159
765.008	0.000943039	-0.00404535	-0.00535041	-0.00678436	-0.00608046	-0.00803762	-0.00838703
763.99	0.00099446	-0.00403156	-0.00529722	-0.00682951	-0.00601791	-0.00796082	-0.00823354
763.006	0.00093645	-0.00406751	-0.00531605	-0.00680856	-0.00598554	-0.00800875	-0.00831604
761.987	0.000974794	-0.0040551	-0.00540124	-0.00683996	-0.0060584	-0.00803254	-0.00829547
761.002	0.000887578	-0.0040354	-0.00538232	-0.00685892	-0.00603185	-0.00802801	-0.00837322
760.017	0.000838401	-0.00431178	-0.00554863	-0.00693912	-0.00626512	-0.0080921	-0.00844975
758.997	0.000950874	-0.00408377	-0.00539945	-0.0069351	-0.00619189	-0.00810988	-0.00855484
758.011	0.000863897	-0.00419484	-0.0056417	-0.00694595	-0.00623093	-0.00827489	-0.00869664
756.99	0.000858346	-0.00417428	-0.00564901	-0.00715016	-0.00633141	-0.00820611	-0.00854392
756.004	0.000926281	-0.00431122	-0.00566178	-0.006981	-0.00619975	-0.00818823	-0.00850742
755.017	0.000771025	-0.00418931	-0.00557894	-0.00712108	-0.00639023	-0.00831055	-0.00859981
753.995	0.000912532	-0.00428938	-0.00561839	-0.00718948	-0.00640028	-0.00825026	-0.00855413
753.008	0.00079815	-0.00448081	-0.00576326	-0.00732893	-0.00639778	-0.00833782	-0.00876124
751.985	0.000953339	-0.00437437	-0.00578006	-0.00713937	-0.00634243	-0.00834498	-0.00868598
750.996	0.00105178	-0.00411957	-0.005749	-0.00722766	-0.00651786	-0.0083816	-0.00873774
750.008	0.000988856	-0.00440122	-0.00578977	-0.00719131	-0.00649409	-0.0084273	-0.00880142
748.984	0.00098128	-0.004392	-0.00592104	-0.00726972	-0.00642941	-0.00836342	-0.00874444
747.995	0.000966466	-0.00441014	-0.00586726	-0.00738202	-0.00649649	-0.00854407	-0.00894664
747.005	0.00122676	-0.00449546	-0.00595327	-0.00727502	-0.00654198	-0.00850879	-0.00876042
746.015	0.00103242	-0.00466308	-0.00606667	-0.00742223	-0.00675235	-0.00856585	-0.00890399
744.99	0.00103924	-0.00471845	-0.00615494	-0.00745704	-0.00667573	-0.00863026	-0.00904365
743.999	0.00112968	-0.00477293	-0.00632401	-0.00776146	-0.00687456	-0.00880111	-0.00923021
743.008	0.00123016	-0.00504491	-0.00644844	-0.00776233	-0.00693994	-0.00897266	-0.00935938
742.017	0.00105292	-0.00507571	-0.00658216	-0.00802044	-0.00717817	-0.00910921	-0.00952108
740.99	0.000939849	-0.00521886	-0.00664682	-0.00813844	-0.00726723	-0.00926791	-0.0097131
739.998	0.00115468	-0.00515952	-0.00661837	-0.00810622	-0.00723535	-0.00917344	-0.00955689
739.005	0.00100032	-0.00527605	-0.00669372	-0.00816364	-0.0073555	-0.00915362	-0.00960627
738.013	0.00109467	-0.00521155	-0.00659476	-0.00806847	-0.00721061	-0.00916117	-0.00947945
736.984	0.00118852	-0.00498262	-0.00652066	-0.00799472	-0.00708309	-0.00905557	-0.00949692
735.991	0.00115356	-0.00507889	-0.00655544	-0.00802242	-0.00707825	-0.0090505	-0.00949778
734.997	0.00117204	-0.00508032	-0.00657166	-0.00809286	-0.0071907	-0.00909684	-0.0094261
734.003	0.00106356	-0.00496983	-0.00648511	-0.00798359	-0.00701839	-0.00901865	-0.00934413
733.008	0.00116996	-0.00489904	-0.00640625	-0.00779096	-0.00696185	-0.00880477	-0.00921475
732.014	0.00105136	-0.00491439	-0.00630835	-0.00779233	-0.00683894	-0.00884865	-0.00924744
730.983	0.00126438	-0.00476623	-0.00625114	-0.00770908	-0.0068027	-0.00874591	-0.00903559
729.987	0.0013961	-0.00465576	-0.0062489	-0.00750742	-0.00674317	-0.00866031	-0.0091012
728.992	0.00134297	-0.00464541	-0.00621266	-0.00761523	-0.00683624	-0.00869745	-0.00909537
727.995	0.00143775	-0.0047334	-0.00624997	-0.00767831	-0.00674317	-0.00864985	-0.00903184
726.999	0.0014811	-0.00470165	-0.00623471	-0.00768502	-0.00683558	-0.00869263	-0.00913517
726.002	0.00141259	-0.0048567	-0.00644375	-0.00774854	-0.00686024	-0.00876727	-0.00916097
725.005	0.00135361	-0.00497674	-0.00631875	-0.00785431	-0.00695634	-0.00888796	-0.0093006
724.007	0.00153464	-0.00481267	-0.00635881	-0.00783311	-0.00692348	-0.00874784	-0.00922661
723.009	0.00150471	-0.00489704	-0.00637682	-0.00790037	-0.00699277	-0.0088488	-0.00926604
722.011	0.00160149	-0.00482342	-0.00647991	-0.00782564	-0.00695369	-0.00879837	-0.00924582
721.012	0.00161053	-0.00495857	-0.00649776	-0.00778577	-0.00694462	-0.00884738	-0.00929822
720.013	0.00166943	-0.00489141	-0.00646104	-0.00779146	-0.00701921	-0.00884804	-0.00931003
719.014	0.0015807	-0.00504312	-0.00648343	-0.00791552	-0.00710336	-0.00895445	-0.00939469
718.014	0.00154386	-0.00508431	-0.0066071	-0.00799553	-0.00714232	-0.00889638	-0.00937037
717.015	0.00165792	-0.00491936	-0.00655835	-0.00785462	-0.00713514	-0.00883637	-0.00932898
716.014	0.00149848	-0.00505821	-0.00655167	-0.00809901	-0.00721346	-0.00896505	-0.00943051
715.014	0.00149656	-0.005121	-0.00662163	-0.00797144	-0.00716962	-0.00897667	-0.00945488
714.013	0.00138462	-0.00504353	-0.00667231	-0.00802059	-0.00727985	-0.00898534	-0.009476
713.011	0.00131973	-0.00513773	-0.00671824	-0.00802237	-0.00730134	-0.00900065	-0.00949712
712.01	0.00124026	-0.00511762	-0.00677075	-0.00811964	-0.00736644	-0.00895136	-0.00948968
711.008	0.00135263	-0.00495447	-0.00665263	-0.00801358	-0.00713926	-0.00889613	-0.00934646
710.005	0.00117988	-0.00513476	-0.00671671	-0.00809357	-0.00726137	-0.00901125	-0.00947935
709.003	0.00130324	-0.00504424	-0.0066798	-0.00813386	-0.00727272	-0.00899193	-0.0094914
708	0.00130732	-0.00508651	-0.00670484	-0.00804255	-0.0072967	-0.00891687	-0.00942874
706.996	0.00127969	-0.00511496	-0.00673981	-0.00808554	-0.00732318	-0.00893964	-0.00946521
705.993	0.00131376	-0.00514412	-0.00675872	-0.00806999	-0.00724839	-0.00896967	-0.00941547
704.989	0.00145422	-0.00507802	-0.00673201	-0.00794862	-0.00716452	-0.00889983	-0.00938709
703.984	0.00135426	-0.00511133	-0.00686223	-0.0081139	-0.00732572	-0.00896597	-0.00954549
703.016	0.00149819	-0.00506492	-0.00681657	-0.00803142	-0.00724172	-0.00899279	-0.00945204
702.011	0.0014543	-0.0050969	-0.00675056	-0.00801896	-0.00728876	-0.0089615	-0.00947003
701.005	0.00144742	-0.00516193	-0.00680627	-0.00814555	-0.00735392	-0.00899016	-0.00956596
700	0.00146103	-0.00522771	-0.00685469	-0.00810897	-0.00733947	-0.0090148	-0.0095263
698.994	0.00147754	-0.00512361	-0.00676188	-0.00816476	-0.00739057	-0.00904092	-0.00953552
697.987	0.0014916	-0.00508364	-0.00682849	-0.00813834	-0.00733224	-0.00902768	-0.00950731
697.017	0.00145822	-0.00504506	-0.0067918	-0.00809174	-0.00736324	-0.00895679	-0.00946678
696.01	0.00144401	-0.00510145	-0.00678425	-0.00816069	-0.00744864	-0.00898432	-0.0095654
695.003	0.00152199	-0.00517671	-0.00682865	-0.00814819	-0.00731549	-0.00900938	-0.00948051
693.995	0.00151648	-0.00516863	-0.00686131	-0.00817456	-0.00742935	-0.00913572	-0.0096491
692.987	0.00152191	-0.00522091	-0.00685912	-0.00820886	-0.00736599	-0.0090793	-0.00958196
692.015	0.00139002	-0.00527421	-0.0069192	-0.00833386	-0.00751301	-0.00917932	-0.00972014
691.006	0.00163454	-0.00511051	-0.00682671	-0.00815251	-0.00738889	-0.00904893	-0.00960753
689.997	0.00157813	-0.00515466	-0.0068711	-0.0081452	-0.00748391	-0.00909927	-0.00957355
688.988	0.00156711	-0.00516228	-0.00687838	-0.00815388	-0.00742793	-0.00909339	-0.0096051
688.015	0.001656	-0.00514295	-0.00679205	-0.00808559	-0.00737525	-0.00894964	-0.00950837
687.005	0.00162734	-0.0051808	-0.00690223	-0.00820967	-0.00756247	-0.00913005	-0.00971214
685.995	0.00170727	-0.00513711	-0.00684348	-0.00812177	-0.00750492	-0.00895912	-0.00951298
684.984	0.00169591	-0.00517451	-0.00682182	-0.00818772	-0.00747358	-0.00905962	-0.00955836
684.009	0.00171714	-0.00523948	-0.00680469	-0.0082339	-0.00752945	-0.00915904	-0.00962991
682.998	0.00173643	-0.00513297	-0.00676952	-0.00820759	-0.00744259	-0.00905942	-0.00965093
681.987	0.00169641	-0.00525104	-0.00679751	-0.00820581	-0.00747129	-0.00907691	-0.00971416
681.011	0.00170717	-0.00530265	-0.00688628	-0.00823644	-0.00748152	-0.00908858	-0.0097207
679.999	0.00180965	-0.00516627	-0.00686824	-0.00819219	-0.00743134	-0.00911418	-0.00969341
678.986	0.00180058	-0.00519825	-0.00681178	-0.00818452	-0.00755799	-0.00915899	-0.00961366
678.01	0.00178508	-0.00531098	-0.00691278	-0.00820764	-0.00754548	-0.00915686	-0.00962434
676.997	0.001884	-0.00528434	-0.00698885	-0.00824533	-0.00751815	-0.0091084	-0.00972773
675.983	0.00182738	-0.00510693	-0.00681356	-0.00814377	-0.00746253	-0.00899153	-0.00952731
675.006	0.00187849	-0.00529042	-0.00694738	-0.00818919	-0.00753296	-0.00910657	-0.00970809
673.992	0.00205286	-0.00511168	-0.00671789	-0.00813554	-0.00735998	-0.00892828	-0.00957183
673.014	0.00194268	-0.00516213	-0.00682742	-0.00826504	-0.00748284	-0.00909162	-0.00958317
671.999	0.00186281	-0.0050686	-0.00677865	-0.00824696	-0.00743663	-0.00901328	-0.00960824
670.984	0.00193873	-0.00515789	-0.00679893	-0.00815546	-0.0074347	-0.00911844	-0.00959006
670.005	0.00207978	-0.00511634	-0.00673313	-0.00800529	-0.00726091	-0.00902078	-0.00955081
668.99	0.00196834	-0.00519845	-0.00683023	-0.00818665	-0.00739327	-0.00922646	-0.00960591
668.01	0.00192786	-0.0052139	-0.00684495	-0.00808076	-0.00735901	-0.00904959	-0.0095422
666.994	0.00193285	-0.00525401	-0.00690886	-0.00813707	-0.00737566	-0.00910054	-0.0096729
666.014	0.0019147	-0.00530873	-0.00687961	-0.00822054	-0.00743541	-0.00908295	-0.00973447
664.997	0.00201749	-0.00521968	-0.00680495	-0.00812894	-0.00728077	-0.00905653	-0.00960409
664.016	0.00200735	-0.00521533	-0.0067265	-0.00806059	-0.0073215	-0.00896318	-0.00951789
662.999	0.00197833	-0.00519881	-0.0066612	-0.00811771	-0.00727751	-0.00897058	-0.0095971
662.017	0.00200743	-0.00532704	-0.00687359	-0.00815048	-0.0073105	-0.0091194	-0.00968607
660.999	0.00197303	-0.00518183	-0.00672828	-0.00801734	-0.00725771	-0.00899279	-0.00951404
660.017	0.00195438	-0.00538805	-0.00688475	-0.00813574	-0.00735	-0.0090976	-0.00965802
658.999	0.00191556	-0.00531763	-0.00685881	-0.00829282	-0.00734053	-0.00904903	-0.00971234
658.016	0.00204077	-0.00529364	-0.00670468	-0.00810378	-0.00725995	-0.00900182	-0.00956312
656.997	0.00204813	-0.00523344	-0.00676177	-0.00801571	-0.00726157	-0.00901972	-0.00959087
656.014	0.00195982	-0.00531354	-0.00672574	-0.00814514	-0.00739653	-0.00907747	-0.00962156
654.994	0.00197742	-0.00526582	-0.0067421	-0.00807426	-0.00730862	-0.0090434	-0.00962429
654.01	0.00199895	-0.00532771	-0.00679536	-0.00807284	-0.00726005	-0.0090007	-0.0095536
652.99	0.00213064	-0.00523094	-0.00667669	-0.0079171	-0.00717481	-0.00900699	-0.00950011
652.005	0.00205716	-0.00528925	-0.00678981	-0.00804468	-0.00723092	-0.0089581	-0.00954975
650.984	0.00204257	-0.00527671	-0.00679261	-0.00812035	-0.0073498	-0.00909025	-0.00966652
649.999	0.00221795	-0.00521017	-0.0066952	-0.00802166	-0.00721667	-0.00900187	-0.00951819
649.014	0.00212991	-0.00533282	-0.00677493	-0.00811872	-0.00727792	-0.00900552	-0.00961736
647.992	0.00213274	-0.00534208	-0.00676769	-0.00809591	-0.00727568	-0.00902839	-0.00958009
647.006	0.00228321	-0.00524971	-0.0066613	-0.00797774	-0.0072298	-0.00900988	-0.00949728
645.984	0.00224251	-0.00530167	-0.00673705	-0.0078989	-0.00719823	-0.00891403	-0.00940123
644.997	0.00225895	-0.00532612	-0.00666165	-0.00811933	-0.00731717	-0.00901561	-0.00952675
644.011	0.00226884	-0.00526275	-0.00670881	-0.00807365	-0.00724696	-0.00899807	-0.00946982
642.987	0.00224782	-0.00525242	-0.00664748	-0.00798689	-0.00716921	-0.00895882	-0.0093841
642	0.00223837	-0.00531195	-0.00682131	-0.00798603	-0.00722695	-0.00904218	-0.00953552
641.013	0.00229924	-0.00524956	-0.00670473	-0.00798847	-0.0070759	-0.00889222	-0.00933298
639.988	0.00242354	-0.00519226	-0.00666339	-0.00794536	-0.00714945	-0.00880086	-0.00944784
639	0.00239132	-0.00520935	-0.00665141	-0.0079446	-0.00711701	-0.00893762	-0.00938507
638.012	0.00230301	-0.00527748	-0.00676285	-0.00799681	-0.0071386	-0.00895907	-0.00947342
636.987	0.00240857	-0.0051806	-0.00657513	-0.00785024	-0.00720781	-0.0088624	-0.00940158
635.998	0.00249331	-0.00525237	-0.00664248	-0.00793179	-0.00709806	-0.00885047	-0.0093953
635.008	0.00249813	-0.00529804	-0.00669724	-0.00796026	-0.00714003	-0.00887011	-0.00939231
633.982	0.00237325	-0.00529549	-0.0068	-0.00803741	-0.00722894	-0.00900425	-0.00952908
632.993	0.00244439	-0.00516781	-0.00668562	-0.00799792	-0.0072214	-0.00895628	-0.00942291
632.003	0.00247043	-0.005225	-0.00665788	-0.00792478	-0.00712154	-0.00898169	-0.00946557
631.012	0.00263166	-0.00533236	-0.00660057	-0.00786931	-0.00712862	-0.00881344	-0.00931241
629.985	0.00254655	-0.00519237	-0.00666594	-0.00784399	-0.00709954	-0.00884692	-0.00937058
628.994	0.00253328	-0.0052406	-0.0066691	-0.00794399	-0.00715388	-0.00888385	-0.00939692
628.003	0.0025577	-0.00536964	-0.00672191	-0.00793723	-0.00715968	-0.00887888	-0.00938618
627.011	0.00257759	-0.00522096	-0.00660909	-0.00786697	-0.00715907	-0.0088107	-0.00933379
625.983	0.00261608	-0.00517021	-0.00656437	-0.0077076	-0.00705186	-0.00880543	-0.0092484
624.991	0.00259103	-0.00515661	-0.00657069	-0.00771096	-0.00711176	-0.00877727	-0.00919103
623.999	0.00264653	-0.00516955	-0.00660603	-0.00772052	-0.00706796	-0.00878326	-0.00924526
623.006	0.00267872	-0.00510611	-0.00655814	-0.00765704	-0.00701834	-0.00869238	-0.00917318
622.013	0.00274965	-0.00507883	-0.00646425	-0.00762103	-0.00694167	-0.00862209	-0.00911332
620.983	0.0027436	-0.00501932	-0.00650531	-0.00764387	-0.0069728	-0.00854783	-0.00904507
619.99	0.00271425	-0.00500847	-0.00649715	-0.00758944	-0.00702369	-0.00855803	-0.00904102
618.996	0.00273209	-0.00508641	-0.00654218	-0.00762764	-0.00696928	-0.00859889	-0.00901125
618.002	0.00273944	-0.00508564	-0.006477	-0.00761818	-0.00693673	-0.00857565	-0.009033
617.008	0.00287585	-0.00498651	-0.00643212	-0.00758898	-0.00686952	-0.00843599	-0.00891936
616.014	0.00281275	-0.00511005	-0.0065303	-0.00761213	-0.00693107	-0.0085894	-0.00899584
614.982	0.00286853	-0.00506865	-0.00647374	-0.0075037	-0.00691604	-0.00846411	-0.00891155
613.987	0.00284591	-0.00506686	-0.00639493	-0.00752004	-0.00688144	-0.00848666	-0.00890896
612.992	0.00288253	-0.0050359	-0.00641957	-0.0074863	-0.00681463	-0.00845061	-0.00884733
611.996	0.00286212	-0.00500571	-0.0064667	-0.0075612	-0.0068661	-0.00845228	-0.00890754
611.001	0.0029686	-0.0049536	-0.00636024	-0.00743923	-0.00675826	-0.00834986	-0.00881507
610.004	0.0029101	-0.00500289	-0.00637299	-0.00740864	-0.00690855	-0.00832442	-0.0088454
609.008	0.00295031	-0.00494552	-0.00636728	-0.00738472	-0.00682538	-0.00834524	-0.00874662
608.011	0.00301344	-0.00493748	-0.00625272	-0.00722089	-0.006729	-0.00825513	-0.00864711
607.015	0.00300679	-0.00503083	-0.00634008	-0.00731025	-0.00674139	-0.00831436	-0.00872039
606.017	0.00294007	-0.00502085	-0.00636156	-0.00730164	-0.00675413	-0.00828642	-0.00873987
604.983	0.00295117	-0.00499552	-0.00634891	-0.00729136	-0.00670504	-0.00825122	-0.00868791
603.985	0.00296292	-0.00508579	-0.00636988	-0.0072882	-0.00671717	-0.00826976	-0.0087041
602.987	0.00292558	-0.00505601	-0.00628227	-0.00724274	-0.00669184	-0.00827647	-0.00864747
601.989	0.0029489	-0.00512826	-0.00634549	-0.00721565	-0.00667899	-0.00826722	-0.00861387
600.991	0.00304915	-0.00505182	-0.00623854	-0.00712674	-0.00659226	-0.00820926	-0.00856453
599.992	0.00304917	-0.00502157	-0.00627135	-0.00710519	-0.0066124	-0.00817405	-0.00854783
598.993	0.00293537	-0.00507387	-0.00625124	-0.00717496	-0.0065864	-0.00810892	-0.00852686
597.994	0.00302084	-0.00500443	-0.00621394	-0.00712495	-0.00655519	-0.00809479	-0.00844106
596.994	0.00302232	-0.00503257	-0.00625426	-0.00712587	-0.00657472	-0.00808503	-0.0084928
595.994	0.00306536	-0.00504603	-0.00616055	-0.0069834	-0.00646114	-0.00798989	-0.00836494
594.994	0.00306163	-0.00497351	-0.00615468	-0.00696052	-0.00640324	-0.00797286	-0.00836413
593.994	0.00309055	-0.00506492	-0.00612763	-0.00695563	-0.00646119	-0.0079445	-0.00831934
592.993	0.00309487	-0.00496932	-0.00604472	-0.00689933	-0.00635243	-0.00791796	-0.00820205
591.992	0.00309362	-0.00492079	-0.00606984	-0.00681682	-0.00625196	-0.00775643	-0.00814514
590.991	0.00314538	-0.00495314	-0.00608372	-0.00681861	-0.00623532	-0.00770582	-0.00813605
589.99	0.00312316	-0.00491583	-0.00597906	-0.00677946	-0.00618975	-0.00764784	-0.00792335
588.988	0.00308645	-0.00494096	-0.00601071	-0.00676769	-0.00609863	-0.00763156	-0.00799691
587.986	0.0032047	-0.00489044	-0.00593366	-0.00662979	-0.00605166	-0.00749861	-0.00785233
586.984	0.00320008	-0.00491045	-0.00592676	-0.00659644	-0.00607734	-0.00751683	-0.00789671
585.982	0.00317328	-0.00486755	-0.00588044	-0.00658905	-0.00594489	-0.00741872	-0.00775465
585.016	0.00322486	-0.00493062	-0.00587543	-0.00657798	-0.0059787	-0.00740803	-0.00771686
584.013	0.00323357	-0.00486064	-0.0058051	-0.00646145	-0.00577674	-0.00731503	-0.00764606
583.01	0.00327762	-0.00476822	-0.00575452	-0.00639865	-0.00579217	-0.00723255	-0.00759498
582.007	0.00326273	-0.00473161	-0.00565841	-0.00625502	-0.00558916	-0.00706322	-0.00741444
581.003	0.00333589	-0.00469607	-0.00567256	-0.00617423	-0.00558599	-0.00705375	-0.00735774
579.999	0.00335313	-0.00466518	-0.00551264	-0.00610169	-0.00550083	-0.00690631	-0.00724564
578.995	0.00341898	-0.00462667	-0.00547849	-0.00602593	-0.00529293	-0.00685647	-0.00711589
577.99	0.00349554	-0.00458353	-0.00536979	-0.00593759	-0.00524766	-0.00671921	-0.00705721
576.986	0.00348244	-0.00458922	-0.00526291	-0.00579411	-0.00511204	-0.00655896	-0.00685041
576.018	0.00356198	-0.00447307	-0.00518014	-0.00567256	-0.00495693	-0.00643538	-0.00673262
575.013	0.00363123	-0.00439436	-0.00511373	-0.00553564	-0.00488337	-0.00625522	-0.00658981
574.007	0.0036223	-0.00442208	-0.00508175	-0.00548509	-0.00481815	-0.00617397	-0.00647134
573.002	0.0036324	-0.00435566	-0.00499977	-0.00541821	-0.0045719	-0.00605074	-0.00632054
571.996	0.00367349	-0.0042638	-0.00487078	-0.0052558	-0.00448347	-0.00586261	-0.00620715
570.989	0.0037145	-0.00425862	-0.00480934	-0.00506645	-0.00433285	-0.00571411	-0.0059858
569.983	0.00376171	-0.00406536	-0.00450023	-0.00490728	-0.0040811	-0.00547635	-0.00568355
569.014	0.00378445	-0.00410987	-0.00448542	-0.0047017	-0.00391664	-0.00527656	-0.00555834
568.007	0.00387455	-0.00397338	-0.00439579	-0.0045674	-0.0037013	-0.0050686	-0.00540799
566.999	0.00387476	-0.00393321	-0.00419079	-0.00440599	-0.00346152	-0.0048931	-0.0051543
565.992	0.00395581	-0.00382536	-0.00406048	-0.004117	-0.0033166	-0.00462057	-0.00490436
564.984	0.00397953	-0.00376126	-0.00389155	-0.00395168	-0.00306323	-0.00445483	-0.0047206
564.014	0.00402207	-0.00363108	-0.00376403	-0.00380252	-0.00281311	-0.00417428	-0.00446252
563.005	0.00411613	-0.00354836	-0.00358774	-0.00353737	-0.00253521	-0.00382577	-0.00408633
561.997	0.0040386	-0.0034627	-0.0034457	-0.00331958	-0.00230976	-0.00365238	-0.00387575
560.988	0.00414519	-0.00337897	-0.00320412	-0.00306046	-0.00203097	-0.00326229	-0.00354261
560.017	0.00424859	-0.00321126	-0.00299583	-0.00271177	-0.00161822	-0.00295213	-0.00320633
559.008	0.00421709	-0.00314296	-0.00290363	-0.00254597	-0.00138259	-0.00262208	-0.00290147
557.998	0.00436153	-0.00296519	-0.00257541	-0.00215066	-0.00102636	-0.00220202	-0.00243792
556.989	0.0043848	-0.00286511	-0.00229617	-0.00183851	-0.00055402	-0.00178427	-0.00202597
556.016	0.00439955	-0.00273508	-0.00206003	-0.00155379	-0.000162947	-0.00139137	-0.00162028
555.006	0.00448319	-0.0024859	-0.00177819	-0.001111	0.000295874	-0.000912711	-0.00111188
553.996	0.00457531	-0.0023146	-0.00139838	-0.000579562	0.000810287	-0.000335456	-0.000564361
552.985	0.00466285	-0.00216091	-0.00104412	-0.000208953	0.00136151	0.000222961	4.67526e-05
552.012	0.0046404	-0.00199021	-0.000763379	0.000312271	0.00186387	0.000750954	0.000566521
551	0.00467884	-0.0017191	-0.000303743	0.000871574	0.00248175	0.00147152	0.0012374
549.989	0.00478962	-0.00149957	0.000144882	0.00142376	0.0031544	0.002131	0.00195342
549.015	0.00488155	-0.00124752	0.000677498	0.00208629	0.00387779	0.0029318	0.00280272
548.003	0.00494511	-0.000958534	0.00115823	0.00279566	0.00467766	0.00374213	0.00360424
546.991	0.00502634	-0.000672204	0.00169539	0.00354872	0.00546834	0.00462272	0.00447278
546.016	0.00513985	-0.000359304	0.00235043	0.00429941	0.00636179	0.00550544	0.00542798
545.004	0.00520851	-7.24801e-06	0.00300525	0.00522035	0.00739925	0.00659648	0.00658933
543.991	0.00528745	0.000431811	0.00372756	0.00620093	0.00849911	0.00779837	0.00776071
543.016	0.00537632	0.000822217	0.00451206	0.00726062	0.00966854	0.00901795	0.00903394
542.002	0.00546703	0.0012406	0.00536966	0.00841504	0.0109687	0.0104051	0.0104077
540.989	0.00557699	0.00171886	0.00628053	0.00952753	0.0122365	0.0117184	0.0118047
540.013	0.00569214	0.00224784	0.00729262	0.0108967	0.0137852	0.0133224	0.0134546
538.999	0.00583069	0.00291588	0.00851574	0.0125937	0.0156555	0.0153527	0.0154651
537.985	0.00596486	0.0035838	0.00986109	0.0143272	0.0175942	0.0174424	0.0175875
537.008	0.00604139	0.00424355	0.0110312	0.0159887	0.0194166	0.0193652	0.0195739
535.993	0.00615023	0.00507175	0.0124982	0.0178798	0.0215982	0.0216544	0.0219237
535.016	0.0063132	0.00593258	0.0141363	0.0201166	0.0241411	0.0242768	0.0246438
534.001	0.00645316	0.00688676	0.0160341	0.0226905	0.026964	0.0273421	0.0277691
532.985	0.00657735	0.00795078	0.0179757	0.0252746	0.0298218	0.0303851	0.0308577
532.008	0.00676619	0.00915849	0.020343	0.0283086	0.0333446	0.0340542	0.034608
530.992	0.00694594	0.0104616	0.0228437	0.0317663	0.0371345	0.0380602	0.0387571
530.013	0.00709276	0.012003	0.0257279	0.0356522	0.0415242	0.0427196	0.0435514
528.997	0.00731924	0.0134195	0.0285432	0.0393519	0.0456949	0.0471685	0.0480687
528.018	0.0074885	0.0150117	0.0316379	0.0434641	0.0502961	0.052096	0.0530594
527.001	0.00779284	0.017153	0.0356664	0.0489623	0.0565241	0.0585951	0.059726
525.985	0.00801733	0.0190383	0.0394249	0.054004	0.0621063	0.064561	0.0658911
525.005	0.00821788	0.0211481	0.0434325	0.0593274	0.0682558	0.0710163	0.0725046
523.988	0.00851735	0.02371	0.0484414	0.0661692	0.0759784	0.0791705	0.0807358
523.008	0.00886767	0.0263459	0.0533904	0.0728686	0.083648	0.0870836	0.0891517
521.99	0.00920402	0.0291833	0.0592155	0.0807383	0.0923099	0.0965184	0.0986592
521.01	0.00952103	0.0320856	0.0649112	0.0884533	0.101175	0.105828	0.108207
519.991	0.00985582	0.0354014	0.0713564	0.0973188	0.111376	0.116549	0.119165
519.01	0.0102099	0.0385886	0.0777563	0.106223	0.121088	0.127067	0.129938
517.992	0.0105467	0.0423705	0.0850987	0.116247	0.132491	0.139074	0.142213
517.01	0.010931	0.0463403	0.0929546	0.126894	0.14483	0.152148	0.155695
515.991	0.0113572	0.0507454	0.101683	0.139214	0.158631	0.166688	0.170673
515.01	0.0117487	0.055222	0.110632	0.151485	0.172643	0.181674	0.185908
513.99	0.0122343	0.0600905	0.120262	0.164663	0.187589	0.197599	0.202278
513.008	0.0125323	0.0648375	0.129773	0.177895	0.202523	0.213667	0.218629
511.988	0.0129832	0.0698306	0.139836	0.191968	0.218582	0.230614	0.236314
511.005	0.0134215	0.0750388	0.150198	0.206397	0.235196	0.248299	0.254367
509.985	0.01388	0.0806285	0.161394	0.221765	0.252805	0.266985	0.273581
509.002	0.0143381	0.0861122	0.172421	0.237271	0.270318	0.285802	0.292803
508.019	0.0147191	0.0915031	0.183293	0.252428	0.287724	0.30406	0.311749
506.998	0.015303	0.0973268	0.194891	0.268892	0.30641	0.324137	0.332084
506.014	0.0157425	0.10329	0.207053	0.285687	0.325795	0.345088	0.353403
504.992	0.016267	0.109516	0.219736	0.303691	0.346075	0.3666	0.375993
504.009	0.0168159	0.115799	0.23252	0.321211	0.366513	0.388465	0.398215
502.986	0.0173678	0.122341	0.245703	0.339642	0.387567	0.411323	0.421447
502.002	0.0179201	0.128084	0.256939	0.355602	0.405924	0.430597	0.441518
501.017	0.018565	0.134395	0.269791	0.373682	0.426447	0.452788	0.464225
499.995	0.0191627	0.14039	0.281891	0.390537	0.445778	0.473325	0.48526
499.01	0.0198007	0.146113	0.293351	0.406656	0.464447	0.493224	0.505788
497.987	0.0205742	0.152036	0.305185	0.423019	0.482985	0.513214	0.526242
497.001	0.0212058	0.156854	0.314464	0.436165	0.498135	0.52947	0.542992
496.016	0.0219423	0.16161	0.323971	0.449407	0.513368	0.54579	0.559833
494.992	0.0228387	0.166595	0.333724	0.462616	0.528661	0.562165	0.576413
494.006	0.023795	0.171037	0.342167	0.474563	0.541894	0.576628	0.591306
492.982	0.0248687	0.175624	0.350835	0.486169	0.555457	0.590986	0.606134
491.995	0.0256003	0.179095	0.357135	0.495036	0.565406	0.601563	0.617011
491.009	0.0265179	0.182219	0.362865	0.502613	0.573834	0.611013	0.626468
489.984	0.0278486	0.185762	0.368984	0.51057	0.583049	0.620597	0.636366
488.997	0.0290814	0.188748	0.373934	0.517178	0.590304	0.628381	0.644276
488.009	0.0302035	0.191196	0.377868	0.522141	0.595786	0.634169	0.650209
486.984	0.0314654	0.193639	0.381441	0.526496	0.600476	0.639302	0.655355
485.996	0.033092	0.195991	0.384633	0.530331	0.6046	0.643773	0.65994
485.008	0.034762	0.198093	0.387431	0.533398	0.607942	0.647123	0.663383
483.982	0.0361129	0.199928	0.389598	0.535648	0.610248	0.64953	0.665831
482.994	0.0377165	0.20184	0.391699	0.537747	0.612355	0.651701	0.667847
482.006	0.0399571	0.203958	0.39384	0.539836	0.614369	0.653701	0.669867
481.017	0.0423485	0.206362	0.396329	0.54218	0.616528	0.655851	0.672156
479.99	0.0450798	0.209018	0.398968	0.544606	0.618935	0.658287	0.674405
479.001	0.0480407	0.211803	0.401714	0.547269	0.621467	0.660698	0.676866
478.012	0.0511106	0.214849	0.404789	0.550233	0.624293	0.663514	0.679698
476.984	0.0549413	0.218631	0.408726	0.554142	0.628103	0.667459	0.683478
475.995	0.0588721	0.22258	0.412861	0.558316	0.632432	0.671585	0.687692
475.005	0.0634628	0.227162	0.417825	0.563387	0.637518	0.67669	0.692781
474.015	0.0682376	0.231976	0.422953	0.568871	0.643146	0.682367	0.698458
472.986	0.0738844	0.237704	0.429222	0.575358	0.649742	0.688994	0.705125
471.996	0.0804684	0.244212	0.43629	0.582722	0.657284	0.696512	0.712841
471.005	0.0873334	0.25093	0.443495	0.590259	0.664844	0.70411	0.720394
470.014	0.0954224	0.258689	0.451503	0.598689	0.673273	0.712694	0.728791
468.985	0.104456	0.267295	0.460431	0.607402	0.682244	0.721506	0.73764
467.994	0.113482	0.275503	0.468545	0.61568	0.69032	0.729484	0.745718
467.003	0.124817	0.285745	0.478529	0.625069	0.699544	0.738533	0.754761
466.011	0.136659	0.295846	0.488043	0.634002	0.707944	0.74665	0.762796
464.981	0.15073	0.307934	0.498574	0.643419	0.716834	0.755095	0.771085
463.989	0.166266	0.320429	0.509409	0.652548	0.724875	0.762848	0.778456
462.997	0.181546	0.332471	0.5193	0.660467	0.731976	0.769202	0.784396
462.005	0.20045	0.347118	0.530543	0.669044	0.738985	0.775391	0.790354
461.012	0.218815	0.360836	0.540636	0.675946	0.744189	0.779584	0.794222
459.981	0.237206	0.374381	0.550289	0.682011	0.748155	0.782518	0.796653
458.988	0.257786	0.389179	0.559883	0.687447	0.751444	0.784517	0.798034
457.995	0.278664	0.403655	0.568954	0.691562	0.753018	0.784592	0.797595
457.002	0.300333	0.41851	0.577948	0.695266	0.753863	0.784012	0.796196
456.008	0.323417	0.433495	0.586281	0.697905	0.753525	0.781932	0.793472
455.015	0.345247	0.447997	0.594193	0.69996	0.75264	0.779304	0.790145
453.983	0.370235	0.463728	0.60206	0.70105	0.750014	0.774692	0.784753
452.989	0.393257	0.478342	0.608628	0.700886	0.746246	0.769046	0.77829
451.994	0.41633	0.492664	0.614945	0.700522	0.742389	0.763088	0.771518
451	0.441485	0.508249	0.621592	0.699405	0.73732	0.755806	0.763303
450.005	0.465819	0.523124	0.627708	0.698099	0.73216	0.748465	0.754984
449.011	0.490549	0.53782	0.633366	0.696044	0.725996	0.740194	0.745693
448.016	0.514823	0.552178	0.638588	0.69356	0.71948	0.731446	0.736082
446.982	0.537604	0.565514	0.643296	0.691027	0.713139	0.722822	0.726651
445.987	0.558321	0.577904	0.647431	0.688467	0.707123	0.71481	0.71784
444.991	0.57913	0.589973	0.651336	0.685671	0.700867	0.706607	0.70881
443.996	0.59849	0.601316	0.655092	0.683031	0.695019	0.698885	0.700436
443	0.617593	0.612238	0.658494	0.680305	0.689089	0.691139	0.691872
442.004	0.634142	0.62181	0.661345	0.677676	0.683622	0.684051	0.684197
441.008	0.64838	0.630059	0.663587	0.675218	0.678788	0.677916	0.677528
440.011	0.66203	0.637843	0.665653	0.672651	0.673968	0.671825	0.670845
439.014	0.673973	0.644499	0.667274	0.670136	0.669306	0.665908	0.664547
438.018	0.685068	0.650573	0.668161	0.666844	0.664198	0.659578	0.657765
436.982	0.694766	0.655685	0.668597	0.663684	0.659196	0.653631	0.651325
435.985	0.702072	0.659395	0.668285	0.660388	0.654379	0.647878	0.645343
434.988	0.707932	0.662088	0.667457	0.656839	0.64943	0.642251	0.639363
433.99	0.712548	0.663929	0.665927	0.65277	0.644195	0.636388	0.633196
432.993	0.716373	0.664855	0.663666	0.648163	0.638285	0.629798	0.626407
431.995	0.718898	0.664992	0.660761	0.642888	0.631972	0.622761	0.619079
430.997	0.720828	0.664323	0.657307	0.637178	0.625129	0.61537	0.611398
429.999	0.722097	0.663294	0.653559	0.631404	0.618278	0.607978	0.603803
429	0.72329	0.66196	0.649256	0.624907	0.610611	0.599661	0.595116
428.002	0.724979	0.660674	0.644868	0.617873	0.602258	0.590656	0.585858
427.003	0.726879	0.659103	0.639854	0.610167	0.593212	0.580799	0.575641
426.004	0.729426	0.657798	0.634841	0.602144	0.583656	0.570438	0.564866
425.005	0.732613	0.656929	0.630063	0.594262	0.574118	0.560054	0.554126
424.006	0.736501	0.656538	0.625567	0.586504	0.564893	0.549584	0.543441
423.006	0.74196	0.656621	0.620824	0.577824	0.554	0.537779	0.530997
422.007	0.748317	0.657414	0.616474	0.569262	0.543317	0.525764	0.51857
421.007	0.755064	0.658593	0.61261	0.561544	0.533512	0.514862	0.507185
420.007	0.762045	0.660043	0.609019	0.553839	0.523743	0.503876	0.495734
419.007	0.768698	0.661416	0.605449	0.546311	0.51419	0.493249	0.484689
418.007	0.776618	0.663345	0.601766	0.538372	0.504009	0.481778	0.47265
417.006	0.783664	0.664914	0.598281	0.530885	0.494609	0.471216	0.461726
416.006	0.789849	0.666014	0.594653	0.523566	0.485435	0.461095	0.451201
415.005	0.794996	0.66647	0.590703	0.516287	0.476452	0.451129	0.440877
414.004	0.798281	0.666333	0.586913	0.509847	0.468667	0.442654	0.43213
413.003	0.800835	0.664938	0.581728	0.501834	0.45945	0.43275	0.421885
412.002	0.801342	0.662721	0.576328	0.494368	0.450877	0.423652	0.412479
411	0.800168	0.659387	0.570491	0.486753	0.442736	0.414973	0.403645
409.998	0.797246	0.654892	0.563926	0.479079	0.4345	0.406394	0.395071
408.997	0.793167	0.649628	0.557064	0.471393	0.426513	0.398516	0.387067
407.995	0.786406	0.642089	0.548115	0.462087	0.417093	0.389146	0.377612
406.993	0.778386	0.633691	0.538926	0.452768	0.407929	0.379951	0.368628
405.99	0.769527	0.624823	0.529443	0.443778	0.39911	0.371417	0.360108
404.988	0.759303	0.614642	0.519035	0.433668	0.389588	0.362265	0.351083
403.985	0.749603	0.605203	0.509539	0.424756	0.381205	0.354067	0.343058
402.982	0.738396	0.59425	0.498571	0.414682	0.3718	0.345075	0.334276
402.018	0.727406	0.583248	0.487862	0.404681	0.362308	0.336018	0.325248
401.015	0.716515	0.572531	0.477188	0.394966	0.353011	0.327267	0.316727
400.012	0.705797	0.561407	0.466061	0.384512	0.343362	0.317875	0.307484
399.008	0.695912	0.551083	0.455707	0.374825	0.334147	0.309028	0.298701
398.005	0.686921	0.541129	0.445516	0.365152	0.324837	0.29999	0.289833
397.001	0.678136	0.531347	0.43515	0.355145	0.315224	0.290522	0.280506
395.997	0.6712	0.523125	0.426424	0.346435	0.306702	0.282247	0.272184
394.993	0.664826	0.515127	0.417464	0.33753	0.298005	0.2736	0.26367
393.989	0.659814	0.508658	0.410127	0.330085	0.290575	0.266233	0.256395
392.984	0.654919	0.502059	0.402425	0.322285	0.282769	0.25859	0.248633
392.018	0.650388	0.495947	0.395333	0.314943	0.275537	0.251304	0.241453
391.014	0.646782	0.490998	0.389601	0.309059	0.269621	0.245506	0.235686
390.009	0.642075	0.484978	0.382756	0.302234	0.262981	0.238931	0.229188
389.004	0.636886	0.478934	0.376007	0.295626	0.256589	0.232678	0.223
387.998	0.631389	0.472686	0.369417	0.289359	0.250695	0.227008	0.217457
386.993	0.625342	0.46629	0.36289	0.283317	0.24509	0.221734	0.21224
385.988	0.618548	0.45951	0.356271	0.277475	0.239821	0.216788	0.207476
384.982	0.610553	0.452021	0.34931	0.271492	0.234541	0.212011	0.202839
384.015	0.602257	0.444216	0.342252	0.265697	0.22945	0.207406	0.198475
383.009	0.593446	0.436442	0.335328	0.260153	0.224878	0.203357	0.194591
382.003	0.582965	0.427177	0.327488	0.254029	0.219893	0.198974	0.190495
380.996	0.572452	0.418215	0.320047	0.248503	0.215363	0.195132	0.187004
379.99	0.561831	0.409299	0.312796	0.243174	0.211266	0.191727	0.183797
378.983	0.550039	0.39941	0.305036	0.237733	0.207146	0.188329	0.180775
378.015	0.538803	0.390365	0.298031	0.233012	0.20371	0.185657	0.178409
377.008	0.529222	0.382765	0.292422	0.229423	0.201141	0.18379	0.176755
376.001	0.519057	0.374969	0.286965	0.226116	0.199084	0.18242	0.175728
374.994	0.509342	0.367656	0.28201	0.223427	0.197585	0.181551	0.175105
373.987	0.49935	0.360578	0.277503	0.221251	0.19666	0.181317	0.175185
373.018	0.489935	0.353959	0.273687	0.219711	0.196303	0.181653	0.175694
372.01	0.480876	0.34827	0.270796	0.219192	0.197016	0.182998	0.17738
371.003	0.471647	0.342604	0.268173	0.219074	0.19813	0.184817	0.179449
369.995	0.462955	0.33775	0.266574	0.219923	0.20018	0.187445	0.182369
368.987	0.453699	0.332944	0.265592	0.221803	0.203357	0.191308	0.186542
368.017	0.444681	0.328637	0.264999	0.224019	0.206885	0.195607	0.191028
367.009	0.435783	0.324509	0.264765	0.226527	0.210759	0.200074	0.195915
366	0.426245	0.320472	0.265012	0.229971	0.215623	0.205689	0.201787
364.991	0.417396	0.316778	0.265413	0.233346	0.220333	0.211213	0.207618
363.982	0.40725	0.31285	0.266125	0.237309	0.225896	0.21765	0.21441
363.012	0.397166	0.308845	0.267073	0.241765	0.232063	0.224667	0.221714
362.003	0.388702	0.305496	0.267722	0.245432	0.23719	0.230459	0.227868
360.994	0.380049	0.302132	0.26862	0.249435	0.242596	0.236719	0.234459
359.984	0.371325	0.298743	0.26927	0.253094	0.247621	0.242617	0.240581
359.014	0.361905	0.295033	0.270029	0.257277	0.253517	0.249186	0.24755
358.004	0.352721	0.291349	0.270601	0.260931	0.258687	0.255296	0.254045
356.994	0.345463	0.288387	0.27105	0.263899	0.262908	0.260197	0.259193
355.984	0.336719	0.284799	0.271332	0.26721	0.267561	0.265612	0.264906
355.013	0.329677	0.281911	0.271511	0.269586	0.271113	0.269807	0.269388
354.002	0.321142	0.278129	0.271378	0.272115	0.274968	0.274365	0.274105
352.992	0.313334	0.274723	0.271079	0.274127	0.27809	0.278152	0.278119
351.981	0.305183	0.271094	0.270414	0.275684	0.280654	0.281321	0.281535
351.01	0.29763	0.267642	0.269651	0.276842	0.282693	0.283845	0.284239
349.999	0.290606	0.264302	0.268647	0.277545	0.284157	0.285714	0.286319
348.988	0.282896	0.260548	0.267365	0.277928	0.285326	0.287297	0.288057
348.015	0.275046	0.256661	0.26562	0.277722	0.285818	0.288235	0.289088
347.004	0.267365	0.25271	0.263843	0.277173	0.285924	0.288628	0.28967
345.993	0.260046	0.248733	0.261652	0.276139	0.285344	0.288325	0.289502
344.981	0.253329	0.245158	0.259443	0.274821	0.284417	0.287703	0.288965
344.008	0.2465	0.241156	0.256813	0.273017	0.283031	0.286439	0.287805
342.996	0.239232	0.236745	0.253641	0.270557	0.280878	0.284493	0.285944
341.984	0.232092	0.232293	0.250037	0.267516	0.278014	0.281941	0.283329
341.011	0.225894	0.228083	0.246411	0.264275	0.274976	0.278935	0.280459
339.999	0.219822	0.223764	0.242469	0.260496	0.27125	0.275371	0.276835
338.987	0.21368	0.218922	0.237834	0.255967	0.26677	0.270804	0.272427
338.013	0.208142	0.214457	0.233213	0.251251	0.262023	0.26612	0.267655
337	0.202771	0.209847	0.228361	0.246118	0.25673	0.260811	0.262421
335.987	0.197794	0.20532	0.223331	0.240727	0.251207	0.255186	0.256816
335.014	0.193662	0.201353	0.218905	0.235842	0.246149	0.250005	0.251565
334	0.189162	0.196894	0.213724	0.230162	0.240074	0.24383	0.245345
332.987	0.185292	0.192735	0.20891	0.224667	0.234288	0.237859	0.239346
332.013	0.181948	0.189162	0.204473	0.219546	0.228837	0.232261	0.233649
330.999	0.178865	0.18563	0.200055	0.214404	0.223258	0.226425	0.227759
329.986	0.176526	0.182699	0.196201	0.209676	0.218106	0.221091	0.222255
329.011	0.174575	0.180005	0.192471	0.20498	0.212945	0.215618	0.21668
327.997	0.17323	0.17748	0.188654	0.200042	0.207369	0.209735	0.210633
326.983	0.172577	0.175396	0.185208	0.19526	0.201869	0.203811	0.204656
326.008	0.172799	0.174026	0.18247	0.191283	0.197257	0.198846	0.199534
324.994	0.173474	0.172906	0.179544	0.186807	0.191988	0.193173	0.193647
324.018	0.174517	0.172033	0.176997	0.182807	0.18719	0.187876	0.188261
323.004	0.176229	0.171572	0.174713	0.178843	0.182442	0.182667	0.182895
321.989	0.177896	0.171174	0.17237	0.174898	0.177635	0.177327	0.177359
321.013	0.179162	0.170528	0.170078	0.171151	0.173176	0.172504	0.172359
319.998	0.180249	0.169908	0.167802	0.16753	0.168842	0.167883	0.167573
318.983	0.180819	0.169069	0.16565	0.164258	0.165026	0.163783	0.16336
318.007	0.181214	0.168389	0.163701	0.161234	0.161488	0.159884	0.159371
316.992	0.181386	0.167763	0.161938	0.158496	0.158294	0.156476	0.15589
316.016	0.181412	0.167551	0.160669	0.156468	0.155854	0.15388	0.15322
315	0.181407	0.167537	0.159856	0.154929	0.153981	0.151831	0.151082
313.984	0.181523	0.168163	0.159763	0.154209	0.152862	0.150609	0.149849
313.008	0.181835	0.169946	0.160738	0.154412	0.152853	0.150459	0.149607
311.992	0.182367	0.172587	0.162678	0.155856	0.15398	0.151497	0.150672
311.015	0.182839	0.176008	0.16559	0.158339	0.15625	0.153758	0.152881
309.998	0.18355	0.18063	0.169897	0.16223	0.159999	0.157596	0.156514
308.982	0.184036	0.187099	0.176051	0.168188	0.165825	0.163385	0.162532
308.005	0.184605	0.195054	0.183867	0.175504	0.173371	0.171134	0.170288
306.988	0.184832	0.205991	0.194742	0.186624	0.184372	0.182072	0.181354
306.011	0.184846	0.217976	0.207063	0.198959	0.196983	0.195014	0.19412
304.994	0.184825	0.233778	0.222832	0.21524	0.2132	0.212075	0.210969
304.016	0.184688	0.252997	0.242531	0.234996	0.233403	0.232561	0.232003
302.999	0.18408	0.279426	0.269716	0.262873	0.261833	0.261248	0.261083
301.982	0.183408	0.309295	0.300665	0.294127	0.293378	0.292992	0.293097
301.004	0.182474	0.345134	0.337097	0.331357	0.330531	0.331677	0.331992
299.986	0.18142	0.390424	0.382891	0.378085	0.378148	0.37998	0.380166
Car6 18ml DMSO,
Car6 18ml DMSO
Collection Time: 4/28/2021 3:01:21 PM
Operator Name :
Scan Version 5.0.0.999
Parameter List :
Instrument Cary 60
Instrument Version 2.00
Start (nm) 800.0
Stop (nm) 300.0
X Mode Nanometers
Y Mode Abs
UV-Vis Scan Rate (nm/min) 120.00
UV-Vis Data Interval (nm) 1.00
UV-Vis Ave. Time (sec) 0.5000
Beam Mode Dual Beam
Baseline Correction On
Baseline Type Baseline correction
Baseline File Name
Baseline Std Ref File Name
Cycle Mode Off
Method Log :
Method Name :
Date/Time stamp: 4/28/2021 2:15:27 PM
Method Modifications:
UVVIS SAT Changed: 4/28/2021 2:20:31 PM, Old:0.0125, New:0.1000
Common SAT Changed: 4/28/2021 2:20:31 PM, Old:0.0125, New:0.1000
Common Interval nm Changed: 4/28/2021 2:20:43 PM, Old: 5.00, New: 1.00
UVVIS SAT Changed: 4/28/2021 2:22:59 PM, Old:0.1000, New:0.5000
Common SAT Changed: 4/28/2021 2:22:59 PM, Old:0.1000, New:0.5000
X Stop nm Changed: 4/28/2021 2:23:07 PM, Old: 200.0, New: 300.0
Baseline Correction Changed: 4/28/2021 2:23:07 PM, Old:0, New:1
End Method Modifications
<Current Wavelength> , 301.0
Car6 rt 18ml DMSO 02 DMPO co 15min_1,
Car6 rt 18ml DMSO 02 DMPO co 15min_1
Collection Time: 4/28/2021 3:12:18 PM
Operator Name :
Scan Version 5.0.0.999
Parameter List :
Instrument Cary 60
Instrument Version 2.00
Start (nm) 800.0
Stop (nm) 300.0
X Mode Nanometers
Y Mode Abs
UV-Vis Scan Rate (nm/min) 120.00
UV-Vis Data Interval (nm) 1.00
UV-Vis Ave. Time (sec) 0.5000
Beam Mode Dual Beam
Baseline Correction On
Baseline Type Baseline correction
Baseline File Name
Baseline Std Ref File Name
Cycle Mode On
Cycle Count 999
Cycle Time (min) 15.00
Method Log :
Method Name :
Date/Time stamp: 4/28/2021 2:15:27 PM
Method Modifications:
UVVIS SAT Changed: 4/28/2021 2:20:31 PM, Old:0.0125, New:0.1000
Common SAT Changed: 4/28/2021 2:20:31 PM, Old:0.0125, New:0.1000
Common Interval nm Changed: 4/28/2021 2:20:43 PM, Old: 5.00, New: 1.00
UVVIS SAT Changed: 4/28/2021 2:22:59 PM, Old:0.1000, New:0.5000
Common SAT Changed: 4/28/2021 2:22:59 PM, Old:0.1000, New:0.5000
X Stop nm Changed: 4/28/2021 2:23:07 PM, Old: 200.0, New: 300.0
Baseline Correction Changed: 4/28/2021 2:23:07 PM, Old:0, New:1
Cycle mode Changed: 4/28/2021 3:11:04 PM, Old:0, New:1
Num Cycles Changed: 4/28/2021 3:11:04 PM, Old:1, New:999
Cycle Period Changed: 4/28/2021 3:11:04 PM, Old: 1.00, New: 15.00
Saved as C:\Documents and Settings\arek\Pulpit\Old Cary B237\MZbyradowski\2021\0428\car6\Car6 rt 18ml DMSO 02 DMPO co 15min.BSW
End Method Modifications
[Time] , 0.000
<Current Wavelength> , 301.0
<Cycle Count> , 1
<Cycle Time> , 10:49
Car6 rt 18ml DMSO 02 DMPO co 15min_2,
Car6 rt 18ml DMSO 02 DMPO co 15min_2
Collection Time: 4/28/2021 3:27:19 PM
Operator Name :
Scan Version 5.0.0.999
Parameter List :
Instrument Cary 60
Instrument Version 2.00
Start (nm) 800.0
Stop (nm) 300.0
X Mode Nanometers
Y Mode Abs
UV-Vis Scan Rate (nm/min) 120.00
UV-Vis Data Interval (nm) 1.00
UV-Vis Ave. Time (sec) 0.5000
Beam Mode Dual Beam
Baseline Correction On
Baseline Type Baseline correction
Baseline File Name
Baseline Std Ref File Name
Cycle Mode On
Cycle Count 999
Cycle Time (min) 15.00
Method Log :
Method Name :
Date/Time stamp: 4/28/2021 2:15:27 PM
Method Modifications:
UVVIS SAT Changed: 4/28/2021 2:20:31 PM, Old:0.0125, New:0.1000
Common SAT Changed: 4/28/2021 2:20:31 PM, Old:0.0125, New:0.1000
Common Interval nm Changed: 4/28/2021 2:20:43 PM, Old: 5.00, New: 1.00
UVVIS SAT Changed: 4/28/2021 2:22:59 PM, Old:0.1000, New:0.5000
Common SAT Changed: 4/28/2021 2:22:59 PM, Old:0.1000, New:0.5000
X Stop nm Changed: 4/28/2021 2:23:07 PM, Old: 200.0, New: 300.0
Baseline Correction Changed: 4/28/2021 2:23:07 PM, Old:0, New:1
Cycle mode Changed: 4/28/2021 3:11:04 PM, Old:0, New:1
Num Cycles Changed: 4/28/2021 3:11:04 PM, Old:1, New:999
Cycle Period Changed: 4/28/2021 3:11:04 PM, Old: 1.00, New: 15.00
Saved as C:\Documents and Settings\arek\Pulpit\Old Cary B237\MZbyradowski\2021\0428\car6\Car6 rt 18ml DMSO 02 DMPO co 15min.BSW
End Method Modifications
[Time] , 15.001
<Current Wavelength> , 302.0
<Cycle Count> , 2
<Cycle Time> , 10:49
Car6 rt 18ml DMSO 02 DMPO co 15min_3,
Car6 rt 18ml DMSO 02 DMPO co 15min_3
Collection Time: 4/28/2021 3:42:19 PM
Operator Name :
Scan Version 5.0.0.999
Parameter List :
Instrument Cary 60
Instrument Version 2.00
Start (nm) 800.0
Stop (nm) 300.0
X Mode Nanometers
Y Mode Abs
UV-Vis Scan Rate (nm/min) 120.00
UV-Vis Data Interval (nm) 1.00
UV-Vis Ave. Time (sec) 0.5000
Beam Mode Dual Beam
Baseline Correction On
Baseline Type Baseline correction
Baseline File Name
Baseline Std Ref File Name
Cycle Mode On
Cycle Count 999
Cycle Time (min) 15.00
Method Log :
Method Name :
Date/Time stamp: 4/28/2021 2:15:27 PM
Method Modifications:
UVVIS SAT Changed: 4/28/2021 2:20:31 PM, Old:0.0125, New:0.1000
Common SAT Changed: 4/28/2021 2:20:31 PM, Old:0.0125, New:0.1000
Common Interval nm Changed: 4/28/2021 2:20:43 PM, Old: 5.00, New: 1.00
UVVIS SAT Changed: 4/28/2021 2:22:59 PM, Old:0.1000, New:0.5000
Common SAT Changed: 4/28/2021 2:22:59 PM, Old:0.1000, New:0.5000
X Stop nm Changed: 4/28/2021 2:23:07 PM, Old: 200.0, New: 300.0
Baseline Correction Changed: 4/28/2021 2:23:07 PM, Old:0, New:1
Cycle mode Changed: 4/28/2021 3:11:04 PM, Old:0, New:1
Num Cycles Changed: 4/28/2021 3:11:04 PM, Old:1, New:999
Cycle Period Changed: 4/28/2021 3:11:04 PM, Old: 1.00, New: 15.00
Saved as C:\Documents and Settings\arek\Pulpit\Old Cary B237\MZbyradowski\2021\0428\car6\Car6 rt 18ml DMSO 02 DMPO co 15min.BSW
End Method Modifications
[Time] , 30.002
<Current Wavelength> , 302.0
<Cycle Count> , 3
<Cycle Time> , 10:49
Car6 rt 18ml DMSO 02 DMPO co 15min_4,
Car6 rt 18ml DMSO 02 DMPO co 15min_4
Collection Time: 4/28/2021 3:57:19 PM
Operator Name :
Scan Version 5.0.0.999
Parameter List :
Instrument Cary 60
Instrument Version 2.00
Start (nm) 800.0
Stop (nm) 300.0
X Mode Nanometers
Y Mode Abs
UV-Vis Scan Rate (nm/min) 120.00
UV-Vis Data Interval (nm) 1.00
UV-Vis Ave. Time (sec) 0.5000
Beam Mode Dual Beam
Baseline Correction On
Baseline Type Baseline correction
Baseline File Name
Baseline Std Ref File Name
Cycle Mode On
Cycle Count 999
Cycle Time (min) 15.00
Method Log :
Method Name :
Date/Time stamp: 4/28/2021 2:15:27 PM
Method Modifications:
UVVIS SAT Changed: 4/28/2021 2:20:31 PM, Old:0.0125, New:0.1000
Common SAT Changed: 4/28/2021 2:20:31 PM, Old:0.0125, New:0.1000
Common Interval nm Changed: 4/28/2021 2:20:43 PM, Old: 5.00, New: 1.00
UVVIS SAT Changed: 4/28/2021 2:22:59 PM, Old:0.1000, New:0.5000
Common SAT Changed: 4/28/2021 2:22:59 PM, Old:0.1000, New:0.5000
X Stop nm Changed: 4/28/2021 2:23:07 PM, Old: 200.0, New: 300.0
Baseline Correction Changed: 4/28/2021 2:23:07 PM, Old:0, New:1
Cycle mode Changed: 4/28/2021 3:11:04 PM, Old:0, New:1
Num Cycles Changed: 4/28/2021 3:11:04 PM, Old:1, New:999
Cycle Period Changed: 4/28/2021 3:11:04 PM, Old: 1.00, New: 15.00
Saved as C:\Documents and Settings\arek\Pulpit\Old Cary B237\MZbyradowski\2021\0428\car6\Car6 rt 18ml DMSO 02 DMPO co 15min.BSW
End Method Modifications
[Time] , 45.003
<Current Wavelength> , 300.0
<Cycle Count> , 4
<Cycle Time> , 10:49
Car6 rt 18ml DMSO 02 DMPO od 1h co 1h_1,
Car6 rt 18ml DMSO 02 DMPO od 1h co 1h_1
Collection Time: 4/28/2021 4:13:48 PM
Operator Name :
Scan Version 5.0.0.999
Parameter List :
Instrument Cary 60
Instrument Version 2.00
Start (nm) 800.0
Stop (nm) 300.0
X Mode Nanometers
Y Mode Abs
UV-Vis Scan Rate (nm/min) 120.00
UV-Vis Data Interval (nm) 1.00
UV-Vis Ave. Time (sec) 0.5000
Beam Mode Dual Beam
Baseline Correction On
Baseline Type Baseline correction
Baseline File Name C:\Documents and Settings\arek\Pulpit\Old Cary B237\MZbyradowski\2021\0428\car6\Car6 rt 18ml DMSO 02 DMPO co 15min.BSW
Baseline Std Ref File Name
Cycle Mode On
Cycle Count 999
Cycle Time (min) 60.00
Method Log :
Method Name :
Date/Time stamp: 4/28/2021 2:15:27 PM
Method Modifications:
UVVIS SAT Changed: 4/28/2021 2:20:31 PM, Old:0.0125, New:0.1000
Common SAT Changed: 4/28/2021 2:20:31 PM, Old:0.0125, New:0.1000
Common Interval nm Changed: 4/28/2021 2:20:43 PM, Old: 5.00, New: 1.00
UVVIS SAT Changed: 4/28/2021 2:22:59 PM, Old:0.1000, New:0.5000
Common SAT Changed: 4/28/2021 2:22:59 PM, Old:0.1000, New:0.5000
X Stop nm Changed: 4/28/2021 2:23:07 PM, Old: 200.0, New: 300.0
Baseline Correction Changed: 4/28/2021 2:23:07 PM, Old:0, New:1
Cycle mode Changed: 4/28/2021 3:11:04 PM, Old:0, New:1
Num Cycles Changed: 4/28/2021 3:11:04 PM, Old:1, New:999
Cycle Period Changed: 4/28/2021 3:11:04 PM, Old: 1.00, New: 15.00
Saved as C:\Documents and Settings\arek\Pulpit\Old Cary B237\MZbyradowski\2021\0428\car6\Car6 rt 18ml DMSO 02 DMPO co 15min.BSWCycle Period Changed: 4/28/2021 4:10:30 PM, Old: 15.00, New: 60.00
Saved as C:\Documents and Settings\arek\Pulpit\Old Cary B237\MZbyradowski\2021\0428\car6\Car6 rt 18ml DMSO 02 DMPO od 1h co 1h.BSW
End Method Modifications
[Time] , 0.000
<Current Wavelength> , 300.0
<Cycle Count> , 1
<Cycle Time> , 55:49
Car6 rt 18ml DMSO 02 DMPO od 1h co 1h_2,
Car6 rt 18ml DMSO 02 DMPO od 1h co 1h_2
Collection Time: 4/28/2021 5:13:48 PM
Operator Name :
Scan Version 5.0.0.999
Parameter List :
Instrument Cary 60
Instrument Version 2.00
Start (nm) 800.0
Stop (nm) 300.0
X Mode Nanometers
Y Mode Abs
UV-Vis Scan Rate (nm/min) 120.00
UV-Vis Data Interval (nm) 1.00
UV-Vis Ave. Time (sec) 0.5000
Beam Mode Dual Beam
Baseline Correction On
Baseline Type Baseline correction
Baseline File Name C:\Documents and Settings\arek\Pulpit\Old Cary B237\MZbyradowski\2021\0428\car6\Car6 rt 18ml DMSO 02 DMPO co 15min.BSW
Baseline Std Ref File Name
Cycle Mode On
Cycle Count 999
Cycle Time (min) 60.00
Method Log :
Method Name :
Date/Time stamp: 4/28/2021 2:15:27 PM
Method Modifications:
UVVIS SAT Changed: 4/28/2021 2:20:31 PM, Old:0.0125, New:0.1000
Common SAT Changed: 4/28/2021 2:20:31 PM, Old:0.0125, New:0.1000
Common Interval nm Changed: 4/28/2021 2:20:43 PM, Old: 5.00, New: 1.00
UVVIS SAT Changed: 4/28/2021 2:22:59 PM, Old:0.1000, New:0.5000
Common SAT Changed: 4/28/2021 2:22:59 PM, Old:0.1000, New:0.5000
X Stop nm Changed: 4/28/2021 2:23:07 PM, Old: 200.0, New: 300.0
Baseline Correction Changed: 4/28/2021 2:23:07 PM, Old:0, New:1
Cycle mode Changed: 4/28/2021 3:11:04 PM, Old:0, New:1
Num Cycles Changed: 4/28/2021 3:11:04 PM, Old:1, New:999
Cycle Period Changed: 4/28/2021 3:11:04 PM, Old: 1.00, New: 15.00
Saved as C:\Documents and Settings\arek\Pulpit\Old Cary B237\MZbyradowski\2021\0428\car6\Car6 rt 18ml DMSO 02 DMPO co 15min.BSWCycle Period Changed: 4/28/2021 4:10:30 PM, Old: 15.00, New: 60.00
Saved as C:\Documents and Settings\arek\Pulpit\Old Cary B237\MZbyradowski\2021\0428\car6\Car6 rt 18ml DMSO 02 DMPO od 1h co 1h.BSW
End Method Modifications
[Time] , 60.001
<Current Wavelength> , 300.0
<Cycle Count> , 2
<Cycle Time> , 55:49
Car6 rt 18ml DMSO 02 DMPO od 1h co 1h_3,
Car6 rt 18ml DMSO 02 DMPO od 1h co 1h_3
Collection Time: 4/28/2021 6:13:48 PM
Operator Name :
Scan Version 5.0.0.999
Parameter List :
Instrument Cary 60
Instrument Version 2.00
Start (nm) 800.0
Stop (nm) 300.0
X Mode Nanometers
Y Mode Abs
UV-Vis Scan Rate (nm/min) 120.00
UV-Vis Data Interval (nm) 1.00
UV-Vis Ave. Time (sec) 0.5000
Beam Mode Dual Beam
Baseline Correction On
Baseline Type Baseline correction
Baseline File Name C:\Documents and Settings\arek\Pulpit\Old Cary B237\MZbyradowski\2021\0428\car6\Car6 rt 18ml DMSO 02 DMPO co 15min.BSW
Baseline Std Ref File Name
Cycle Mode On
Cycle Count 999
Cycle Time (min) 60.00
Method Log :
Method Name :
Date/Time stamp: 4/28/2021 2:15:27 PM
Method Modifications:
UVVIS SAT Changed: 4/28/2021 2:20:31 PM, Old:0.0125, New:0.1000
Common SAT Changed: 4/28/2021 2:20:31 PM, Old:0.0125, New:0.1000
Common Interval nm Changed: 4/28/2021 2:20:43 PM, Old: 5.00, New: 1.00
UVVIS SAT Changed: 4/28/2021 2:22:59 PM, Old:0.1000, New:0.5000
Common SAT Changed: 4/28/2021 2:22:59 PM, Old:0.1000, New:0.5000
X Stop nm Changed: 4/28/2021 2:23:07 PM, Old: 200.0, New: 300.0
Baseline Correction Changed: 4/28/2021 2:23:07 PM, Old:0, New:1
Cycle mode Changed: 4/28/2021 3:11:04 PM, Old:0, New:1
Num Cycles Changed: 4/28/2021 3:11:04 PM, Old:1, New:999
Cycle Period Changed: 4/28/2021 3:11:04 PM, Old: 1.00, New: 15.00
Saved as C:\Documents and Settings\arek\Pulpit\Old Cary B237\MZbyradowski\2021\0428\car6\Car6 rt 18ml DMSO 02 DMPO co 15min.BSWCycle Period Changed: 4/28/2021 4:10:30 PM, Old: 15.00, New: 60.00
Saved as C:\Documents and Settings\arek\Pulpit\Old Cary B237\MZbyradowski\2021\0428\car6\Car6 rt 18ml DMSO 02 DMPO od 1h co 1h.BSW
End Method Modifications
[Time] , 120.002
<Current Wavelength> , 302.0
<Cycle Count> , 3
<Cycle Time> , 55:49
Car6 rt 18ml DMSO 02 DMPO od 1h co 1h_4,
Car6 rt 18ml DMSO 02 DMPO od 1h co 1h_4
Collection Time: 4/28/2021 7:13:48 PM
Operator Name :
Scan Version 5.0.0.999
Parameter List :
Instrument Cary 60
Instrument Version 2.00
Start (nm) 800.0
Stop (nm) 300.0
X Mode Nanometers
Y Mode Abs
UV-Vis Scan Rate (nm/min) 120.00
UV-Vis Data Interval (nm) 1.00
UV-Vis Ave. Time (sec) 0.5000
Beam Mode Dual Beam
Baseline Correction On
Baseline Type Baseline correction
Baseline File Name C:\Documents and Settings\arek\Pulpit\Old Cary B237\MZbyradowski\2021\0428\car6\Car6 rt 18ml DMSO 02 DMPO co 15min.BSW
Baseline Std Ref File Name
Cycle Mode On
Cycle Count 999
Cycle Time (min) 60.00
Method Log :
Method Name :
Date/Time stamp: 4/28/2021 2:15:27 PM
Method Modifications:
UVVIS SAT Changed: 4/28/2021 2:20:31 PM, Old:0.0125, New:0.1000
Common SAT Changed: 4/28/2021 2:20:31 PM, Old:0.0125, New:0.1000
Common Interval nm Changed: 4/28/2021 2:20:43 PM, Old: 5.00, New: 1.00
UVVIS SAT Changed: 4/28/2021 2:22:59 PM, Old:0.1000, New:0.5000
Common SAT Changed: 4/28/2021 2:22:59 PM, Old:0.1000, New:0.5000
X Stop nm Changed: 4/28/2021 2:23:07 PM, Old: 200.0, New: 300.0
Baseline Correction Changed: 4/28/2021 2:23:07 PM, Old:0, New:1
Cycle mode Changed: 4/28/2021 3:11:04 PM, Old:0, New:1
Num Cycles Changed: 4/28/2021 3:11:04 PM, Old:1, New:999
Cycle Period Changed: 4/28/2021 3:11:04 PM, Old: 1.00, New: 15.00
Saved as C:\Documents and Settings\arek\Pulpit\Old Cary B237\MZbyradowski\2021\0428\car6\Car6 rt 18ml DMSO 02 DMPO co 15min.BSWCycle Period Changed: 4/28/2021 4:10:30 PM, Old: 15.00, New: 60.00
Saved as C:\Documents and Settings\arek\Pulpit\Old Cary B237\MZbyradowski\2021\0428\car6\Car6 rt 18ml DMSO 02 DMPO od 1h co 1h.BSW
End Method Modifications
[Time] , 180.003
<Current Wavelength> , 301.0
<Cycle Count> , 4
<Cycle Time> , 55:49
Car6 rt 18ml DMSO 02 DMPO od 1h co 1h_5,
Car6 rt 18ml DMSO 02 DMPO od 1h co 1h_5
Collection Time: 4/28/2021 8:13:48 PM
Operator Name :
Scan Version 5.0.0.999
Parameter List :
Instrument Cary 60
Instrument Version 2.00
Start (nm) 800.0
Stop (nm) 300.0
X Mode Nanometers
Y Mode Abs
UV-Vis Scan Rate (nm/min) 120.00
UV-Vis Data Interval (nm) 1.00
UV-Vis Ave. Time (sec) 0.5000
Beam Mode Dual Beam
Baseline Correction On
Baseline Type Baseline correction
Baseline File Name C:\Documents and Settings\arek\Pulpit\Old Cary B237\MZbyradowski\2021\0428\car6\Car6 rt 18ml DMSO 02 DMPO co 15min.BSW
Baseline Std Ref File Name
Cycle Mode On
Cycle Count 999
Cycle Time (min) 60.00
Method Log :
Method Name :
Date/Time stamp: 4/28/2021 2:15:27 PM
Method Modifications:
UVVIS SAT Changed: 4/28/2021 2:20:31 PM, Old:0.0125, New:0.1000
Common SAT Changed: 4/28/2021 2:20:31 PM, Old:0.0125, New:0.1000
Common Interval nm Changed: 4/28/2021 2:20:43 PM, Old: 5.00, New: 1.00
UVVIS SAT Changed: 4/28/2021 2:22:59 PM, Old:0.1000, New:0.5000
Common SAT Changed: 4/28/2021 2:22:59 PM, Old:0.1000, New:0.5000
X Stop nm Changed: 4/28/2021 2:23:07 PM, Old: 200.0, New: 300.0
Baseline Correction Changed: 4/28/2021 2:23:07 PM, Old:0, New:1
Cycle mode Changed: 4/28/2021 3:11:04 PM, Old:0, New:1
Num Cycles Changed: 4/28/2021 3:11:04 PM, Old:1, New:999
Cycle Period Changed: 4/28/2021 3:11:04 PM, Old: 1.00, New: 15.00
Saved as C:\Documents and Settings\arek\Pulpit\Old Cary B237\MZbyradowski\2021\0428\car6\Car6 rt 18ml DMSO 02 DMPO co 15min.BSWCycle Period Changed: 4/28/2021 4:10:30 PM, Old: 15.00, New: 60.00
Saved as C:\Documents and Settings\arek\Pulpit\Old Cary B237\MZbyradowski\2021\0428\car6\Car6 rt 18ml DMSO 02 DMPO od 1h co 1h.BSW
End Method Modifications
[Time] , 240.004
<Current Wavelength> , 301.0
<Cycle Count> , 5
<Cycle Time> , 55:49
Car6 rt 18ml DMSO 02 DMPO od 1h co 1h_6,
Car6 rt 18ml DMSO 02 DMPO od 1h co 1h_6
Collection Time: 4/28/2021 9:13:48 PM
Operator Name :
Scan Version 5.0.0.999
Parameter List :
Instrument Cary 60
Instrument Version 2.00
Start (nm) 800.0
Stop (nm) 300.0
X Mode Nanometers
Y Mode Abs
UV-Vis Scan Rate (nm/min) 120.00
UV-Vis Data Interval (nm) 1.00
UV-Vis Ave. Time (sec) 0.5000
Beam Mode Dual Beam
Baseline Correction On
Baseline Type Baseline correction
Baseline File Name C:\Documents and Settings\arek\Pulpit\Old Cary B237\MZbyradowski\2021\0428\car6\Car6 rt 18ml DMSO 02 DMPO co 15min.BSW
Baseline Std Ref File Name
Cycle Mode On
Cycle Count 999
Cycle Time (min) 60.00
Method Log :
Method Name :
Date/Time stamp: 4/28/2021 2:15:27 PM
Method Modifications:
UVVIS SAT Changed: 4/28/2021 2:20:31 PM, Old:0.0125, New:0.1000
Common SAT Changed: 4/28/2021 2:20:31 PM, Old:0.0125, New:0.1000
Common Interval nm Changed: 4/28/2021 2:20:43 PM, Old: 5.00, New: 1.00
UVVIS SAT Changed: 4/28/2021 2:22:59 PM, Old:0.1000, New:0.5000
Common SAT Changed: 4/28/2021 2:22:59 PM, Old:0.1000, New:0.5000
X Stop nm Changed: 4/28/2021 2:23:07 PM, Old: 200.0, New: 300.0
Baseline Correction Changed: 4/28/2021 2:23:07 PM, Old:0, New:1
Cycle mode Changed: 4/28/2021 3:11:04 PM, Old:0, New:1
Num Cycles Changed: 4/28/2021 3:11:04 PM, Old:1, New:999
Cycle Period Changed: 4/28/2021 3:11:04 PM, Old: 1.00, New: 15.00
Saved as C:\Documents and Settings\arek\Pulpit\Old Cary B237\MZbyradowski\2021\0428\car6\Car6 rt 18ml DMSO 02 DMPO co 15min.BSWCycle Period Changed: 4/28/2021 4:10:30 PM, Old: 15.00, New: 60.00
Saved as C:\Documents and Settings\arek\Pulpit\Old Cary B237\MZbyradowski\2021\0428\car6\Car6 rt 18ml DMSO 02 DMPO od 1h co 1h.BSW
End Method Modifications
[Time] , 300.005
<Current Wavelength> , 300.0
<Cycle Count> , 6
<Cycle Time> , 55:49
Car6 rt 18ml DMSO 02 DMPO od 1h co 1h_7,
Car6 rt 18ml DMSO 02 DMPO od 1h co 1h_7
Collection Time: 4/28/2021 10:13:48 PM
Operator Name :
Scan Version 5.0.0.999
Parameter List :
Instrument Cary 60
Instrument Version 2.00
Start (nm) 800.0
Stop (nm) 300.0
X Mode Nanometers
Y Mode Abs
UV-Vis Scan Rate (nm/min) 120.00
UV-Vis Data Interval (nm) 1.00
UV-Vis Ave. Time (sec) 0.5000
Beam Mode Dual Beam
Baseline Correction On
Baseline Type Baseline correction
Baseline File Name C:\Documents and Settings\arek\Pulpit\Old Cary B237\MZbyradowski\2021\0428\car6\Car6 rt 18ml DMSO 02 DMPO co 15min.BSW
Baseline Std Ref File Name
Cycle Mode On
Cycle Count 999
Cycle Time (min) 60.00
Method Log :
Method Name :
Date/Time stamp: 4/28/2021 2:15:27 PM
Method Modifications:
UVVIS SAT Changed: 4/28/2021 2:20:31 PM, Old:0.0125, New:0.1000
Common SAT Changed: 4/28/2021 2:20:31 PM, Old:0.0125, New:0.1000
Common Interval nm Changed: 4/28/2021 2:20:43 PM, Old: 5.00, New: 1.00
UVVIS SAT Changed: 4/28/2021 2:22:59 PM, Old:0.1000, New:0.5000
Common SAT Changed: 4/28/2021 2:22:59 PM, Old:0.1000, New:0.5000
X Stop nm Changed: 4/28/2021 2:23:07 PM, Old: 200.0, New: 300.0
Baseline Correction Changed: 4/28/2021 2:23:07 PM, Old:0, New:1
Cycle mode Changed: 4/28/2021 3:11:04 PM, Old:0, New:1
Num Cycles Changed: 4/28/2021 3:11:04 PM, Old:1, New:999
Cycle Period Changed: 4/28/2021 3:11:04 PM, Old: 1.00, New: 15.00
Saved as C:\Documents and Settings\arek\Pulpit\Old Cary B237\MZbyradowski\2021\0428\car6\Car6 rt 18ml DMSO 02 DMPO co 15min.BSWCycle Period Changed: 4/28/2021 4:10:30 PM, Old: 15.00, New: 60.00
Saved as C:\Documents and Settings\arek\Pulpit\Old Cary B237\MZbyradowski\2021\0428\car6\Car6 rt 18ml DMSO 02 DMPO od 1h co 1h.BSW
End Method Modifications
[Time] , 360.006
<Current Wavelength> , 300.0
<Cycle Count> , 7
<Cycle Time> , 55:49
Car6 rt 18ml DMSO 02 DMPO od 1h co 1h_8,
Car6 rt 18ml DMSO 02 DMPO od 1h co 1h_8
Collection Time: 4/28/2021 11:13:48 PM
Operator Name :
Scan Version 5.0.0.999
Parameter List :
Instrument Cary 60
Instrument Version 2.00
Start (nm) 800.0
Stop (nm) 300.0
X Mode Nanometers
Y Mode Abs
UV-Vis Scan Rate (nm/min) 120.00
UV-Vis Data Interval (nm) 1.00
UV-Vis Ave. Time (sec) 0.5000
Beam Mode Dual Beam
Baseline Correction On
Baseline Type Baseline correction
Baseline File Name C:\Documents and Settings\arek\Pulpit\Old Cary B237\MZbyradowski\2021\0428\car6\Car6 rt 18ml DMSO 02 DMPO co 15min.BSW
Baseline Std Ref File Name
Cycle Mode On
Cycle Count 999
Cycle Time (min) 60.00
Method Log :
Method Name :
Date/Time stamp: 4/28/2021 2:15:27 PM
Method Modifications:
UVVIS SAT Changed: 4/28/2021 2:20:31 PM, Old:0.0125, New:0.1000
Common SAT Changed: 4/28/2021 2:20:31 PM, Old:0.0125, New:0.1000
Common Interval nm Changed: 4/28/2021 2:20:43 PM, Old: 5.00, New: 1.00
UVVIS SAT Changed: 4/28/2021 2:22:59 PM, Old:0.1000, New:0.5000
Common SAT Changed: 4/28/2021 2:22:59 PM, Old:0.1000, New:0.5000
X Stop nm Changed: 4/28/2021 2:23:07 PM, Old: 200.0, New: 300.0
Baseline Correction Changed: 4/28/2021 2:23:07 PM, Old:0, New:1
Cycle mode Changed: 4/28/2021 3:11:04 PM, Old:0, New:1
Num Cycles Changed: 4/28/2021 3:11:04 PM, Old:1, New:999
Cycle Period Changed: 4/28/2021 3:11:04 PM, Old: 1.00, New: 15.00
Saved as C:\Documents and Settings\arek\Pulpit\Old Cary B237\MZbyradowski\2021\0428\car6\Car6 rt 18ml DMSO 02 DMPO co 15min.BSWCycle Period Changed: 4/28/2021 4:10:30 PM, Old: 15.00, New: 60.00
Saved as C:\Documents and Settings\arek\Pulpit\Old Cary B237\MZbyradowski\2021\0428\car6\Car6 rt 18ml DMSO 02 DMPO od 1h co 1h.BSW
End Method Modifications
[Time] , 420.007
<Current Wavelength> , 302.0
<Cycle Count> , 8
<Cycle Time> , 55:49
Car6 rt 18ml DMSO 02 DMPO od 1h co 1h_9,
Car6 rt 18ml DMSO 02 DMPO od 1h co 1h_9
Collection Time: 4/29/2021 12:13:48 AM
Operator Name :
Scan Version 5.0.0.999
Parameter List :
Instrument Cary 60
Instrument Version 2.00
Start (nm) 800.0
Stop (nm) 300.0
X Mode Nanometers
Y Mode Abs
UV-Vis Scan Rate (nm/min) 120.00
UV-Vis Data Interval (nm) 1.00
UV-Vis Ave. Time (sec) 0.5000
Beam Mode Dual Beam
Baseline Correction On
Baseline Type Baseline correction
Baseline File Name C:\Documents and Settings\arek\Pulpit\Old Cary B237\MZbyradowski\2021\0428\car6\Car6 rt 18ml DMSO 02 DMPO co 15min.BSW
Baseline Std Ref File Name
Cycle Mode On
Cycle Count 999
Cycle Time (min) 60.00
Method Log :
Method Name :
Date/Time stamp: 4/28/2021 2:15:27 PM
Method Modifications:
UVVIS SAT Changed: 4/28/2021 2:20:31 PM, Old:0.0125, New:0.1000
Common SAT Changed: 4/28/2021 2:20:31 PM, Old:0.0125, New:0.1000
Common Interval nm Changed: 4/28/2021 2:20:43 PM, Old: 5.00, New: 1.00
UVVIS SAT Changed: 4/28/2021 2:22:59 PM, Old:0.1000, New:0.5000
Common SAT Changed: 4/28/2021 2:22:59 PM, Old:0.1000, New:0.5000
X Stop nm Changed: 4/28/2021 2:23:07 PM, Old: 200.0, New: 300.0
Baseline Correction Changed: 4/28/2021 2:23:07 PM, Old:0, New:1
Cycle mode Changed: 4/28/2021 3:11:04 PM, Old:0, New:1
Num Cycles Changed: 4/28/2021 3:11:04 PM, Old:1, New:999
Cycle Period Changed: 4/28/2021 3:11:04 PM, Old: 1.00, New: 15.00
Saved as C:\Documents and Settings\arek\Pulpit\Old Cary B237\MZbyradowski\2021\0428\car6\Car6 rt 18ml DMSO 02 DMPO co 15min.BSWCycle Period Changed: 4/28/2021 4:10:30 PM, Old: 15.00, New: 60.00
Saved as C:\Documents and Settings\arek\Pulpit\Old Cary B237\MZbyradowski\2021\0428\car6\Car6 rt 18ml DMSO 02 DMPO od 1h co 1h.BSW
End Method Modifications
[Time] , 480.008
<Current Wavelength> , 302.0
<Cycle Count> , 9
<Cycle Time> , 55:49
Car6 rt 18ml DMSO 02 DMPO od 1h co 1h_10,
Car6 rt 18ml DMSO 02 DMPO od 1h co 1h_10
Collection Time: 4/29/2021 1:13:48 AM
Operator Name :
Scan Version 5.0.0.999
Parameter List :
Instrument Cary 60
Instrument Version 2.00
Start (nm) 800.0
Stop (nm) 300.0
X Mode Nanometers
Y Mode Abs
UV-Vis Scan Rate (nm/min) 120.00
UV-Vis Data Interval (nm) 1.00
UV-Vis Ave. Time (sec) 0.5000
Beam Mode Dual Beam
Baseline Correction On
Baseline Type Baseline correction
Baseline File Name C:\Documents and Settings\arek\Pulpit\Old Cary B237\MZbyradowski\2021\0428\car6\Car6 rt 18ml DMSO 02 DMPO co 15min.BSW
Baseline Std Ref File Name
Cycle Mode On
Cycle Count 999
Cycle Time (min) 60.00
Method Log :
Method Name :
Date/Time stamp: 4/28/2021 2:15:27 PM
Method Modifications:
UVVIS SAT Changed: 4/28/2021 2:20:31 PM, Old:0.0125, New:0.1000
Common SAT Changed: 4/28/2021 2:20:31 PM, Old:0.0125, New:0.1000
Common Interval nm Changed: 4/28/2021 2:20:43 PM, Old: 5.00, New: 1.00
UVVIS SAT Changed: 4/28/2021 2:22:59 PM, Old:0.1000, New:0.5000
Common SAT Changed: 4/28/2021 2:22:59 PM, Old:0.1000, New:0.5000
X Stop nm Changed: 4/28/2021 2:23:07 PM, Old: 200.0, New: 300.0
Baseline Correction Changed: 4/28/2021 2:23:07 PM, Old:0, New:1
Cycle mode Changed: 4/28/2021 3:11:04 PM, Old:0, New:1
Num Cycles Changed: 4/28/2021 3:11:04 PM, Old:1, New:999
Cycle Period Changed: 4/28/2021 3:11:04 PM, Old: 1.00, New: 15.00
Saved as C:\Documents and Settings\arek\Pulpit\Old Cary B237\MZbyradowski\2021\0428\car6\Car6 rt 18ml DMSO 02 DMPO co 15min.BSWCycle Period Changed: 4/28/2021 4:10:30 PM, Old: 15.00, New: 60.00
Saved as C:\Documents and Settings\arek\Pulpit\Old Cary B237\MZbyradowski\2021\0428\car6\Car6 rt 18ml DMSO 02 DMPO od 1h co 1h.BSW
End Method Modifications
[Time] , 540.009
<Current Wavelength> , 300.0
<Cycle Count> , 10
<Cycle Time> , 55:49
Car6 rt 18ml DMSO 02 DMPO od 1h co 1h_11,
Car6 rt 18ml DMSO 02 DMPO od 1h co 1h_11
Collection Time: 4/29/2021 2:13:48 AM
Operator Name :
Scan Version 5.0.0.999
Parameter List :
Instrument Cary 60
Instrument Version 2.00
Start (nm) 800.0
Stop (nm) 300.0
X Mode Nanometers
Y Mode Abs
UV-Vis Scan Rate (nm/min) 120.00
UV-Vis Data Interval (nm) 1.00
UV-Vis Ave. Time (sec) 0.5000
Beam Mode Dual Beam
Baseline Correction On
Baseline Type Baseline correction
Baseline File Name C:\Documents and Settings\arek\Pulpit\Old Cary B237\MZbyradowski\2021\0428\car6\Car6 rt 18ml DMSO 02 DMPO co 15min.BSW
Baseline Std Ref File Name
Cycle Mode On
Cycle Count 999
Cycle Time (min) 60.00
Method Log :
Method Name :
Date/Time stamp: 4/28/2021 2:15:27 PM
Method Modifications:
UVVIS SAT Changed: 4/28/2021 2:20:31 PM, Old:0.0125, New:0.1000
Common SAT Changed: 4/28/2021 2:20:31 PM, Old:0.0125, New:0.1000
Common Interval nm Changed: 4/28/2021 2:20:43 PM, Old: 5.00, New: 1.00
UVVIS SAT Changed: 4/28/2021 2:22:59 PM, Old:0.1000, New:0.5000
Common SAT Changed: 4/28/2021 2:22:59 PM, Old:0.1000, New:0.5000
X Stop nm Changed: 4/28/2021 2:23:07 PM, Old: 200.0, New: 300.0
Baseline Correction Changed: 4/28/2021 2:23:07 PM, Old:0, New:1
Cycle mode Changed: 4/28/2021 3:11:04 PM, Old:0, New:1
Num Cycles Changed: 4/28/2021 3:11:04 PM, Old:1, New:999
Cycle Period Changed: 4/28/2021 3:11:04 PM, Old: 1.00, New: 15.00
Saved as C:\Documents and Settings\arek\Pulpit\Old Cary B237\MZbyradowski\2021\0428\car6\Car6 rt 18ml DMSO 02 DMPO co 15min.BSWCycle Period Changed: 4/28/2021 4:10:30 PM, Old: 15.00, New: 60.00
Saved as C:\Documents and Settings\arek\Pulpit\Old Cary B237\MZbyradowski\2021\0428\car6\Car6 rt 18ml DMSO 02 DMPO od 1h co 1h.BSW
End Method Modifications
[Time] , 600.010
<Current Wavelength> , 302.0
<Cycle Count> , 11
<Cycle Time> , 55:49
Car6 rt 18ml DMSO 02 DMPO od 1h co 1h_12,
Car6 rt 18ml DMSO 02 DMPO od 1h co 1h_12
Collection Time: 4/29/2021 3:13:48 AM
Operator Name :
Scan Version 5.0.0.999
Parameter List :
Instrument Cary 60
Instrument Version 2.00
Start (nm) 800.0
Stop (nm) 300.0
X Mode Nanometers
Y Mode Abs
UV-Vis Scan Rate (nm/min) 120.00
UV-Vis Data Interval (nm) 1.00
UV-Vis Ave. Time (sec) 0.5000
Beam Mode Dual Beam
Baseline Correction On
Baseline Type Baseline correction
Baseline File Name C:\Documents and Settings\arek\Pulpit\Old Cary B237\MZbyradowski\2021\0428\car6\Car6 rt 18ml DMSO 02 DMPO co 15min.BSW
Baseline Std Ref File Name
Cycle Mode On
Cycle Count 999
Cycle Time (min) 60.00
Method Log :
Method Name :
Date/Time stamp: 4/28/2021 2:15:27 PM
Method Modifications:
UVVIS SAT Changed: 4/28/2021 2:20:31 PM, Old:0.0125, New:0.1000
Common SAT Changed: 4/28/2021 2:20:31 PM, Old:0.0125, New:0.1000
Common Interval nm Changed: 4/28/2021 2:20:43 PM, Old: 5.00, New: 1.00
UVVIS SAT Changed: 4/28/2021 2:22:59 PM, Old:0.1000, New:0.5000
Common SAT Changed: 4/28/2021 2:22:59 PM, Old:0.1000, New:0.5000
X Stop nm Changed: 4/28/2021 2:23:07 PM, Old: 200.0, New: 300.0
Baseline Correction Changed: 4/28/2021 2:23:07 PM, Old:0, New:1
Cycle mode Changed: 4/28/2021 3:11:04 PM, Old:0, New:1
Num Cycles Changed: 4/28/2021 3:11:04 PM, Old:1, New:999
Cycle Period Changed: 4/28/2021 3:11:04 PM, Old: 1.00, New: 15.00
Saved as C:\Documents and Settings\arek\Pulpit\Old Cary B237\MZbyradowski\2021\0428\car6\Car6 rt 18ml DMSO 02 DMPO co 15min.BSWCycle Period Changed: 4/28/2021 4:10:30 PM, Old: 15.00, New: 60.00
Saved as C:\Documents and Settings\arek\Pulpit\Old Cary B237\MZbyradowski\2021\0428\car6\Car6 rt 18ml DMSO 02 DMPO od 1h co 1h.BSW
End Method Modifications
[Time] , 660.011
<Current Wavelength> , 301.0
<Cycle Count> , 12
<Cycle Time> , 55:49
Car6 rt 18ml DMSO 02 DMPO od 1h co 1h_13,
Car6 rt 18ml DMSO 02 DMPO od 1h co 1h_13
Collection Time: 4/29/2021 4:13:48 AM
Operator Name :
Scan Version 5.0.0.999
Parameter List :
Instrument Cary 60
Instrument Version 2.00
Start (nm) 800.0
Stop (nm) 300.0
X Mode Nanometers
Y Mode Abs
UV-Vis Scan Rate (nm/min) 120.00
UV-Vis Data Interval (nm) 1.00
UV-Vis Ave. Time (sec) 0.5000
Beam Mode Dual Beam
Baseline Correction On
Baseline Type Baseline correction
Baseline File Name C:\Documents and Settings\arek\Pulpit\Old Cary B237\MZbyradowski\2021\0428\car6\Car6 rt 18ml DMSO 02 DMPO co 15min.BSW
Baseline Std Ref File Name
Cycle Mode On
Cycle Count 999
Cycle Time (min) 60.00
Method Log :
Method Name :
Date/Time stamp: 4/28/2021 2:15:27 PM
Method Modifications:
UVVIS SAT Changed: 4/28/2021 2:20:31 PM, Old:0.0125, New:0.1000
Common SAT Changed: 4/28/2021 2:20:31 PM, Old:0.0125, New:0.1000
Common Interval nm Changed: 4/28/2021 2:20:43 PM, Old: 5.00, New: 1.00
UVVIS SAT Changed: 4/28/2021 2:22:59 PM, Old:0.1000, New:0.5000
Common SAT Changed: 4/28/2021 2:22:59 PM, Old:0.1000, New:0.5000
X Stop nm Changed: 4/28/2021 2:23:07 PM, Old: 200.0, New: 300.0
Baseline Correction Changed: 4/28/2021 2:23:07 PM, Old:0, New:1
Cycle mode Changed: 4/28/2021 3:11:04 PM, Old:0, New:1
Num Cycles Changed: 4/28/2021 3:11:04 PM, Old:1, New:999
Cycle Period Changed: 4/28/2021 3:11:04 PM, Old: 1.00, New: 15.00
Saved as C:\Documents and Settings\arek\Pulpit\Old Cary B237\MZbyradowski\2021\0428\car6\Car6 rt 18ml DMSO 02 DMPO co 15min.BSWCycle Period Changed: 4/28/2021 4:10:30 PM, Old: 15.00, New: 60.00
Saved as C:\Documents and Settings\arek\Pulpit\Old Cary B237\MZbyradowski\2021\0428\car6\Car6 rt 18ml DMSO 02 DMPO od 1h co 1h.BSW
End Method Modifications
[Time] , 720.012
<Current Wavelength> , 301.0
<Cycle Count> , 13
<Cycle Time> , 55:49
Car6 rt 18ml DMSO 02 DMPO od 1h co 1h_14,
Car6 rt 18ml DMSO 02 DMPO od 1h co 1h_14
Collection Time: 4/29/2021 5:13:48 AM
Operator Name :
Scan Version 5.0.0.999
Parameter List :
Instrument Cary 60
Instrument Version 2.00
Start (nm) 800.0
Stop (nm) 300.0
X Mode Nanometers
Y Mode Abs
UV-Vis Scan Rate (nm/min) 120.00
UV-Vis Data Interval (nm) 1.00
UV-Vis Ave. Time (sec) 0.5000
Beam Mode Dual Beam
Baseline Correction On
Baseline Type Baseline correction
Baseline File Name C:\Documents and Settings\arek\Pulpit\Old Cary B237\MZbyradowski\2021\0428\car6\Car6 rt 18ml DMSO 02 DMPO co 15min.BSW
Baseline Std Ref File Name
Cycle Mode On
Cycle Count 999
Cycle Time (min) 60.00
Method Log :
Method Name :
Date/Time stamp: 4/28/2021 2:15:27 PM
Method Modifications:
UVVIS SAT Changed: 4/28/2021 2:20:31 PM, Old:0.0125, New:0.1000
Common SAT Changed: 4/28/2021 2:20:31 PM, Old:0.0125, New:0.1000
Common Interval nm Changed: 4/28/2021 2:20:43 PM, Old: 5.00, New: 1.00
UVVIS SAT Changed: 4/28/2021 2:22:59 PM, Old:0.1000, New:0.5000
Common SAT Changed: 4/28/2021 2:22:59 PM, Old:0.1000, New:0.5000
X Stop nm Changed: 4/28/2021 2:23:07 PM, Old: 200.0, New: 300.0
Baseline Correction Changed: 4/28/2021 2:23:07 PM, Old:0, New:1
Cycle mode Changed: 4/28/2021 3:11:04 PM, Old:0, New:1
Num Cycles Changed: 4/28/2021 3:11:04 PM, Old:1, New:999
Cycle Period Changed: 4/28/2021 3:11:04 PM, Old: 1.00, New: 15.00
Saved as C:\Documents and Settings\arek\Pulpit\Old Cary B237\MZbyradowski\2021\0428\car6\Car6 rt 18ml DMSO 02 DMPO co 15min.BSWCycle Period Changed: 4/28/2021 4:10:30 PM, Old: 15.00, New: 60.00
Saved as C:\Documents and Settings\arek\Pulpit\Old Cary B237\MZbyradowski\2021\0428\car6\Car6 rt 18ml DMSO 02 DMPO od 1h co 1h.BSW
End Method Modifications
[Time] , 780.013
<Current Wavelength> , 300.0
<Cycle Count> , 14
<Cycle Time> , 55:49
Car6 rt 18ml DMSO 02 DMPO od 1h co 1h_15,
Car6 rt 18ml DMSO 02 DMPO od 1h co 1h_15
Collection Time: 4/29/2021 6:13:48 AM
Operator Name :
Scan Version 5.0.0.999
Parameter List :
Instrument Cary 60
Instrument Version 2.00
Start (nm) 800.0
Stop (nm) 300.0
X Mode Nanometers
Y Mode Abs
UV-Vis Scan Rate (nm/min) 120.00
UV-Vis Data Interval (nm) 1.00
UV-Vis Ave. Time (sec) 0.5000
Beam Mode Dual Beam
Baseline Correction On
Baseline Type Baseline correction
Baseline File Name C:\Documents and Settings\arek\Pulpit\Old Cary B237\MZbyradowski\2021\0428\car6\Car6 rt 18ml DMSO 02 DMPO co 15min.BSW
Baseline Std Ref File Name
Cycle Mode On
Cycle Count 999
Cycle Time (min) 60.00
Method Log :
Method Name :
Date/Time stamp: 4/28/2021 2:15:27 PM
Method Modifications:
UVVIS SAT Changed: 4/28/2021 2:20:31 PM, Old:0.0125, New:0.1000
Common SAT Changed: 4/28/2021 2:20:31 PM, Old:0.0125, New:0.1000
Common Interval nm Changed: 4/28/2021 2:20:43 PM, Old: 5.00, New: 1.00
UVVIS SAT Changed: 4/28/2021 2:22:59 PM, Old:0.1000, New:0.5000
Common SAT Changed: 4/28/2021 2:22:59 PM, Old:0.1000, New:0.5000
X Stop nm Changed: 4/28/2021 2:23:07 PM, Old: 200.0, New: 300.0
Baseline Correction Changed: 4/28/2021 2:23:07 PM, Old:0, New:1
Cycle mode Changed: 4/28/2021 3:11:04 PM, Old:0, New:1
Num Cycles Changed: 4/28/2021 3:11:04 PM, Old:1, New:999
Cycle Period Changed: 4/28/2021 3:11:04 PM, Old: 1.00, New: 15.00
Saved as C:\Documents and Settings\arek\Pulpit\Old Cary B237\MZbyradowski\2021\0428\car6\Car6 rt 18ml DMSO 02 DMPO co 15min.BSWCycle Period Changed: 4/28/2021 4:10:30 PM, Old: 15.00, New: 60.00
Saved as C:\Documents and Settings\arek\Pulpit\Old Cary B237\MZbyradowski\2021\0428\car6\Car6 rt 18ml DMSO 02 DMPO od 1h co 1h.BSW
End Method Modifications
[Time] , 840.013
<Current Wavelength> , 300.0
<Cycle Count> , 15
<Cycle Time> , 55:49
Car6 rt 18ml DMSO 02 DMPO od 1h co 1h_16,
Car6 rt 18ml DMSO 02 DMPO od 1h co 1h_16
Collection Time: 4/29/2021 7:13:48 AM
Operator Name :
Scan Version 5.0.0.999
Parameter List :
Instrument Cary 60
Instrument Version 2.00
Start (nm) 800.0
Stop (nm) 300.0
X Mode Nanometers
Y Mode Abs
UV-Vis Scan Rate (nm/min) 120.00
UV-Vis Data Interval (nm) 1.00
UV-Vis Ave. Time (sec) 0.5000
Beam Mode Dual Beam
Baseline Correction On
Baseline Type Baseline correction
Baseline File Name C:\Documents and Settings\arek\Pulpit\Old Cary B237\MZbyradowski\2021\0428\car6\Car6 rt 18ml DMSO 02 DMPO co 15min.BSW
Baseline Std Ref File Name
Cycle Mode On
Cycle Count 999
Cycle Time (min) 60.00
Method Log :
Method Name :
Date/Time stamp: 4/28/2021 2:15:27 PM
Method Modifications:
UVVIS SAT Changed: 4/28/2021 2:20:31 PM, Old:0.0125, New:0.1000
Common SAT Changed: 4/28/2021 2:20:31 PM, Old:0.0125, New:0.1000
Common Interval nm Changed: 4/28/2021 2:20:43 PM, Old: 5.00, New: 1.00
UVVIS SAT Changed: 4/28/2021 2:22:59 PM, Old:0.1000, New:0.5000
Common SAT Changed: 4/28/2021 2:22:59 PM, Old:0.1000, New:0.5000
X Stop nm Changed: 4/28/2021 2:23:07 PM, Old: 200.0, New: 300.0
Baseline Correction Changed: 4/28/2021 2:23:07 PM, Old:0, New:1
Cycle mode Changed: 4/28/2021 3:11:04 PM, Old:0, New:1
Num Cycles Changed: 4/28/2021 3:11:04 PM, Old:1, New:999
Cycle Period Changed: 4/28/2021 3:11:04 PM, Old: 1.00, New: 15.00
Saved as C:\Documents and Settings\arek\Pulpit\Old Cary B237\MZbyradowski\2021\0428\car6\Car6 rt 18ml DMSO 02 DMPO co 15min.BSWCycle Period Changed: 4/28/2021 4:10:30 PM, Old: 15.00, New: 60.00
Saved as C:\Documents and Settings\arek\Pulpit\Old Cary B237\MZbyradowski\2021\0428\car6\Car6 rt 18ml DMSO 02 DMPO od 1h co 1h.BSW
End Method Modifications
[Time] , 900.014
<Current Wavelength> , 301.0
<Cycle Count> , 16
<Cycle Time> , 55:49
Car6 rt 18ml DMSO 02 DMPO od 1h co 1h_17,
Car6 rt 18ml DMSO 02 DMPO od 1h co 1h_17
Collection Time: 4/29/2021 8:13:48 AM
Operator Name :
Scan Version 5.0.0.999
Parameter List :
Instrument Cary 60
Instrument Version 2.00
Start (nm) 800.0
Stop (nm) 300.0
X Mode Nanometers
Y Mode Abs
UV-Vis Scan Rate (nm/min) 120.00
UV-Vis Data Interval (nm) 1.00
UV-Vis Ave. Time (sec) 0.5000
Beam Mode Dual Beam
Baseline Correction On
Baseline Type Baseline correction
Baseline File Name C:\Documents and Settings\arek\Pulpit\Old Cary B237\MZbyradowski\2021\0428\car6\Car6 rt 18ml DMSO 02 DMPO co 15min.BSW
Baseline Std Ref File Name
Cycle Mode On
Cycle Count 999
Cycle Time (min) 60.00
Method Log :
Method Name :
Date/Time stamp: 4/28/2021 2:15:27 PM
Method Modifications:
UVVIS SAT Changed: 4/28/2021 2:20:31 PM, Old:0.0125, New:0.1000
Common SAT Changed: 4/28/2021 2:20:31 PM, Old:0.0125, New:0.1000
Common Interval nm Changed: 4/28/2021 2:20:43 PM, Old: 5.00, New: 1.00
UVVIS SAT Changed: 4/28/2021 2:22:59 PM, Old:0.1000, New:0.5000
Common SAT Changed: 4/28/2021 2:22:59 PM, Old:0.1000, New:0.5000
X Stop nm Changed: 4/28/2021 2:23:07 PM, Old: 200.0, New: 300.0
Baseline Correction Changed: 4/28/2021 2:23:07 PM, Old:0, New:1
Cycle mode Changed: 4/28/2021 3:11:04 PM, Old:0, New:1
Num Cycles Changed: 4/28/2021 3:11:04 PM, Old:1, New:999
Cycle Period Changed: 4/28/2021 3:11:04 PM, Old: 1.00, New: 15.00
Saved as C:\Documents and Settings\arek\Pulpit\Old Cary B237\MZbyradowski\2021\0428\car6\Car6 rt 18ml DMSO 02 DMPO co 15min.BSWCycle Period Changed: 4/28/2021 4:10:30 PM, Old: 15.00, New: 60.00
Saved as C:\Documents and Settings\arek\Pulpit\Old Cary B237\MZbyradowski\2021\0428\car6\Car6 rt 18ml DMSO 02 DMPO od 1h co 1h.BSW
End Method Modifications
[Time] , 960.015
<Current Wavelength> , 302.0
<Cycle Count> , 17
<Cycle Time> , 55:49
Car6 rt 18ml DMSO 02 DMPO od 1h co 1h_18,
Car6 rt 18ml DMSO 02 DMPO od 1h co 1h_18
Collection Time: 4/29/2021 9:13:48 AM
Operator Name :
Scan Version 5.0.0.999
Parameter List :
Instrument Cary 60
Instrument Version 2.00
Start (nm) 800.0
Stop (nm) 300.0
X Mode Nanometers
Y Mode Abs
UV-Vis Scan Rate (nm/min) 120.00
UV-Vis Data Interval (nm) 1.00
UV-Vis Ave. Time (sec) 0.5000
Beam Mode Dual Beam
Baseline Correction On
Baseline Type Baseline correction
Baseline File Name C:\Documents and Settings\arek\Pulpit\Old Cary B237\MZbyradowski\2021\0428\car6\Car6 rt 18ml DMSO 02 DMPO co 15min.BSW
Baseline Std Ref File Name
Cycle Mode On
Cycle Count 999
Cycle Time (min) 60.00
Method Log :
Method Name :
Date/Time stamp: 4/28/2021 2:15:27 PM
Method Modifications:
UVVIS SAT Changed: 4/28/2021 2:20:31 PM, Old:0.0125, New:0.1000
Common SAT Changed: 4/28/2021 2:20:31 PM, Old:0.0125, New:0.1000
Common Interval nm Changed: 4/28/2021 2:20:43 PM, Old: 5.00, New: 1.00
UVVIS SAT Changed: 4/28/2021 2:22:59 PM, Old:0.1000, New:0.5000
Common SAT Changed: 4/28/2021 2:22:59 PM, Old:0.1000, New:0.5000
X Stop nm Changed: 4/28/2021 2:23:07 PM, Old: 200.0, New: 300.0
Baseline Correction Changed: 4/28/2021 2:23:07 PM, Old:0, New:1
Cycle mode Changed: 4/28/2021 3:11:04 PM, Old:0, New:1
Num Cycles Changed: 4/28/2021 3:11:04 PM, Old:1, New:999
Cycle Period Changed: 4/28/2021 3:11:04 PM, Old: 1.00, New: 15.00
Saved as C:\Documents and Settings\arek\Pulpit\Old Cary B237\MZbyradowski\2021\0428\car6\Car6 rt 18ml DMSO 02 DMPO co 15min.BSWCycle Period Changed: 4/28/2021 4:10:30 PM, Old: 15.00, New: 60.00
Saved as C:\Documents and Settings\arek\Pulpit\Old Cary B237\MZbyradowski\2021\0428\car6\Car6 rt 18ml DMSO 02 DMPO od 1h co 1h.BSW
End Method Modifications
[Time] , 1020.016
<Current Wavelength> , 300.0
<Cycle Count> , 18
<Cycle Time> , 55:49
Car6 rt 18ml DMSO 02 DMPO od 1h co 1h_19,
Car6 rt 18ml DMSO 02 DMPO od 1h co 1h_19
Collection Time: 4/29/2021 10:13:48 AM
Operator Name :
Scan Version 5.0.0.999
Parameter List :
Instrument Cary 60
Instrument Version 2.00
Start (nm) 800.0
Stop (nm) 300.0
X Mode Nanometers
Y Mode Abs
UV-Vis Scan Rate (nm/min) 120.00
UV-Vis Data Interval (nm) 1.00
UV-Vis Ave. Time (sec) 0.5000
Beam Mode Dual Beam
Baseline Correction On
Baseline Type Baseline correction
Baseline File Name C:\Documents and Settings\arek\Pulpit\Old Cary B237\MZbyradowski\2021\0428\car6\Car6 rt 18ml DMSO 02 DMPO co 15min.BSW
Baseline Std Ref File Name
Cycle Mode On
Cycle Count 999
Cycle Time (min) 60.00
Method Log :
Method Name :
Date/Time stamp: 4/28/2021 2:15:27 PM
Method Modifications:
UVVIS SAT Changed: 4/28/2021 2:20:31 PM, Old:0.0125, New:0.1000
Common SAT Changed: 4/28/2021 2:20:31 PM, Old:0.0125, New:0.1000
Common Interval nm Changed: 4/28/2021 2:20:43 PM, Old: 5.00, New: 1.00
UVVIS SAT Changed: 4/28/2021 2:22:59 PM, Old:0.1000, New:0.5000
Common SAT Changed: 4/28/2021 2:22:59 PM, Old:0.1000, New:0.5000
X Stop nm Changed: 4/28/2021 2:23:07 PM, Old: 200.0, New: 300.0
Baseline Correction Changed: 4/28/2021 2:23:07 PM, Old:0, New:1
Cycle mode Changed: 4/28/2021 3:11:04 PM, Old:0, New:1
Num Cycles Changed: 4/28/2021 3:11:04 PM, Old:1, New:999
Cycle Period Changed: 4/28/2021 3:11:04 PM, Old: 1.00, New: 15.00
Saved as C:\Documents and Settings\arek\Pulpit\Old Cary B237\MZbyradowski\2021\0428\car6\Car6 rt 18ml DMSO 02 DMPO co 15min.BSWCycle Period Changed: 4/28/2021 4:10:30 PM, Old: 15.00, New: 60.00
Saved as C:\Documents and Settings\arek\Pulpit\Old Cary B237\MZbyradowski\2021\0428\car6\Car6 rt 18ml DMSO 02 DMPO od 1h co 1h.BSW
End Method Modifications
[Time] , 1080.017
<Current Wavelength> , 302.0
<Cycle Count> , 19
<Cycle Time> , 55:49
Car6 rt 18ml DMSO 02 DMPO od 1h co 1h_20,
Car6 rt 18ml DMSO 02 DMPO od 1h co 1h_20
Collection Time: 4/29/2021 11:13:48 AM
Operator Name :
Scan Version 5.0.0.999
Parameter List :
Instrument Cary 60
Instrument Version 2.00
Start (nm) 800.0
Stop (nm) 300.0
X Mode Nanometers
Y Mode Abs
UV-Vis Scan Rate (nm/min) 120.00
UV-Vis Data Interval (nm) 1.00
UV-Vis Ave. Time (sec) 0.5000
Beam Mode Dual Beam
Baseline Correction On
Baseline Type Baseline correction
Baseline File Name C:\Documents and Settings\arek\Pulpit\Old Cary B237\MZbyradowski\2021\0428\car6\Car6 rt 18ml DMSO 02 DMPO co 15min.BSW
Baseline Std Ref File Name
Cycle Mode On
Cycle Count 999
Cycle Time (min) 60.00
Method Log :
Method Name :
Date/Time stamp: 4/28/2021 2:15:27 PM
Method Modifications:
UVVIS SAT Changed: 4/28/2021 2:20:31 PM, Old:0.0125, New:0.1000
Common SAT Changed: 4/28/2021 2:20:31 PM, Old:0.0125, New:0.1000
Common Interval nm Changed: 4/28/2021 2:20:43 PM, Old: 5.00, New: 1.00
UVVIS SAT Changed: 4/28/2021 2:22:59 PM, Old:0.1000, New:0.5000
Common SAT Changed: 4/28/2021 2:22:59 PM, Old:0.1000, New:0.5000
X Stop nm Changed: 4/28/2021 2:23:07 PM, Old: 200.0, New: 300.0
Baseline Correction Changed: 4/28/2021 2:23:07 PM, Old:0, New:1
Cycle mode Changed: 4/28/2021 3:11:04 PM, Old:0, New:1
Num Cycles Changed: 4/28/2021 3:11:04 PM, Old:1, New:999
Cycle Period Changed: 4/28/2021 3:11:04 PM, Old: 1.00, New: 15.00
Saved as C:\Documents and Settings\arek\Pulpit\Old Cary B237\MZbyradowski\2021\0428\car6\Car6 rt 18ml DMSO 02 DMPO co 15min.BSWCycle Period Changed: 4/28/2021 4:10:30 PM, Old: 15.00, New: 60.00
Saved as C:\Documents and Settings\arek\Pulpit\Old Cary B237\MZbyradowski\2021\0428\car6\Car6 rt 18ml DMSO 02 DMPO od 1h co 1h.BSW
End Method Modifications
[Time] , 1140.018
<Current Wavelength> , 301.0
<Cycle Count> , 20
<Cycle Time> , 55:49
Car6 rt 18ml DMSO 02 DMPO od 1h co 1h_21,
Car6 rt 18ml DMSO 02 DMPO od 1h co 1h_21
Collection Time: 4/29/2021 12:13:48 PM
Operator Name :
Scan Version 5.0.0.999
Parameter List :
Instrument Cary 60
Instrument Version 2.00
Start (nm) 800.0
Stop (nm) 300.0
X Mode Nanometers
Y Mode Abs
UV-Vis Scan Rate (nm/min) 120.00
UV-Vis Data Interval (nm) 1.00
UV-Vis Ave. Time (sec) 0.5000
Beam Mode Dual Beam
Baseline Correction On
Baseline Type Baseline correction
Baseline File Name C:\Documents and Settings\arek\Pulpit\Old Cary B237\MZbyradowski\2021\0428\car6\Car6 rt 18ml DMSO 02 DMPO co 15min.BSW
Baseline Std Ref File Name
Cycle Mode On
Cycle Count 999
Cycle Time (min) 60.00
Method Log :
Method Name :
Date/Time stamp: 4/28/2021 2:15:27 PM
Method Modifications:
UVVIS SAT Changed: 4/28/2021 2:20:31 PM, Old:0.0125, New:0.1000
Common SAT Changed: 4/28/2021 2:20:31 PM, Old:0.0125, New:0.1000
Common Interval nm Changed: 4/28/2021 2:20:43 PM, Old: 5.00, New: 1.00
UVVIS SAT Changed: 4/28/2021 2:22:59 PM, Old:0.1000, New:0.5000
Common SAT Changed: 4/28/2021 2:22:59 PM, Old:0.1000, New:0.5000
X Stop nm Changed: 4/28/2021 2:23:07 PM, Old: 200.0, New: 300.0
Baseline Correction Changed: 4/28/2021 2:23:07 PM, Old:0, New:1
Cycle mode Changed: 4/28/2021 3:11:04 PM, Old:0, New:1
Num Cycles Changed: 4/28/2021 3:11:04 PM, Old:1, New:999
Cycle Period Changed: 4/28/2021 3:11:04 PM, Old: 1.00, New: 15.00
Saved as C:\Documents and Settings\arek\Pulpit\Old Cary B237\MZbyradowski\2021\0428\car6\Car6 rt 18ml DMSO 02 DMPO co 15min.BSWCycle Period Changed: 4/28/2021 4:10:30 PM, Old: 15.00, New: 60.00
Saved as C:\Documents and Settings\arek\Pulpit\Old Cary B237\MZbyradowski\2021\0428\car6\Car6 rt 18ml DMSO 02 DMPO od 1h co 1h.BSW
End Method Modifications
[Time] , 1200.019
<Current Wavelength> , 300.0
<Cycle Count> , 21
<Cycle Time> , 55:49
Car6 rt 18ml DMSO 02 DMPO od 1h co 1h_22,
Car6 rt 18ml DMSO 02 DMPO od 1h co 1h_22
Collection Time: 4/29/2021 1:13:48 PM
Operator Name :
Scan Version 5.0.0.999
Parameter List :
Instrument Cary 60
Instrument Version 2.00
Start (nm) 800.0
Stop (nm) 300.0
X Mode Nanometers
Y Mode Abs
UV-Vis Scan Rate (nm/min) 120.00
UV-Vis Data Interval (nm) 1.00
UV-Vis Ave. Time (sec) 0.5000
Beam Mode Dual Beam
Baseline Correction On
Baseline Type Baseline correction
Baseline File Name C:\Documents and Settings\arek\Pulpit\Old Cary B237\MZbyradowski\2021\0428\car6\Car6 rt 18ml DMSO 02 DMPO co 15min.BSW
Baseline Std Ref File Name
Cycle Mode On
Cycle Count 999
Cycle Time (min) 60.00
Method Log :
Method Name :
Date/Time stamp: 4/28/2021 2:15:27 PM
Method Modifications:
UVVIS SAT Changed: 4/28/2021 2:20:31 PM, Old:0.0125, New:0.1000
Common SAT Changed: 4/28/2021 2:20:31 PM, Old:0.0125, New:0.1000
Common Interval nm Changed: 4/28/2021 2:20:43 PM, Old: 5.00, New: 1.00
UVVIS SAT Changed: 4/28/2021 2:22:59 PM, Old:0.1000, New:0.5000
Common SAT Changed: 4/28/2021 2:22:59 PM, Old:0.1000, New:0.5000
X Stop nm Changed: 4/28/2021 2:23:07 PM, Old: 200.0, New: 300.0
Baseline Correction Changed: 4/28/2021 2:23:07 PM, Old:0, New:1
Cycle mode Changed: 4/28/2021 3:11:04 PM, Old:0, New:1
Num Cycles Changed: 4/28/2021 3:11:04 PM, Old:1, New:999
Cycle Period Changed: 4/28/2021 3:11:04 PM, Old: 1.00, New: 15.00
Saved as C:\Documents and Settings\arek\Pulpit\Old Cary B237\MZbyradowski\2021\0428\car6\Car6 rt 18ml DMSO 02 DMPO co 15min.BSWCycle Period Changed: 4/28/2021 4:10:30 PM, Old: 15.00, New: 60.00
Saved as C:\Documents and Settings\arek\Pulpit\Old Cary B237\MZbyradowski\2021\0428\car6\Car6 rt 18ml DMSO 02 DMPO od 1h co 1h.BSW
End Method Modifications
[Time] , 1260.020
<Current Wavelength> , 300.0
<Cycle Count> , 22
<Cycle Time> , 55:49
Car6 rt 18ml DMSO 02 DMPO od 1h co 1h_23,
Car6 rt 18ml DMSO 02 DMPO od 1h co 1h_23
Collection Time: 4/29/2021 2:13:48 PM
Operator Name :
Scan Version 5.0.0.999
Parameter List :
Instrument Cary 60
Instrument Version 2.00
Start (nm) 800.0
Stop (nm) 300.0
X Mode Nanometers
Y Mode Abs
UV-Vis Scan Rate (nm/min) 120.00
UV-Vis Data Interval (nm) 1.00
UV-Vis Ave. Time (sec) 0.5000
Beam Mode Dual Beam
Baseline Correction On
Baseline Type Baseline correction
Baseline File Name C:\Documents and Settings\arek\Pulpit\Old Cary B237\MZbyradowski\2021\0428\car6\Car6 rt 18ml DMSO 02 DMPO co 15min.BSW
Baseline Std Ref File Name
Cycle Mode On
Cycle Count 999
Cycle Time (min) 60.00
Method Log :
Method Name :
Date/Time stamp: 4/28/2021 2:15:27 PM
Method Modifications:
UVVIS SAT Changed: 4/28/2021 2:20:31 PM, Old:0.0125, New:0.1000
Common SAT Changed: 4/28/2021 2:20:31 PM, Old:0.0125, New:0.1000
Common Interval nm Changed: 4/28/2021 2:20:43 PM, Old: 5.00, New: 1.00
UVVIS SAT Changed: 4/28/2021 2:22:59 PM, Old:0.1000, New:0.5000
Common SAT Changed: 4/28/2021 2:22:59 PM, Old:0.1000, New:0.5000
X Stop nm Changed: 4/28/2021 2:23:07 PM, Old: 200.0, New: 300.0
Baseline Correction Changed: 4/28/2021 2:23:07 PM, Old:0, New:1
Cycle mode Changed: 4/28/2021 3:11:04 PM, Old:0, New:1
Num Cycles Changed: 4/28/2021 3:11:04 PM, Old:1, New:999
Cycle Period Changed: 4/28/2021 3:11:04 PM, Old: 1.00, New: 15.00
Saved as C:\Documents and Settings\arek\Pulpit\Old Cary B237\MZbyradowski\2021\0428\car6\Car6 rt 18ml DMSO 02 DMPO co 15min.BSWCycle Period Changed: 4/28/2021 4:10:30 PM, Old: 15.00, New: 60.00
Saved as C:\Documents and Settings\arek\Pulpit\Old Cary B237\MZbyradowski\2021\0428\car6\Car6 rt 18ml DMSO 02 DMPO od 1h co 1h.BSW
End Method Modifications
[Time] , 1320.021
<Current Wavelength> , 301.0
<Cycle Count> , 23
<Cycle Time> , 55:49
Car6 rt 18ml DMSO 02 DMPO od 1h co 1h_24,
Car6 rt 18ml DMSO 02 DMPO od 1h co 1h_24
Collection Time: 4/29/2021 3:13:48 PM
Operator Name :
Scan Version 5.0.0.999
Parameter List :
Instrument Cary 60
Instrument Version 2.00
Start (nm) 800.0
Stop (nm) 300.0
X Mode Nanometers
Y Mode Abs
UV-Vis Scan Rate (nm/min) 120.00
UV-Vis Data Interval (nm) 1.00
UV-Vis Ave. Time (sec) 0.5000
Beam Mode Dual Beam
Baseline Correction On
Baseline Type Baseline correction
Baseline File Name C:\Documents and Settings\arek\Pulpit\Old Cary B237\MZbyradowski\2021\0428\car6\Car6 rt 18ml DMSO 02 DMPO co 15min.BSW
Baseline Std Ref File Name
Cycle Mode On
Cycle Count 999
Cycle Time (min) 60.00
Method Log :
Method Name :
Date/Time stamp: 4/28/2021 2:15:27 PM
Method Modifications:
UVVIS SAT Changed: 4/28/2021 2:20:31 PM, Old:0.0125, New:0.1000
Common SAT Changed: 4/28/2021 2:20:31 PM, Old:0.0125, New:0.1000
Common Interval nm Changed: 4/28/2021 2:20:43 PM, Old: 5.00, New: 1.00
UVVIS SAT Changed: 4/28/2021 2:22:59 PM, Old:0.1000, New:0.5000
Common SAT Changed: 4/28/2021 2:22:59 PM, Old:0.1000, New:0.5000
X Stop nm Changed: 4/28/2021 2:23:07 PM, Old: 200.0, New: 300.0
Baseline Correction Changed: 4/28/2021 2:23:07 PM, Old:0, New:1
Cycle mode Changed: 4/28/2021 3:11:04 PM, Old:0, New:1
Num Cycles Changed: 4/28/2021 3:11:04 PM, Old:1, New:999
Cycle Period Changed: 4/28/2021 3:11:04 PM, Old: 1.00, New: 15.00
Saved as C:\Documents and Settings\arek\Pulpit\Old Cary B237\MZbyradowski\2021\0428\car6\Car6 rt 18ml DMSO 02 DMPO co 15min.BSWCycle Period Changed: 4/28/2021 4:10:30 PM, Old: 15.00, New: 60.00
Saved as C:\Documents and Settings\arek\Pulpit\Old Cary B237\MZbyradowski\2021\0428\car6\Car6 rt 18ml DMSO 02 DMPO od 1h co 1h.BSW
End Method Modifications
[Time] , 1380.022
<Current Wavelength> , 300.0
<Cycle Count> , 24
<Cycle Time> , 55:49
Car6 rt 18ml DMSO 02 DMPO od 1h co 1h_25,
Car6 rt 18ml DMSO 02 DMPO od 1h co 1h_25
Collection Time: 4/29/2021 4:13:48 PM
Operator Name :
Scan Version 5.0.0.999
Parameter List :
Instrument Cary 60
Instrument Version 2.00
Start (nm) 800.0
Stop (nm) 300.0
X Mode Nanometers
Y Mode Abs
UV-Vis Scan Rate (nm/min) 120.00
UV-Vis Data Interval (nm) 1.00
UV-Vis Ave. Time (sec) 0.5000
Beam Mode Dual Beam
Baseline Correction On
Baseline Type Baseline correction
Baseline File Name C:\Documents and Settings\arek\Pulpit\Old Cary B237\MZbyradowski\2021\0428\car6\Car6 rt 18ml DMSO 02 DMPO co 15min.BSW
Baseline Std Ref File Name
Cycle Mode On
Cycle Count 999
Cycle Time (min) 60.00
Method Log :
Method Name :
Date/Time stamp: 4/28/2021 2:15:27 PM
Method Modifications:
UVVIS SAT Changed: 4/28/2021 2:20:31 PM, Old:0.0125, New:0.1000
Common SAT Changed: 4/28/2021 2:20:31 PM, Old:0.0125, New:0.1000
Common Interval nm Changed: 4/28/2021 2:20:43 PM, Old: 5.00, New: 1.00
UVVIS SAT Changed: 4/28/2021 2:22:59 PM, Old:0.1000, New:0.5000
Common SAT Changed: 4/28/2021 2:22:59 PM, Old:0.1000, New:0.5000
X Stop nm Changed: 4/28/2021 2:23:07 PM, Old: 200.0, New: 300.0
Baseline Correction Changed: 4/28/2021 2:23:07 PM, Old:0, New:1
Cycle mode Changed: 4/28/2021 3:11:04 PM, Old:0, New:1
Num Cycles Changed: 4/28/2021 3:11:04 PM, Old:1, New:999
Cycle Period Changed: 4/28/2021 3:11:04 PM, Old: 1.00, New: 15.00
Saved as C:\Documents and Settings\arek\Pulpit\Old Cary B237\MZbyradowski\2021\0428\car6\Car6 rt 18ml DMSO 02 DMPO co 15min.BSWCycle Period Changed: 4/28/2021 4:10:30 PM, Old: 15.00, New: 60.00
Saved as C:\Documents and Settings\arek\Pulpit\Old Cary B237\MZbyradowski\2021\0428\car6\Car6 rt 18ml DMSO 02 DMPO od 1h co 1h.BSW
End Method Modifications
[Time] , 1440.023
<Current Wavelength> , 300.0
<Cycle Count> , 25
<Cycle Time> , 55:49
Car6 rt 18ml DMSO 02 DMPO od 1h co 1h_26,
Car6 rt 18ml DMSO 02 DMPO od 1h co 1h_26
Collection Time: 4/29/2021 5:13:48 PM
Operator Name :
Scan Version 5.0.0.999
Parameter List :
Instrument Cary 60
Instrument Version 2.00
Start (nm) 800.0
Stop (nm) 300.0
X Mode Nanometers
Y Mode Abs
UV-Vis Scan Rate (nm/min) 120.00
UV-Vis Data Interval (nm) 1.00
UV-Vis Ave. Time (sec) 0.5000
Beam Mode Dual Beam
Baseline Correction On
Baseline Type Baseline correction
Baseline File Name C:\Documents and Settings\arek\Pulpit\Old Cary B237\MZbyradowski\2021\0428\car6\Car6 rt 18ml DMSO 02 DMPO co 15min.BSW
Baseline Std Ref File Name
Cycle Mode On
Cycle Count 999
Cycle Time (min) 60.00
Method Log :
Method Name :
Date/Time stamp: 4/28/2021 2:15:27 PM
Method Modifications:
UVVIS SAT Changed: 4/28/2021 2:20:31 PM, Old:0.0125, New:0.1000
Common SAT Changed: 4/28/2021 2:20:31 PM, Old:0.0125, New:0.1000
Common Interval nm Changed: 4/28/2021 2:20:43 PM, Old: 5.00, New: 1.00
UVVIS SAT Changed: 4/28/2021 2:22:59 PM, Old:0.1000, New:0.5000
Common SAT Changed: 4/28/2021 2:22:59 PM, Old:0.1000, New:0.5000
X Stop nm Changed: 4/28/2021 2:23:07 PM, Old: 200.0, New: 300.0
Baseline Correction Changed: 4/28/2021 2:23:07 PM, Old:0, New:1
Cycle mode Changed: 4/28/2021 3:11:04 PM, Old:0, New:1
Num Cycles Changed: 4/28/2021 3:11:04 PM, Old:1, New:999
Cycle Period Changed: 4/28/2021 3:11:04 PM, Old: 1.00, New: 15.00
Saved as C:\Documents and Settings\arek\Pulpit\Old Cary B237\MZbyradowski\2021\0428\car6\Car6 rt 18ml DMSO 02 DMPO co 15min.BSWCycle Period Changed: 4/28/2021 4:10:30 PM, Old: 15.00, New: 60.00
Saved as C:\Documents and Settings\arek\Pulpit\Old Cary B237\MZbyradowski\2021\0428\car6\Car6 rt 18ml DMSO 02 DMPO od 1h co 1h.BSW
End Method Modifications
[Time] , 1500.024
<Current Wavelength> , 300.0
<Cycle Count> , 26
<Cycle Time> , 55:49
Car6 rt 18ml DMSO 02 DMPO od 1h co 1h_27,
Car6 rt 18ml DMSO 02 DMPO od 1h co 1h_27
Collection Time: 4/29/2021 6:13:48 PM
Operator Name :
Scan Version 5.0.0.999
Parameter List :
Instrument Cary 60
Instrument Version 2.00
Start (nm) 800.0
Stop (nm) 300.0
X Mode Nanometers
Y Mode Abs
UV-Vis Scan Rate (nm/min) 120.00
UV-Vis Data Interval (nm) 1.00
UV-Vis Ave. Time (sec) 0.5000
Beam Mode Dual Beam
Baseline Correction On
Baseline Type Baseline correction
Baseline File Name C:\Documents and Settings\arek\Pulpit\Old Cary B237\MZbyradowski\2021\0428\car6\Car6 rt 18ml DMSO 02 DMPO co 15min.BSW
Baseline Std Ref File Name
Cycle Mode On
Cycle Count 999
Cycle Time (min) 60.00
Method Log :
Method Name :
Date/Time stamp: 4/28/2021 2:15:27 PM
Method Modifications:
UVVIS SAT Changed: 4/28/2021 2:20:31 PM, Old:0.0125, New:0.1000
Common SAT Changed: 4/28/2021 2:20:31 PM, Old:0.0125, New:0.1000
Common Interval nm Changed: 4/28/2021 2:20:43 PM, Old: 5.00, New: 1.00
UVVIS SAT Changed: 4/28/2021 2:22:59 PM, Old:0.1000, New:0.5000
Common SAT Changed: 4/28/2021 2:22:59 PM, Old:0.1000, New:0.5000
X Stop nm Changed: 4/28/2021 2:23:07 PM, Old: 200.0, New: 300.0
Baseline Correction Changed: 4/28/2021 2:23:07 PM, Old:0, New:1
Cycle mode Changed: 4/28/2021 3:11:04 PM, Old:0, New:1
Num Cycles Changed: 4/28/2021 3:11:04 PM, Old:1, New:999
Cycle Period Changed: 4/28/2021 3:11:04 PM, Old: 1.00, New: 15.00
Saved as C:\Documents and Settings\arek\Pulpit\Old Cary B237\MZbyradowski\2021\0428\car6\Car6 rt 18ml DMSO 02 DMPO co 15min.BSWCycle Period Changed: 4/28/2021 4:10:30 PM, Old: 15.00, New: 60.00
Saved as C:\Documents and Settings\arek\Pulpit\Old Cary B237\MZbyradowski\2021\0428\car6\Car6 rt 18ml DMSO 02 DMPO od 1h co 1h.BSW
End Method Modifications
[Time] , 1560.026
<Current Wavelength> , 300.0
<Cycle Count> , 27
<Cycle Time> , 55:49
Car6 rt 18ml DMSO 02 DMPO od 1h co 1h_28,
Car6 rt 18ml DMSO 02 DMPO od 1h co 1h_28
Collection Time: 4/29/2021 7:13:48 PM
Operator Name :
Scan Version 5.0.0.999
Parameter List :
Instrument Cary 60
Instrument Version 2.00
Start (nm) 800.0
Stop (nm) 300.0
X Mode Nanometers
Y Mode Abs
UV-Vis Scan Rate (nm/min) 120.00
UV-Vis Data Interval (nm) 1.00
UV-Vis Ave. Time (sec) 0.5000
Beam Mode Dual Beam
Baseline Correction On
Baseline Type Baseline correction
Baseline File Name C:\Documents and Settings\arek\Pulpit\Old Cary B237\MZbyradowski\2021\0428\car6\Car6 rt 18ml DMSO 02 DMPO co 15min.BSW
Baseline Std Ref File Name
Cycle Mode On
Cycle Count 999
Cycle Time (min) 60.00
Method Log :
Method Name :
Date/Time stamp: 4/28/2021 2:15:27 PM
Method Modifications:
UVVIS SAT Changed: 4/28/2021 2:20:31 PM, Old:0.0125, New:0.1000
Common SAT Changed: 4/28/2021 2:20:31 PM, Old:0.0125, New:0.1000
Common Interval nm Changed: 4/28/2021 2:20:43 PM, Old: 5.00, New: 1.00
UVVIS SAT Changed: 4/28/2021 2:22:59 PM, Old:0.1000, New:0.5000
Common SAT Changed: 4/28/2021 2:22:59 PM, Old:0.1000, New:0.5000
X Stop nm Changed: 4/28/2021 2:23:07 PM, Old: 200.0, New: 300.0
Baseline Correction Changed: 4/28/2021 2:23:07 PM, Old:0, New:1
Cycle mode Changed: 4/28/2021 3:11:04 PM, Old:0, New:1
Num Cycles Changed: 4/28/2021 3:11:04 PM, Old:1, New:999
Cycle Period Changed: 4/28/2021 3:11:04 PM, Old: 1.00, New: 15.00
Saved as C:\Documents and Settings\arek\Pulpit\Old Cary B237\MZbyradowski\2021\0428\car6\Car6 rt 18ml DMSO 02 DMPO co 15min.BSWCycle Period Changed: 4/28/2021 4:10:30 PM, Old: 15.00, New: 60.00
Saved as C:\Documents and Settings\arek\Pulpit\Old Cary B237\MZbyradowski\2021\0428\car6\Car6 rt 18ml DMSO 02 DMPO od 1h co 1h.BSW
End Method Modifications
[Time] , 1620.027
<Current Wavelength> , 302.0
<Cycle Count> , 28
<Cycle Time> , 55:49
Car6 rt 18ml DMSO 02 DMPO od 1h co 1h_29,
Car6 rt 18ml DMSO 02 DMPO od 1h co 1h_29
Collection Time: 4/29/2021 8:13:48 PM
Operator Name :
Scan Version 5.0.0.999
Parameter List :
Instrument Cary 60
Instrument Version 2.00
Start (nm) 800.0
Stop (nm) 300.0
X Mode Nanometers
Y Mode Abs
UV-Vis Scan Rate (nm/min) 120.00
UV-Vis Data Interval (nm) 1.00
UV-Vis Ave. Time (sec) 0.5000
Beam Mode Dual Beam
Baseline Correction On
Baseline Type Baseline correction
Baseline File Name C:\Documents and Settings\arek\Pulpit\Old Cary B237\MZbyradowski\2021\0428\car6\Car6 rt 18ml DMSO 02 DMPO co 15min.BSW
Baseline Std Ref File Name
Cycle Mode On
Cycle Count 999
Cycle Time (min) 60.00
Method Log :
Method Name :
Date/Time stamp: 4/28/2021 2:15:27 PM
Method Modifications:
UVVIS SAT Changed: 4/28/2021 2:20:31 PM, Old:0.0125, New:0.1000
Common SAT Changed: 4/28/2021 2:20:31 PM, Old:0.0125, New:0.1000
Common Interval nm Changed: 4/28/2021 2:20:43 PM, Old: 5.00, New: 1.00
UVVIS SAT Changed: 4/28/2021 2:22:59 PM, Old:0.1000, New:0.5000
Common SAT Changed: 4/28/2021 2:22:59 PM, Old:0.1000, New:0.5000
X Stop nm Changed: 4/28/2021 2:23:07 PM, Old: 200.0, New: 300.0
Baseline Correction Changed: 4/28/2021 2:23:07 PM, Old:0, New:1
Cycle mode Changed: 4/28/2021 3:11:04 PM, Old:0, New:1
Num Cycles Changed: 4/28/2021 3:11:04 PM, Old:1, New:999
Cycle Period Changed: 4/28/2021 3:11:04 PM, Old: 1.00, New: 15.00
Saved as C:\Documents and Settings\arek\Pulpit\Old Cary B237\MZbyradowski\2021\0428\car6\Car6 rt 18ml DMSO 02 DMPO co 15min.BSWCycle Period Changed: 4/28/2021 4:10:30 PM, Old: 15.00, New: 60.00
Saved as C:\Documents and Settings\arek\Pulpit\Old Cary B237\MZbyradowski\2021\0428\car6\Car6 rt 18ml DMSO 02 DMPO od 1h co 1h.BSW
End Method Modifications
[Time] , 1680.028
<Current Wavelength> , 300.0
<Cycle Count> , 29
<Cycle Time> , 55:49
Car6 rt 18ml DMSO 02 DMPO od 1h co 1h_30,
Car6 rt 18ml DMSO 02 DMPO od 1h co 1h_30
Collection Time: 4/29/2021 9:13:48 PM
Operator Name :
Scan Version 5.0.0.999
Parameter List :
Instrument Cary 60
Instrument Version 2.00
Start (nm) 800.0
Stop (nm) 300.0
X Mode Nanometers
Y Mode Abs
UV-Vis Scan Rate (nm/min) 120.00
UV-Vis Data Interval (nm) 1.00
UV-Vis Ave. Time (sec) 0.5000
Beam Mode Dual Beam
[truncated: 688 more rows]
