# Supplementary material for: Triplet-driven chemical reactivity of β-carotene and its biological implications
Source: Nat Commun. 2022 May 5;13:2474. doi: 10.1038/s41467-022-30095-z (PMC9072317; doi:10.1038/s41467-022-30095-z)
Supplement: Supplementary file 3 — Source Data [file 41467_2022_30095_MOESM3_ESM.zip › figure1/panelC.xls]

## Sheet: Sheet1
lambda	0h	600h
899.953	0.000341415	-4.33827e-05
899.026	0.000744264	0.000276965
897.967	0.000553069	0.000256942
897.04	0.000279684	0.000164847
895.98	0.000389862	-0.000259921
895.052	0.00041401	0.000315328
893.99	0.000369913	0.00158153
893.061	0.000290486	0.000412896
891.999	0.000364213	0.000101226
890.936	0.00041002	0.000364265
890.006	0.000449069	0.000201051
888.942	0.000672339	-2.63511e-05
888.01	0.000280254	-4.92841e-05
886.945	0.00050621	0.000311183
886.013	0.000627619	0.000218403
884.947	0.000357788	0.000203045
884.014	0.000437693	0.00025917
882.947	0.000399008	-3.31339e-06
882.013	0.000332218	1.39269e-05
880.945	0.00034942	8.96783e-05
880.01	0.000516499	0.000150708
878.941	0.000618312	0.000551048
878.006	0.00028414	0.000229436
876.936	0.000203589	0.000353202
875.999	0.000263185	-9.98048e-05
875.062	0.000106482	0.00067532
873.99	0.000267588	-5.6583e-05
873.052	0.000576863	0.000186445
871.98	0.000241739	7.27402e-06
871.041	0.000214751	0.000316494
869.967	0.000517847	-3.25116e-05
869.028	0.000530209	-8.47424e-05
867.953	0.000386339	-0.0001232
867.012	0.000299267	0.000142396
865.937	0.000838505	0.000363125
864.995	0.000912636	-0.000118542
864.053	0.000379836	-7.97281e-06
862.977	0.000316286	-0.000242536
862.034	0.000280772	-0.000165535
860.956	5.81179e-05	-9.75791e-05
860.012	7.41437e-05	-0.00015741
858.933	0.000581114	0.000309707
857.989	0.000368825	1.1131e-06
857.044	-3.32363e-05	2.3764e-05
855.963	0.000257253	-0.000240362
855.017	0.000222573	2.82943e-05
853.936	0.000156923	-0.000105912
852.989	0.000297868	-7.56322e-05
852.042	7.20207e-05	-0.000269855
850.959	7.14511e-05	-0.000592591
850.011	-4.76793e-05	-0.000496416
849.063	0.000377037	-2.86289e-05
847.979	0.000184995	-0.000238086
847.03	0.000189319	-0.000513067
845.944	0.000124219	-0.000118542
844.994	0.000220138	-6.91618e-05
844.044	0.000281757	1.42373e-06
842.957	0.000545475	-4.73687e-05
842.006	-0.000175989	-0.000481471
841.054	2.03468e-05	-0.000163103
839.966	0.000427976	8.82542e-05
839.013	0.000406755	-0.000193584
838.06	9.29406e-05	-0.000361114
836.971	0.000291937	-0.000129825
836.017	0.000243241	-6.68842e-05
835.063	0.000324654	-0.000172263
833.972	0.000369705	7.8105e-05
833.017	0.000683098	1.68003e-05
832.061	0.000290641	-8.6347e-05
830.969	0.000598093	0.000300692
830.013	0.000275126	-0.000229548
829.056	0.000171658	-0.00024802
827.962	0.000224023	-0.000208487
827.005	0.000224179	-0.000147525
826.047	0.000348954	5.716e-05
824.952	0.00036556	-0.000157099
823.993	0.000274297	-0.000238086
823.034	0.00017373	-0.000215835
821.937	-5.50301e-05	-0.000318591
820.977	-5.12539e-06	0.000967374
820.017	2.36604e-05	-0.000109536
819.056	0.000126653	-0.000117041
817.958	0.000434428	-0.000327593
816.996	0.000532075	7.16324e-05
816.034	0.000369861	-0.000104722
814.934	-2.77489e-05	-0.000249003
813.972	0.000342555	0.000413518
813.009	-0.000368305	-0.000414909
812.045	0.000490609	-0.000198034
810.943	0.000491931	1.99327e-05
809.979	0.000154489	-0.000280772
809.014	0.000158063	-0.00041072
808.049	0.000480606	0.00035556
806.946	0.000317478	0.000133696
805.98	1.59719e-05	-0.000228306
805.014	0.000176242	-0.000132619
804.047	0.000202087	6.14059e-05
802.942	0.000304707	-9.79415e-05
801.974	6.08104e-05	-0.000259197
801.006	0.0001837	4.03063e-05
800.038	0.000119661	-0.000333749
798.931	0.000318929	0.000360534
797.962	-0.000150527	-0.000399444
796.992	0.000357788	-7.78063e-05
796.023	1.41599e-05	-0.000134172
795.052	5.59141e-06	-0.000493779
793.943	0.00019222	-0.000233222
792.972	0.000106948	-0.000256454
792.001	4.98075e-05	-0.00113326
791.029	0.000502038	0.00110267
790.057	0.000182871	-0.000108086
788.945	0.000126187	-0.000206935
787.973	0.000413285	-0.000175109
786.999	0.000442461	-0.000157151
786.026	0.000574401	-2.7439e-06
785.052	0.000343902	-9.45253e-05
783.938	8.73739e-05	6.57036e-05
782.963	0.000465472	3.20998e-05
781.988	-9.73721e-05	-0.000213972
781.012	7.42473e-05	-8.72787e-05
780.036	-0.00025485	-0.000268613
779.06	0.000343902	-1.8534e-05
777.944	-1.45994e-05	0.000756866
776.967	0.000176708	0.000145659
775.989	0.000717815	0.000176941
775.012	0.000291315	8.62865e-05
774.033	0.000371027	0.000442617
773.055	0.000147523	-5.95336e-05
771.936	0.000235549	-4.54534e-05
770.957	0.000459771	0.00018212
769.977	4.31799e-05	-0.000420961
768.997	0.000131236	-2.90949e-05
768.016	0.00021558	-0.000281703
767.036	0.00037512	0.000183441
766.055	9.6669e-05	-2.27273e-05
764.933	0.00025342	-0.000140279
763.951	0.000280099	0.000119066
762.969	0.000152987	-0.00013971
761.986	0.000330767	-0.000109173
761.003	0.000179867	1.13641e-05
760.02	-2.03459e-05	-5.06818e-05
759.036	-0.000122579	-0.000261577
758.052	0.000268106	-0.000248176
757.067	0.000164718	-0.000231566
755.942	0.000109486	-0.000159014
754.957	0.000142603	0.000100579
753.971	0.000152987	-0.000105757
752.985	0.000457542	3.58277e-05
751.999	0.000303153	-5.6376e-05
751.012	0.000174351	-3.40128e-05
750.025	0.000124322	-0.000176351
749.038	9.95171e-05	1.64379e-05
748.05	0.000263081	4.32835e-05
747.062	0.00039038	7.83898e-05
745.933	0.000132323	-8.62952e-05
744.944	0.000251762	-2.2572e-05
743.955	6.24673e-05	-0.000234619
742.965	0.000514296	-2.71276e-05
741.975	0.000207681	-2.50051e-05
740.985	0.000423572	0.000393231
739.995	0.000155473	1.58166e-05
739.004	0.000153505	1.79393e-05
738.012	9.56851e-05	-2.08636e-05
737.021	0.000444197	0.000226147
736.029	0.000402688	3.36789e-05
735.037	0.000195742	-4.42627e-05
734.044	0.000427769	0.000160626
733.051	0.000463503	0.000320405
732.058	0.000366389	0.000225655
731.064	0.000375535	0.000162801
730.07	0.000375068	0.000142577
728.933	0.000393438	-7.46487e-05
727.939	0.000376312	0.000139108
726.944	0.00035341	0.00016464
725.948	0.00019512	-6.60042e-05
724.952	0.000453992	0.000128362
723.956	0.00030823	8.40858e-05
722.96	0.00030652	-1.56866e-05
721.963	0.000391417	0.000128413
720.966	0.000300303	3.47921e-05
719.968	0.000334835	2.13306e-05
718.97	0.000460859	0.000157415
717.972	0.000407895	8.38527e-05
716.974	0.000424867	8.84096e-05
715.975	0.000407585	1.68262e-05
714.976	0.000399837	9.48565e-05
713.976	0.000326208	7.17618e-05
712.976	0.000460963	5.77813e-05
711.976	0.000316545	6.60097e-06
710.976	0.000278337	4.64678e-05
709.975	0.000417638	0.000216331
708.974	0.000415202	0.000241039
707.972	0.000278337	0.000255751
706.97	0.000170156	-0.000118024
705.968	0.000530054	0.000181214
704.965	0.000426422	0.000198073
703.963	0.000249224	-0.000171176
702.959	0.000377763	0.000215528
701.956	0.000275126	7.02343e-05
700.952	0.000376623	0.000172046
699.948	0.000347917	7.44285e-05
698.943	0.00035657	8.75552e-05
697.938	0.000334161	4.61054e-05
696.933	0.000190977	-5.9896e-05
696.071	0.000229643	0.000219025
695.065	0.000107466	-0.000127133
694.059	0.000255337	-8.77446e-05
693.053	0.000139703	-2.5886e-07
692.046	0.000354549	0.000171943
691.039	0.000303826	0.000141904
690.032	6.53152e-05	-0.000140486
689.024	0.000377245	0.000172435
688.016	0.000335353	6.34511e-05
687.007	0.000310536	0.000254715
685.999	0.000251451	-3.03373e-05
684.99	0.00039564	-3.42717e-05
683.98	0.000295149	4.18855e-05
682.97	0.00012875	-0.000156478
681.96	0.000297765	-0.000140176
680.95	0.000262149	-6.38301e-05
679.939	0.000220449	-2.37627e-05
678.928	0.000303826	0.000280643
678.062	0.00039678	6.87068e-05
677.05	3.94779e-05	-5.93784e-05
676.038	0.000115985	0.000117046
675.026	0.00016767	-2.24167e-05
674.013	-4.32792e-05	-4.33827e-05
673	0.000167204	-0.000130963
671.987	0.000299423	1.2063e-05
670.974	0.000281446	3.00288e-05
669.96	0.000387116	0.000188931
668.946	0.000302428	9.47437e-06
667.931	-3.10621e-05	-0.000150371
667.062	0.000403983	4.98592e-05
666.047	0.000234668	2.83978e-05
665.031	0.000168291	-0.000189806
664.016	0.000352425	0.000118548
663	7.68881e-05	-0.000110519
661.983	0.000289864	9.77564e-05
660.967	0.000397557	0.000160911
659.95	0.00032341	-1.82751e-05
658.933	0.000551903	0.000274141
658.06	0.000221071	5.50888e-05
657.043	0.000159823	0.000189604
656.025	6.56259e-05	2.12788e-05
655.006	0.000249379	6.91161e-06
653.987	0.000155836	8.72445e-05
652.968	0.000214596	6.11987e-05
651.949	0.000113111	0.000106068
650.929	0.000397143	8.71409e-05
650.055	0.000409295	2.28061e-05
649.035	0.000211048	-2.81113e-05
648.014	0.000266241	7.59302e-05
646.994	0.000102365	7.51535e-05
645.972	0.000422846	1.47294e-05
644.951	2.02433e-05	-0.00011761
643.929	0.000355948	1.45223e-05
643.053	0.000289191	0.000192065
642.031	0.000284554	-3.99661e-05
641.008	0.000221692	0.000123494
639.985	0.000212472	-2.749e-05
638.962	0.000330301	0.000165521
637.939	0.000143225	4.93415e-05
637.061	0.000259377	0.000269997
636.037	0.000465213	0.000223557
635.013	0.000299733	5.81438e-05
633.988	0.00034499	9.44423e-05
632.963	0.000424504	0.00030937
631.938	0.000360949	0.000195146
631.059	0.000407636	0.000187351
630.033	0.000324291	0.000155499
629.007	0.000288414	0.000258859
627.98	0.00031582	0.000174584
626.953	0.000275747	0.000109071
626.073	0.000378696	0.000162102
625.046	0.000198435	0.00023011
624.018	0.000345689	0.000199963
622.991	0.00044627	0.000365457
621.962	0.000399216	0.000241894
620.934	0.000293905	0.0002068
620.052	0.000432148	0.00036227
619.023	0.000343384	9.39762e-05
617.994	0.000314214	0.000367348
616.964	0.000307194	0.000175698
615.934	0.000259015	0.000148222
615.051	0.00037626	0.000319758
614.021	0.000297713	0.000240159
612.99	0.000146591	0.000165029
611.959	0.000295149	0.000149232
610.928	0.000354031	0.000275514
610.044	0.000354135	0.000253161
609.012	0.000438678	0.000335793
607.98	0.000374239	0.000134188
606.948	0.000333099	0.000382271
606.062	0.000375535	0.000246608
605.03	0.000446478	0.000289864
603.996	0.00047804	0.000256321
602.963	0.000346777	0.000243526
601.929	0.000477522	0.000344213
601.043	0.000417897	0.000487396
600.009	0.000434636	0.000288258
598.974	0.00032398	0.000207966
597.939	0.000319758	0.000237776
597.052	0.000379991	0.000261372
596.016	0.00041712	0.000236947
594.981	0.000328954	0.00033543
593.945	0.000409917	0.000204754
593.057	0.000479777	0.000286212
592.02	0.000363332	0.000383333
590.983	0.000510305	0.000408362
589.946	0.000413803	0.000406108
589.057	0.000527877	0.000466275
588.02	0.000567921	0.000356156
586.982	0.000348021	0.000386183
585.944	0.000554884	0.000544931
585.054	0.000421136	0.000344601
584.015	0.000528032	0.000277301
582.976	0.000491879	0.000416394
581.937	0.000612868	0.000569839
581.046	0.000475864	0.000560378
580.007	0.000517691	0.000465057
578.967	0.000585676	0.000491153
577.926	0.000535756	0.000436553
577.035	0.000502297	0.000458734
575.994	0.000558668	0.000440544
574.953	0.000604755	0.000561415
574.06	0.000721186	0.000896268
573.019	0.000536637	0.000760004
571.977	0.000633581	0.000589591
570.935	0.00055281	0.000538659
570.042	0.000668087	0.000641591
568.999	0.000504344	0.000540395
567.956	0.000728265	0.000623782
567.062	0.000679313	0.000696684
566.019	0.000598974	0.000710892
564.975	0.000661242	0.000687584
563.932	0.000775615	0.000741178
563.037	0.000770895	0.00076003
561.992	0.000782253	0.000756762
560.948	0.000885866	0.000934245
560.052	0.000669435	0.000797502
559.007	0.00074932	0.00090252
557.962	0.000854144	0.000856764
557.065	0.000830542	0.000969605
556.02	0.000869914	0.000910276
554.973	0.000997003	0.00101384
553.927	0.000794623	0.00102552
553.03	0.00094195	0.00119288
551.983	0.000908071	0.00115047
550.936	0.000884103	0.00114012
550.038	0.000915438	0.00124501
548.991	0.000987403	0.00123696
547.943	0.000954065	0.00123273
547.044	0.00104939	0.00122177
545.996	0.00114266	0.00135966
544.948	0.00120088	0.00146516
544.049	0.00117614	0.0015269
543	0.00126682	0.00162274
541.95	0.00131615	0.00168172
541.051	0.00137888	0.00270807
540.001	0.00148126	0.00172611
538.951	0.00151035	0.00180601
538.05	0.00140584	0.00191127
537	0.00156293	0.00203809
535.949	0.00164508	0.00213459
535.048	0.00165873	0.00217915
533.997	0.00169906	0.00217273
532.945	0.00176182	0.00231849
532.044	0.00185082	0.00246506
530.992	0.00195555	0.00250982
529.94	0.00202311	0.00258202
529.038	0.00209529	0.00262429
527.985	0.00224881	0.00300937
526.932	0.00221358	0.00302094
526.029	0.00231803	0.00299827
524.976	0.00249029	0.00319956
524.073	0.00247732	0.0032579
523.019	0.00254924	0.00344191
521.965	0.0027521	0.00365433
521.061	0.00275543	0.00370824
520.007	0.00288263	0.00382686
518.952	0.00304122	0.00397668
518.048	0.00318785	0.00416735
516.992	0.00322272	0.00441294
515.937	0.00344914	0.00458232
515.032	0.00351673	0.00481498
513.976	0.00366078	0.00494283
513.071	0.00389516	0.00508466
512.014	0.0040026	0.00536182
510.958	0.0041326	0.00566675
510.052	0.00429774	0.00572117
508.995	0.00450997	0.00613398
507.937	0.00474997	0.0064178
507.031	0.00496551	0.00656001
505.973	0.00516329	0.00687259
505.066	0.00534107	0.00724208
504.008	0.0057377	0.00769742
502.95	0.0060138	0.0080345
502.042	0.00625621	0.00845397
500.983	0.00676193	0.00885652
500.075	0.00690296	0.00918181
499.016	0.00737466	0.00970538
497.956	0.00782707	0.0102127
497.048	0.00824724	0.0107707
495.988	0.0088612	0.0113979
494.928	0.00940187	0.012054
494.019	0.00982899	0.0126299
492.958	0.0105349	0.0134272
492.049	0.0111503	0.0140963
490.988	0.0120276	0.0151499
489.926	0.0130635	0.016136
489.017	0.0137723	0.0168615
487.955	0.0147459	0.0180431
487.044	0.0159424	0.0193633
485.982	0.0176659	0.0210409
485.072	0.0190405	0.0222715
484.009	0.0205042	0.0236625
482.946	0.0236245	0.0269315
482.035	0.0247663	0.0281479
480.972	0.0276234	0.0308374
480.06	0.0303024	0.0335893
478.996	0.0338656	0.0367299
477.933	0.0375845	0.0403245
477.02	0.0414137	0.0443991
475.956	0.047103	0.0497865
475.044	0.0526356	0.0547819
473.979	0.0595566	0.0613592
473.066	0.0652763	0.0660056
472.001	0.0735062	0.0737156
470.936	0.0822026	0.0827575
470.022	0.091777	0.0911325
468.956	0.102511	0.100608
468.043	0.112367	0.108806
466.976	0.124026	0.119201
466.062	0.133561	0.129814
464.996	0.147257	0.142691
463.929	0.161624	0.154433
463.014	0.174764	0.166029
461.947	0.189152	0.178623
461.032	0.199479	0.188379
459.964	0.211033	0.201314
459.049	0.224195	0.211092
457.981	0.237318	0.222973
457.065	0.247836	0.232039
455.997	0.257768	0.241463
454.928	0.26644	0.249761
454.012	0.273672	0.256747
452.943	0.28017	0.262697
452.027	0.283927	0.266429
450.957	0.287227	0.269308
450.04	0.288411	0.27205
448.97	0.288442	0.271923
448.053	0.287276	0.271421
446.983	0.284782	0.270084
446.065	0.281908	0.268416
444.995	0.278352	0.265901
443.924	0.275104	0.263884
443.006	0.272354	0.263286
441.935	0.270072	0.261369
441.016	0.269118	0.262377
439.945	0.269404	0.262176
439.026	0.270472	0.263486
437.954	0.273256	0.267049
437.035	0.277453	0.271195
435.962	0.282882	0.276749
435.043	0.28861	0.281451
433.97	0.294867	0.287583
433.051	0.300219	0.294005
431.978	0.30834	0.301102
431.057	0.315097	0.306987
429.984	0.321766	0.313585
429.064	0.32669	0.317592
427.99	0.331524	0.323405
427.069	0.335121	0.32593
425.995	0.337696	0.328383
425.074	0.338496	0.32929
423.999	0.33789	0.329084
422.924	0.335845	0.32754
422.003	0.333378	0.32513
420.928	0.328392	0.321101
420.006	0.322686	0.316469
418.93	0.315631	0.310659
418.008	0.309653	0.306286
416.932	0.302437	0.3002
416.01	0.29576	0.294441
414.933	0.287686	0.288553
414.011	0.281367	0.283602
412.934	0.275551	0.279414
412.011	0.271956	0.276738
410.934	0.267742	0.273251
410.01	0.264595	0.271391
408.933	0.261895	0.269547
408.009	0.2603	0.268753
406.932	0.259119	0.267974
406.008	0.258117	0.267099
404.93	0.256964	0.266214
404.005	0.25593	0.26541
402.927	0.254396	0.263934
402.002	0.25282	0.262601
400.923	0.250252	0.26028
399.999	0.247302	0.257538
399.074	0.243751	0.254186
397.994	0.239237	0.249987
397.069	0.234711	0.24638
395.989	0.228987	0.24072
395.064	0.223284	0.234768
393.984	0.215643	0.228254
393.058	0.209137	0.221983
391.977	0.202334	0.216554
391.051	0.197605	0.211918
389.97	0.190915	0.205399
389.044	0.184849	0.200504
387.963	0.17973	0.195892
387.036	0.175669	0.192592
385.955	0.171856	0.189131
385.028	0.168967	0.186342
383.946	0.165444	0.183221
383.018	0.162701	0.180862
381.936	0.159495	0.177971
381.009	0.157158	0.176093
379.926	0.153897	0.172968
378.998	0.150434	0.16939
378.07	0.147442	0.166394
376.987	0.143834	0.162839
376.059	0.140383	0.160442
374.976	0.136172	0.156215
374.047	0.132292	0.152033
372.964	0.12753	0.147297
372.035	0.123962	0.143774
370.951	0.119598	0.139826
370.022	0.116437	0.136737
368.937	0.112312	0.132316
368.008	0.10867	0.128562
366.923	0.105359	0.125314
365.994	0.102531	0.122465
365.064	0.100342	0.120272
363.979	0.097499	0.11706
363.049	0.0950907	0.114461
361.963	0.0931623	0.112496
361.033	0.0910112	0.110361
359.947	0.0889041	0.108158
359.017	0.0867161	0.105652
357.931	0.0846484	0.103512
357	0.0821077	0.101351
356.069	0.0798399	0.0989307
354.982	0.0773648	0.0967592
354.051	0.0756232	0.0942877
352.964	0.0729021	0.0916181
352.033	0.070767	0.0894323
350.946	0.0688176	0.0873112
350.014	0.0672113	0.0857897
348.926	0.065569	0.0840183
347.994	0.0641913	0.0822418
347.062	0.0629202	0.0809432
345.974	0.0618846	0.0796988
345.042	0.06119	0.0789019
343.954	0.0605069	0.0781115
343.021	0.0599791	0.077405
341.932	0.0593409	0.0766618
340.999	0.0591977	0.0762604
340.066	0.0588462	0.076055
338.977	0.0587035	0.0756629
338.044	0.0586688	0.0756797
336.955	0.0587864	0.0756333
336.021	0.059092	0.0756609
334.932	0.059477	0.0760537
333.998	0.0599243	0.0765574
333.064	0.0605106	0.076804
331.974	0.0613125	0.0774047
331.04	0.0618788	0.0775657
329.95	0.062979	0.0783946
329.015	0.0632674	0.0782974
327.925	0.0639959	0.0789353
326.99	0.0644913	0.0792609
326.055	0.0650626	0.0794878
324.964	0.065619	0.0797978
324.029	0.0660199	0.0801703
322.938	0.0667412	0.0806281
322.003	0.0674493	0.0808775
321.067	0.0676223	0.0809497
319.976	0.0680732	0.0810896
319.04	0.068333	0.0814013
317.948	0.0688671	0.081618
317.012	0.069254	0.081492
316.076	0.0693654	0.081221
314.984	0.0693421	0.0810183
314.047	0.0691845	0.0806649
312.955	0.0686143	0.079541
312.018	0.0677677	0.0784074
310.926	0.0665965	0.0769978
309.989	0.0653905	0.0755202
309.052	0.0645501	0.0743919
307.959	0.0631917	0.0728501
307.022	0.062241	0.0716726
305.928	0.0613328	0.070642
304.991	0.0607383	0.0699073
304.053	0.0602325	0.0692673
302.96	0.0598063	0.0684878
302.022	0.0592003	0.067771
300.928	0.0586083	0.0672292
299.99	0.0579295	0.0664516
299.052	0.0573757	0.0657702
297.957	0.0567655	0.0648742
297.019	0.0559723	0.0640161
295.924	0.0551677	0.0629964
294.986	0.0545649	0.0623416
294.047	0.0540354	0.0602968
292.952	0.053434	0.0607085
292.014	0.0529733	0.0601005
291.075	0.0526385	0.0597169
289.979	0.0522573	0.0580371
289.04	0.0520285	0.0586588
287.944	0.0518367	0.0582828
287.005	0.0516927	0.0581561
286.066	0.0515595	0.0578728
284.969	0.0515107	0.0577372
284.03	0.0514338	0.0575825
282.934	0.0516434	0.0576209
281.994	0.0519408	0.0564383
281.054	0.0523599	0.0579485
279.957	0.0529507	0.0583721
279.017	0.0534922	0.0589718
278.077	0.0542743	0.0596169
276.98	0.0553525	0.0606038
276.039	0.0565501	0.0617453
274.942	0.0578239	0.0626278
274.001	0.0588031	0.063515
273.06	0.0600692	0.0646984
271.963	0.0611231	0.0655219
271.022	0.0623921	0.0666794
269.924	0.0635804	0.0676219
268.983	0.0642814	0.0681824
268.041	0.0648213	0.0686569
266.943	0.0656369	0.0694383
266.002	0.0663698	0.0701001
265.06	0.0669971	0.0705633
263.962	0.067826	0.0714426
263.02	0.0685218	0.0722672
262.078	0.0693697	0.0730943
260.979	0.0702137	0.0739113
260.037	0.0709198	0.07461
258.938	0.0717592	0.0753193
257.996	0.0725443	0.0762269
257.053	0.0729578	0.0766035
255.954	0.0734306	0.0770972
255.011	0.0733876	0.0770316
254.069	0.0732486	0.0759793
252.969	0.0730288	0.0766355
252.026	0.0727095	0.0763345
250.926	0.0716429	0.0757065
249.983	0.0708824	0.0749572
249.046	0.0700588	0.074325
247.952	0.0692149	0.0737606
247.014	0.0683282	0.0731899
246.077	0.0674369	0.0721295
244.982	0.0661255	0.0712629
244.045	0.0653439	0.0707766
242.95	0.0646849	0.0704123
242.012	0.0639305	0.0696148
241.074	0.0632376	0.0688117
239.979	0.0624428	0.0681073
239.041	0.0619229	0.0681683
237.946	0.0614278	0.0677406
237.008	0.0611246	0.0674542
236.069	0.0606472	0.0663613
234.974	0.0605202	0.0659095
234.035	0.0606621	0.0668118
232.94	0.0602814	0.0658523
232.001	0.0603387	0.0657118
231.062	0.0600221	0.0638863
229.966	0.0602188	0.0642396
229.027	0.0606104	0.0654645
227.931	0.0609798	0.0650892
226.992	0.0614069	0.0645785
226.052	0.0610573	0.0633706
224.956	0.0618048	0.0631833
224.017	0.0615083	0.0654055
223.077	0.0627011	0.0640432
221.981	0.0647097	0.067246
221.041	0.0669213	0.0653397
219.944	0.0671287	0.068128
Car5 MeOH co 3h 1_1
Car5 MeOH co 3h 1_1
Collection Time: 5/11/2018 2:11:53 PM
Operator Name :
Scan Software Version: 3.00(339)
Parameter List :
Instrument Cary 50
Instrument Version 3.00
Start (nm) 900.0
Stop (nm) 220.0
X Mode Nanometers
Y Mode Abs
UV-Vis Scan Rate (nm/min) 120.00
UV-Vis Data Interval (nm) 1.00
UV-Vis Ave. Time (sec) 0.5000
Beam Mode Dual Beam
Baseline Correction On
Baseline Type Baseline correction
Baseline File Name C:\Documents and Settings\Leszek\Pulpit\all data\MZbyradowski\2018\0430\Car5 MeOH co 3h .BSW
Baseline Std Ref File Name
Cycle Mode On
Cycle Count 50
Cycle Time (min) 360.00
Comments
Method Log :
Method Name :
Date/Time stamp: 4/30/2018 2:09:10 PM
Method Modifications:
UVVIS SAT Changed: 4/30/2018 2:09:30 PM	Old:0.0125
Common SAT Changed: 4/30/2018 2:09:30 PM	Old:0.0125
UVVIS SAT Changed: 4/30/2018 2:09:38 PM	Old:0.1000
Common SAT Changed: 4/30/2018 2:09:38 PM	Old:0.1000
X Start nm Changed: 4/30/2018 2:09:44 PM	Old: 800.0
X Stop nm Changed: 4/30/2018 2:09:44 PM	Old: 200.0
Common Interval nm Changed: 4/30/2018 2:09:44 PM	Old: 5.00
Baseline Correction Changed: 4/30/2018 2:09:44 PM	Old:0
Baseline file Changed: 4/30/2018 2:20:00 PM	Old:
Cycle mode Changed: 4/30/2018 2:59:53 PM	Old:0
Num Cycles Changed: 4/30/2018 2:59:53 PM	Old:1
Cycle Period Changed: 4/30/2018 2:59:53 PM	Old: 1.00
Saved as C:\Documents and Settings\Leszek\Pulpit\all data\MZbyradowski\2018\0430\Car5 MeOH co 3h .BSW
Num Cycles Changed: 5/11/2018 1:36:27 PM	Old:200
Cycle Period Changed: 5/11/2018 1:36:27 PM	Old: 180.00
Saved as C:\Documents and Settings\Leszek\Pulpit\all data\MZbyradowski\2018\0430\Car5 MeOH co 3h 1.BSW
End Method Modifications
[Time]	0
<Current Wavelength>	219.9
<Cycle Count>	1
<Cycle Time>	354:19
Car5 MeOH co 3h 1_2
Car5 MeOH co 3h 1_2
Collection Time: 5/11/2018 8:11:54 PM
Operator Name :
Scan Software Version: 3.00(339)
Parameter List :
Instrument Cary 50
Instrument Version 3.00
Start (nm) 900.0
Stop (nm) 220.0
X Mode Nanometers
Y Mode Abs
UV-Vis Scan Rate (nm/min) 120.00
UV-Vis Data Interval (nm) 1.00
UV-Vis Ave. Time (sec) 0.5000
Beam Mode Dual Beam
Baseline Correction On
Baseline Type Baseline correction
Baseline File Name C:\Documents and Settings\Leszek\Pulpit\all data\MZbyradowski\2018\0430\Car5 MeOH co 3h .BSW
Baseline Std Ref File Name
Cycle Mode On
Cycle Count 50
Cycle Time (min) 360.00
Comments
Method Log :
Method Name :
Date/Time stamp: 4/30/2018 2:09:10 PM
Method Modifications:
UVVIS SAT Changed: 4/30/2018 2:09:30 PM	Old:0.0125
Common SAT Changed: 4/30/2018 2:09:30 PM	Old:0.0125
UVVIS SAT Changed: 4/30/2018 2:09:38 PM	Old:0.1000
Common SAT Changed: 4/30/2018 2:09:38 PM	Old:0.1000
X Start nm Changed: 4/30/2018 2:09:44 PM	Old: 800.0
X Stop nm Changed: 4/30/2018 2:09:44 PM	Old: 200.0
Common Interval nm Changed: 4/30/2018 2:09:44 PM	Old: 5.00
Baseline Correction Changed: 4/30/2018 2:09:44 PM	Old:0
Baseline file Changed: 4/30/2018 2:20:00 PM	Old:
Cycle mode Changed: 4/30/2018 2:59:53 PM	Old:0
Num Cycles Changed: 4/30/2018 2:59:53 PM	Old:1
Cycle Period Changed: 4/30/2018 2:59:53 PM	Old: 1.00
Saved as C:\Documents and Settings\Leszek\Pulpit\all data\MZbyradowski\2018\0430\Car5 MeOH co 3h .BSW
Num Cycles Changed: 5/11/2018 1:36:27 PM	Old:200
Cycle Period Changed: 5/11/2018 1:36:27 PM	Old: 180.00
Saved as C:\Documents and Settings\Leszek\Pulpit\all data\MZbyradowski\2018\0430\Car5 MeOH co 3h 1.BSW
End Method Modifications
[Time]	360.003
<Current Wavelength>	219.9
<Cycle Count>	2
<Cycle Time>	354:19
Car5 MeOH co 3h 1_3
Car5 MeOH co 3h 1_3
Collection Time: 5/12/2018 2:11:54 AM
Operator Name :
Scan Software Version: 3.00(339)
Parameter List :
Instrument Cary 50
Instrument Version 3.00
Start (nm) 900.0
Stop (nm) 220.0
X Mode Nanometers
Y Mode Abs
UV-Vis Scan Rate (nm/min) 120.00
UV-Vis Data Interval (nm) 1.00
UV-Vis Ave. Time (sec) 0.5000
Beam Mode Dual Beam
Baseline Correction On
Baseline Type Baseline correction
Baseline File Name C:\Documents and Settings\Leszek\Pulpit\all data\MZbyradowski\2018\0430\Car5 MeOH co 3h .BSW
Baseline Std Ref File Name
Cycle Mode On
Cycle Count 50
Cycle Time (min) 360.00
Comments
Method Log :
Method Name :
Date/Time stamp: 4/30/2018 2:09:10 PM
Method Modifications:
UVVIS SAT Changed: 4/30/2018 2:09:30 PM	Old:0.0125
Common SAT Changed: 4/30/2018 2:09:30 PM	Old:0.0125
UVVIS SAT Changed: 4/30/2018 2:09:38 PM	Old:0.1000
Common SAT Changed: 4/30/2018 2:09:38 PM	Old:0.1000
X Start nm Changed: 4/30/2018 2:09:44 PM	Old: 800.0
X Stop nm Changed: 4/30/2018 2:09:44 PM	Old: 200.0
Common Interval nm Changed: 4/30/2018 2:09:44 PM	Old: 5.00
Baseline Correction Changed: 4/30/2018 2:09:44 PM	Old:0
Baseline file Changed: 4/30/2018 2:20:00 PM	Old:
Cycle mode Changed: 4/30/2018 2:59:53 PM	Old:0
Num Cycles Changed: 4/30/2018 2:59:53 PM	Old:1
Cycle Period Changed: 4/30/2018 2:59:53 PM	Old: 1.00
Saved as C:\Documents and Settings\Leszek\Pulpit\all data\MZbyradowski\2018\0430\Car5 MeOH co 3h .BSW
Num Cycles Changed: 5/11/2018 1:36:27 PM	Old:200
Cycle Period Changed: 5/11/2018 1:36:27 PM	Old: 180.00
Saved as C:\Documents and Settings\Leszek\Pulpit\all data\MZbyradowski\2018\0430\Car5 MeOH co 3h 1.BSW
End Method Modifications
[Time]	720.006
<Current Wavelength>	219.9
<Cycle Count>	3
<Cycle Time>	354:19
Car5 MeOH co 3h 1_4
Car5 MeOH co 3h 1_4
Collection Time: 5/12/2018 8:11:54 AM
Operator Name :
Scan Software Version: 3.00(339)
Parameter List :
Instrument Cary 50
Instrument Version 3.00
Start (nm) 900.0
Stop (nm) 220.0
X Mode Nanometers
Y Mode Abs
UV-Vis Scan Rate (nm/min) 120.00
UV-Vis Data Interval (nm) 1.00
UV-Vis Ave. Time (sec) 0.5000
Beam Mode Dual Beam
Baseline Correction On
Baseline Type Baseline correction
Baseline File Name C:\Documents and Settings\Leszek\Pulpit\all data\MZbyradowski\2018\0430\Car5 MeOH co 3h .BSW
Baseline Std Ref File Name
Cycle Mode On
Cycle Count 50
Cycle Time (min) 360.00
Comments
Method Log :
Method Name :
Date/Time stamp: 4/30/2018 2:09:10 PM
Method Modifications:
UVVIS SAT Changed: 4/30/2018 2:09:30 PM	Old:0.0125
Common SAT Changed: 4/30/2018 2:09:30 PM	Old:0.0125
UVVIS SAT Changed: 4/30/2018 2:09:38 PM	Old:0.1000
Common SAT Changed: 4/30/2018 2:09:38 PM	Old:0.1000
X Start nm Changed: 4/30/2018 2:09:44 PM	Old: 800.0
X Stop nm Changed: 4/30/2018 2:09:44 PM	Old: 200.0
Common Interval nm Changed: 4/30/2018 2:09:44 PM	Old: 5.00
Baseline Correction Changed: 4/30/2018 2:09:44 PM	Old:0
Baseline file Changed: 4/30/2018 2:20:00 PM	Old:
Cycle mode Changed: 4/30/2018 2:59:53 PM	Old:0
Num Cycles Changed: 4/30/2018 2:59:53 PM	Old:1
Cycle Period Changed: 4/30/2018 2:59:53 PM	Old: 1.00
Saved as C:\Documents and Settings\Leszek\Pulpit\all data\MZbyradowski\2018\0430\Car5 MeOH co 3h .BSW
Num Cycles Changed: 5/11/2018 1:36:27 PM	Old:200
Cycle Period Changed: 5/11/2018 1:36:27 PM	Old: 180.00
Saved as C:\Documents and Settings\Leszek\Pulpit\all data\MZbyradowski\2018\0430\Car5 MeOH co 3h 1.BSW
End Method Modifications
[Time]	1080.01
<Current Wavelength>	219.9
<Cycle Count>	4
<Cycle Time>	354:19
