# Supplementary material for: Triplet-driven chemical reactivity of β-carotene and its biological implications
Source: Nat Commun. 2022 May 5;13:2474. doi: 10.1038/s41467-022-30095-z (PMC9072317; doi:10.1038/s41467-022-30095-z)
Supplement: Supplementary file 3 — Source Data [file 41467_2022_30095_MOESM3_ESM.zip › figure1/panelCinset.xls]

## Sheet: Sheet1
lambda	26min	56min
290	0.067999	0.069753
291	0.069453	0.0704844
292	0.0725	0.0709587
293	0.073358	0.0709611
294	0.075047	0.0704984
295	0.077068	0.0694765
296	0.078696	0.0691898
297	0.082442	0.0703209
298	0.085542	0.0726589
299	0.088712	0.0740757
300	0.090451	0.0742807
301	0.092505	0.0736052
302	0.093256	0.0736709
303	0.095839	0.0733347
304	0.098644	0.0745772
305	0.101601	0.07705
306	0.105065	0.0797799
307	0.106733	0.0803349
308	0.105376	0.0802465
309	0.10958	0.0797395
310	0.112118	0.0809211
311	0.115364	0.081911
312	0.118923	0.083338
313	0.122215	0.0850304
314	0.126197	0.0869218
315	0.129271	0.0881061
316	0.128426	0.0902531
317	0.131208	0.0920934
318	0.133105	0.0919936
319	0.130186	0.0905044
320	0.129692	0.0887266
321	0.128251	0.08727
322	0.126217	0.0860066
323	0.124315	0.0857435
324	0.12131	0.0854518
325	0.118421	0.086229
326	0.117706	0.0857304
327	0.115509	0.0851822
328	0.116147	0.0843178
329	0.115683	0.0837738
330	0.114846	0.0821283
331	0.112148	0.0800997
332	0.110189	0.0768381
333	0.107232	0.075071
334	0.104412	0.0739728
335	0.103075	0.0736037
336	0.101307	0.0730705
337	0.099739	0.0744281
338	0.100169	0.0747389
339	0.098706	0.074837
340	0.096083	0.0732952
341	0.093871	0.0708708
342	0.091084	0.0676645
343	0.090827	0.066992
344	0.09163	0.0671666
345	0.094219	0.0697009
346	0.098443	0.0715326
347	0.103351	0.0736001
348	0.102558	0.0734061
349	0.100767	0.0729231
350	0.10276	0.0705376
351	0.103492	0.070149
352	0.107928	0.0691958
353	0.114705	0.0690894
354	0.115671	0.0689749
355	0.123361	0.0709019
356	0.128878	0.0726122
357	0.132485	0.0759716
358	0.143051	0.0783738
359	0.148648	0.08113
360	0.153966	0.0829025
361	0.161861	0.0835451
362	0.162922	0.0819897
363	0.170622	0.0813608
364	0.178082	0.0813918
365	0.18499	0.0821639
366	0.194474	0.0828149
367	0.201181	0.0829195
368	0.205896	0.0844867
369	0.217679	0.0872652
370	0.2254	0.0901526
371	0.234586	0.0926272
372	0.244726	0.0960192
373	0.25771	0.0979883
374	0.268379	0.0988835
375	0.280753	0.0994362
376	0.291217	0.102909
377	0.30602	0.108391
378	0.316906	0.114159
379	0.328713	0.117148
380	0.339251	0.119225
381	0.351372	0.119855
382	0.361676	0.11985
383	0.369853	0.120884
384	0.37835	0.124
385	0.389987	0.12834
386	0.400967	0.132773
387	0.412942	0.136401
388	0.424852	0.139642
389	0.438412	0.143434
390	0.454491	0.147483
391	0.468521	0.152388
392	0.486668	0.158035
393	0.507487	0.163781
394	0.526961	0.169516
395	0.546916	0.175821
396	0.567485	0.182261
397	0.586182	0.189211
398	0.606301	0.196593
399	0.624559	0.202898
400	0.641266	0.207376
401	0.656335	0.210817
402	0.670605	0.213185
403	0.681002	0.214066
404	0.689581	0.214353
405	0.697103	0.215262
406	0.703653	0.217746
407	0.709499	0.220108
408	0.71334	0.221981
409	0.717844	0.223935
410	0.725182	0.225534
411	0.72998	0.225909
412	0.736886	0.226525
413	0.748119	0.2286
414	0.761105	0.232846
415	0.776673	0.238218
416	0.794492	0.243904
417	0.814026	0.249395
418	0.835829	0.255455
419	0.858827	0.261804
420	0.88277	0.268703
421	0.907433	0.275923
422	0.929416	0.282658
423	0.948786	0.288536
424	0.966163	0.29325
425	0.97937	0.295967
426	0.988308	0.297486
427	0.995925	0.298514
428	1	0.299031
429	0.999424	0.298305
430	0.9941	0.296616
431	0.985627	0.294105
432	0.974403	0.291138
433	0.960251	0.286631
434	0.942637	0.281131
435	0.924218	0.275074
436	0.905505	0.269155
437	0.886674	0.263188
438	0.869003	0.258407
439	0.854435	0.254307
440	0.841965	0.251145
441	0.833572	0.248698
442	0.828212	0.247186
443	0.825521	0.246635
444	0.82743	0.24763
445	0.833134	0.249682
446	0.840895	0.252373
447	0.850461	0.255201
448	0.860559	0.257782
449	0.871681	0.260075
450	0.881171	0.262314
451	0.888344	0.264412
452	0.893714	0.266115
453	0.895682	0.266812
454	0.893583	0.26589
455	0.886353	0.263446
456	0.875702	0.259539
457	0.860694	0.254171
458	0.840434	0.247733
459	0.816179	0.240245
460	0.787984	0.231488
461	0.755544	0.221473
462	0.721519	0.210501
463	0.685009	0.198799
464	0.646945	0.186818
465	0.608353	0.174566
466	0.568286	0.162362
467	0.528393	0.150177
468	0.489163	0.137958
469	0.450005	0.125882
470	0.4126	0.114382
471	0.376197	0.103461
472	0.340679	0.0929889
473	0.307679	0.0831781
474	0.276524	0.0739773
475	0.247499	0.0652969
476	0.221771	0.0573931
477	0.198063	0.0503116
478	0.176255	0.0441354
479	0.156772	0.0386455
480	0.139466	0.0336171
481	0.124055	0.029133
482	0.110658	0.0252936
483	0.09854	0.022327
484	0.088778	0.020348
485	0.080388	0.018904
486	0.072657	0.0172053
487	0.06589	0.0150553
488	0.060009	0.0125577
489	0.054002	0.0100144
490	0.049053	0.00804999
491	0.045256	0.00683108
492	0.041707	0.00605124
493	0.038498	0.00549469
494	0.036329	0.00484667
495	0.033412	0.00412573
496	0.031204	0.00353988
497	0.029006	0.00303504
498	0.026735	0.00248865
499	0.025591	0.00181044
500	0.023966	0.00107903
501	0.022674	0.000630083
502	0.022668	0.000651902
503	0.021427	0.00098428
504	0.020591	0.00154322
505	0.019985	0.00189413
506	0.018259	0.00167295
507	0.017413	0.00123745
508	0.016861	0.0010617
509	0.016	0.000887436
510	0.015452	0.000764289
511	0.014774	0.000651603
512	0.014032	0.00070959
513	0.013906	0.000705406
514	0.013179	0.000784913
515	0.013017	0.000846188
516	0.012669	0.00101058
517	0.0122	0.000956183
518	0.011459	0.000867111
519	0.010958	0.000670434
520	0.010554	0.000518593
521	0.010221	0.000319226
522	0.010079	0.000423841
523	0.010336	0.000700623
524	0.010882	0.00133758
525	0.01165	0.00191565
526	0.011569	0.00235205
527	0.011339	0.00252302
528	0.011265	0.00264916
529	0.010791	0.00247908
530	0.010465	0.00249642
531	0.010791	0.00270117
532	0.010768	0.00302129
533	0.010456	0.00291936
534	0.010003	0.0025556
535	0.009184	0.00193688
536	0.008531	0.00164724
537	0.008202	0.00158417
538	0.00782	0.0019306
539	0.008431	0.0022851
540	0.008225	0.00262524
541	0.008125	0.00272538
542	0.008482	0.00277171
543	0.008407	0.00269638
544	0.008306	0.00290771
545	0.008566	0.00332916
546	0.008348	0.00359548
547	0.008229	0.00357336
548	0.007875	0.00347412
549	0.007349	0.00357186
550	0.00744	0.00393264
551	0.007633	0.00450802
552	0.007904	0.00503678
553	0.008127	0.00548034
554	0.008215	0.00558197
555	0.007849	0.00542475
556	0.007589	0.00518802
557	0.007341	0.00509656
558	0.007268	0.00498357
559	0.006778	0.00484757
560	0.006439	0.00459709
561	0.006065	0.00447215
562	0.005968	0.00457378
563	0.005977	0.00469603
564	0.005959	0.00485953
565	0.006442	0.00520536
566	0.007087	0.00583095
567	0.007324	0.00659136
568	0.007913	0.00747551
569	0.008352	0.00829569
570	0.008396	0.00896792
571	0.008454	0.00927011
572	0.008281	0.00936665
573	0.008218	0.00944078
574	0.008513	0.00971128
575	0.008632	0.0101587
576	0.009117	0.0109087
577	0.009703	0.0116801
578	0.009729	0.0123036
579	0.009746	0.0125511
580	0.009492	0.0124456
581	0.008889	0.0118571
582	0.008324	0.01103
583	0.007366	0.0101486
584	0.006925	0.00953164
585	0.006787	0.00912305
586	0.0066	0.00868755
587	0.006177	0.0080219
588	0.0058	0.00727674
589	0.005409	0.00632474
590	0.004985	0.00529951
591	0.004544	0.00437561
592	0.004553	0.0037799
593	0.004307	0.00326818
594	0.004146	0.00272896
595	0.003444	0.00223667
596	0.003035	0.00191536
597	0.00256	0.00154412
598	0.002014	0.00123655
599	0.00189	0.00115226
600	0.00187	0.0012246
601	0.001718	0.00121204
602	0.001623	0.00109577
603	0.001119	0.000798962
604	0.000382	0.000336263
605	8.6e-05	1.31516e-05
606	0	0.000193389
607	0.000533	0.000871893
608	0.001376	0.00188158
609	0.002498	0.00307599
610	0.003289	0.00407222
611	0.00365	0.00468497
612	0.003294	0.00485205
613	0.003211	0.0049202
614	0.003261	0.00509088
615	0.003787	0.00562471
616	0.004476	0.00650826
617	0.005392	0.00758311
618	0.006003	0.00852614
619	0.006382	0.00919508
620	0.006178	0.00951251
621	0.005904	0.0095989
622	0.005753	0.00951102
623	0.005689	0.00966286
624	0.005682	0.00997402
625	0.005506	0.0104131
626	0.005348	0.010666
627	0.00541	0.0108136
628	0.005599	0.0108779
629	0.005625	0.0110797
630	0.005962	0.0111571
631	0.006003	0.0112154
632	0.005878	0.0111855
633	0.005322	0.0114204
634	0.005324	0.0116628
635	0.005358	0.012014
636	0.005385	0.0122149
637	0.005349	0.0124382
638	0.005521	0.0124313
639	0.005644	0.0122008
640	0.005515	0.0118164
641	0.005251	0.0116544
642	0.005436	0.0116828
643	0.005156	0.0117486
644	0.004577	0.0117265
645	0.004469	0.0117916
646	0.004278	0.0120083
647	0.004681	0.0122923
648	0.004947	0.0125003
649	0.005053	0.0125317
650	0.005296	0.0123835
651	0.005628	0.0123398
652	0.005841	0.0128686
653	0.006308	0.0141631
654	0.006782	0.0159314
655	0.007361	0.0174259
656	0.007536	0.0181053
657	0.007147	0.0177912
658	0.006745	0.0167399
659	0.006724	0.0155793
660	0.006852	0.0149564
661	0.006898	0.0149429
662	0.006777	0.0151342
663	0.006874	0.0152714
664	0.007083	0.0155306
665	0.00743	0.0159075
666	0.007468	0.0163756
667	0.007682	0.0168
668	0.007797	0.0170974
669	0.007013	0.0169456
670	0.006101	0.0162091
671	0.005501	0.0152658
672	0.00508	0.0145158
673	0.005201	0.0142211
674	0.005793	0.0145137
675	0.006572	0.0153994
676	0.007637	0.0164918
677	0.007949	0.0174056
678	0.008009	0.0177801
679	0.007829	0.0175153
680	0.007059	0.0167378
681	0.006559	0.015978
682	0.006385	0.0153925
683	0.00593	0.015145
684	0.006025	0.0150398
685	0.006028	0.0151584
686	0.006094	0.0154313
687	0.006599	0.0156983
688	0.006563	0.0158005
689	0.006768	0.0157258
690	0.006433	0.0154427
691	0.006227	0.015128
692	0.005865	0.0149014
693	0.005896	0.0149044
694	0.005872	0.0150586
695	0.006028	0.0152765
696	0.005837	0.0152508
697	0.005794	0.0147965
698	0.005017	0.0142157
699	0.004696	0.0137751
700	0.004525	0.0137435
701	0.004704	0.0139557
702	0.004821	0.0143182
703	0.004992	0.0148906
704	0.004987	0.0152786
705	0.004741	0.0151827
706	0.003931	0.0147522
707	0.003471	0.0143649
708	0.003314	0.014453
709	0.00354	0.0149779
710	0.004029	0.0158949
711	0.004779	0.0168084
712	0.005247	0.0174606
713	0.00574	0.0177155
714	0.00603	0.0176426
715	0.006034	0.0176211
716	0.006064	0.0177436
717	0.006032	0.0179624
718	0.005987	0.0181235
719	0.006378	0.0179293
720	0.0062	0.0175099
721	0.006011	0.0168954
722	0.005856	0.0163451
723	0.005352	0.0158875
724	0.004891	0.0155031
725	0.004529	0.0151441
726	0.004655	0.0151976
727	0.005855	0.0155928
728	0.006942	0.0161469
729	0.007829	0.016519
730	0.008644	0.0171351
731	0.008797	0.0180222
732	0.008465	0.0193033
733	0.008	0.0209813
734	0.007676	0.0232467
735	0.007429	0.0257751
736	0.007462	0.0280473
737	0.00745	0.0298581
738	0.007477	0.0312755
739	0.007663	0.0323674
740	0.007563	0.0331914
741	0.007001	0.033725
742	0.006378	0.0339127
743	0.005728	0.0341554
744	0.005627	0.0346294
745	0.005835	0.0354789
746	0.006038	0.0364901
747	0.006485	0.0375073
748	0.00666	0.0382452
749	0.005702	0.0385872
750	0.004995	0.0384742
751	0.004219	0.0378683
752	0.003104	0.0370132
753	0.00262	0.0362898
754	0.002531	0.0359847
755	0.00282	0.0359604
756	0.003732	0.0360955
757	0.003785	0.0365367
758	0.004283	0.0371528
759	0.004735	0.0374953
760	0.004864	0.0376965
761	0.005096	0.0378301
762	0.005299	0.0376962
763	0.005135	0.0370015
764	0.005222	0.0360447
765	0.004716	0.0353674
766	0.004517	0.0350602
767	0.004622	0.0346028
768	0.004115	0.0339713
769	0.004075	0.0331624
770	0.00424	0.0320553
771	0.003591	0.0305175
772	0.002872	0.0293643
773	0.002269	0.0291111
774	0.002413	0.0292905
775	0.002104	0.0292546
776	0.001537	0.0293057
777	0.002352	0.0299418
778	0.003394	0.0308179
779	0.003432	0.0312692
780	0.003097	0.0313323
781	0.002493	0.0311407
782	0.002627	0.0307291
783	0.002334	0.0305115
784	0.002771	0.0308217
785	0.003615	0.0317555
786	0.004365	0.032851
787	0.005041	0.0335764
788	0.005031	0.0337794
789	0.00473	0.0333992
790	0.004737	0.0327553
791	0.004742	0.0322804
792	0.005154	0.0322209
793	0.005543	0.0322672
794	0.005178	0.0323772
795	0.005395	0.0323928
796	0.005295	0.0323001
797	0.004903	0.0318894
798	0.004239	0.0314656
799	0.003514	0.0312049
800	0.002981	0.0312662
