# Supplementary material for: Triplet-driven chemical reactivity of β-carotene and its biological implications
Source: Nat Commun. 2022 May 5;13:2474. doi: 10.1038/s41467-022-30095-z (PMC9072317; doi:10.1038/s41467-022-30095-z)
Supplement: Supplementary file 3 — Source Data [file 41467_2022_30095_MOESM3_ESM.zip › figure1/panelD.xls]

## Sheet: Sheet1
lambda	0 h	864 h
900.005	1.98032e-05	-3.25116e-05
899.01	0.000228167	0.000159331
898.015	0.000388152	0.00024925
896.987	0.000240703	0.000266785
895.991	0.000287688	9.81707e-05
894.994	0.000261087	0.000340508
893.997	0.000156198	8.04093e-05
893	7.77943e-05	0.000272794
892.002	0.000506651	0.000595397
891.004	0.000318592	0.000395407
890.005	0.000209805	0.000257305
889.005	-7.22158e-05	3.64231e-05
888.005	0.000397013	0.00039919
887.005	0.000173263	0.000132686
886.004	0.000287585	2.8812e-05
885.003	0.000149414	-9.95978e-05
884.001	8.9031e-05	0.00017316
882.999	0.000248991	-4.07944e-05
881.996	0.00019222	0.000123986
880.993	4.68561e-05	-8.8728e-05
879.99	2.8139e-05	-0.000178835
878.985	0.000182949	-9.00221e-05
878.014	0.000266008	0.000135327
877.009	-1.82233e-05	-0.000107828
876.004	0.000316001	-2.16919e-05
874.998	0.000462051	-0.000128531
873.991	0.00026435	-0.000307986
872.984	0.000218507	-3.94484e-05
872.01	0.000163397	-6.96794e-05
871.003	5.91794e-05	0.000142785
869.994	0.000287274	-0.00025692
868.985	0.000187196	-0.00016243
868.01	0.000303904	5.2474e-05
867	0.000210478	-9.3283e-05
865.99	-1.13379e-05	-6.67807e-05
865.013	0.00036012	0.000301573
864.001	0.000315172	0.00036271
862.99	-0.000174954	0.000140661
862.011	-3.33916e-05	0.000152521
860.999	-0.000264681	-0.00030664
859.986	0.000106094	-8.83657e-05
859.006	2.16153e-05	-0.000511051
857.992	7.62409e-05	-0.000278392
857.012	0.000209235	-0.00020383
855.997	0.000191806	8.65195e-05
855.015	0.00016319	-5.29077e-05
854	-0.000248072	0.000258652
852.983	0.000224386	0.000340508
852	0.000183881	0.000365819
850.983	0.000479984	0.000567351
850	9.87662e-05	0.000204573
849.016	0.000344575	0.000257823
847.997	0.0002392	-0.000170193
847.012	0.000106663	-0.000397271
845.993	-9.99187e-06	-0.00020057
845.007	0.000197063	-0.000122216
843.987	-8.49052e-06	-1.20109e-05
843	-6.30536e-05	0.000108476
842.013	0.000149932	-9.26708e-06
840.991	0.000124063	0.000141179
840.003	0.000385587	5.70823e-05
839.015	0.000108631	-6.04136e-05
837.992	0.000223117	6.35547e-05
837.002	0.00025241	1.78617e-05
836.013	0.000106404	4.6595e-06
834.988	0.000232725	-4.24528e-06
833.998	0.000144597	-3.26162e-06
833.007	0.000179375	3.52322e-05
832.015	0.000273105	0.000159849
830.989	0.000342373	3.88048e-05
829.997	0.000149828	0.000116736
829.004	3.65784e-05	-6.74018e-05
828.011	0.000104204	-0.000112072
826.983	0.000203641	-0.000213248
825.989	0.000256839	-0.000105447
824.995	0.000296547	0.000119687
824	0.000176785	0.000164044
823.005	0.000251736	-1.58419e-05
822.009	0.000337969	-0.000154822
821.013	0.000422276	-1.95694e-05
820.017	0.000485322	0.000208147
818.985	0.00041344	3.30576e-05
817.988	0.000336104	-2.04494e-05
816.99	0.000403128	0.00016824
815.992	0.000354057	-5.07335e-05
814.993	0.000363695	-0.000242122
813.994	0.000498332	-6.50207e-05
812.995	0.000701714	3.05456e-06
811.995	0.000463166	0.000281316
810.995	0.000537777	0.000202501
809.994	0.000576993	-0.000131533
808.993	0.000567869	0.000184503
807.992	0.000285461	0.000201103
806.99	0.000348202	-3.88288e-06
805.988	0.000320923	-6.54348e-05
804.985	0.00010454	-5.17171e-05
804.016	0.000238423	2.31168e-05
803.013	0.000160031	8.2377e-05
802.009	0.000120024	6.26227e-05
801.005	1.80429e-05	-0.000148612
800	0.000141231	-7.96697e-05
798.995	0.000205454	0.00016306
797.989	0.000223272	4.29987e-05
796.984	0.000338176	-4.36416e-05
796.012	0.000332581	0.00010599
795.005	0.000394008	0.000270437
793.998	0.000206282	2.04504e-05
792.991	0.000190355	-0.000121751
792.017	-1.32016e-05	-0.000109173
791.009	0.000133799	-2.69213e-06
790	0.000150812	-4.03802e-05
788.991	8.87203e-05	-8.3352e-06
788.017	0.00014786	8.2377e-05
787.007	0.000118211	-1.71362e-05
785.996	7.35224e-05	-0.000120508
784.986	0.000241635	0.000226535
784.009	0.000126653	9.00925e-05
782.998	0.00026751	0
781.986	0.000359653	0.000160523
781.009	0.000224593	9.63583e-05
779.996	0.000348824	1.7551e-05
778.983	0.000278855	-6.3679e-06
778.005	8.5924e-05	0.000116632
776.991	0.000121785	3.83906e-05
776.012	0.000147653	2.77765e-05
774.997	9.38986e-05	3.55947e-05
774.017	0.000201776	0.000138849
773.002	0.000157338	3.66302e-05
771.986	0.000380976	0.000139833
771.005	0.000197581	0.000211825
769.988	0.000265542	-5.43571e-05
769.006	5.73671e-05	4.63642e-05
767.989	0.000137761	2.89156e-05
767.007	0.000399138	-0.000107465
765.988	0.000159513	2.83978e-05
765.005	0.000203796	-3.51e-05
763.986	0.00026663	-0.000121543
763.002	8.03834e-05	0.000121552
761.983	0.000216642	-5.89125e-05
760.998	0.000319887	2.56538e-05
760.013	0.0002392	0.00015524
758.992	3.36519e-06	-0.000130911
758.006	4.62348e-05	0.000255984
756.985	0.000214415	-0.000163879
755.998	0.000250959	-9.61299e-05
755.011	0.000326001	0.000138072
753.989	0.000190148	-0.000102289
753.001	0.000329835	-6.81783e-05
752.013	0.000197322	-2.31414e-05
750.989	0.000189993	-6.28983e-05
750	0.000173056	3.24881e-05
749.011	0.000298153	8.60535e-05
747.986	0.00022853	2.43329e-06
746.997	0.000181084	-2.13813e-05
746.006	0.000222133	4.71927e-05
745.016	0.00023573	0.000140609
743.99	9.82484e-05	-0.00016274
742.998	0.000288206	2.85014e-05
742.007	0.000339005	-5.22347e-05
741.015	-1.61525e-05	-8.14296e-05
739.987	0.000256735	-7.10771e-05
738.994	9.8818e-05	-2.44874e-05
738.001	0.000148171	-0.000269182
737.008	0.000235937	-2.69213e-06
736.014	0.000298879	-0.000106689
734.985	0.000237854	0.000113421
733.99	0.000197063	-0.000165018
732.995	0.000206024	2.65857e-05
732	0.000230964	-8.9815e-05
731.005	0.00021602	-2.57299e-05
730.009	0.000203071	-7.175e-05
729.013	0.000176785	4.28434e-05
728.016	0.00023516	-9.42665e-05
726.984	0.000166738	-8.3352e-06
725.987	0.000124995	-0.000134483
724.989	0.000225059	4.14454e-05
723.991	0.000303645	-5.23383e-05
722.993	0.000168706	0.000151123
721.995	0.000181861	-0.000226288
720.996	0.000269686	7.46098e-05
719.996	0.000161947	-9.62851e-05
718.997	0.000204832	0.000157933
717.997	0.000276162	-4.13638e-05
716.997	0.000146876	6.92246e-05
715.996	0.000164226	-0.000102962
714.995	8.87721e-05	2.19001e-05
713.994	0.000194784	7.24813e-06
712.992	0.000197633	1.86901e-05
711.99	0.000267977	0.000154023
710.988	0.000178132	-4.3538e-05
709.985	0.000223479	0.000196571
708.982	0.000210582	7.48169e-05
708.015	9.96983e-05	4.40343e-05
707.011	0.000226872	0.000185021
706.007	0.000292714	1.70333e-05
705.003	0.00018212	0.000163423
703.998	0.000283155	0.000185849
702.993	0.000313489	0.000188802
701.988	9.67466e-05	0.000105731
700.982	0.000148067	6.12246e-05
700.012	0.000199497	0.000198694
699.006	0.000153091	0.000242542
698	0.000176475	6.37618e-05
696.993	0.0001671	5.52183e-05
695.985	0.000255388	0.000156431
695.014	0.000250234	6.81372e-05
694.006	0.000236351	0.000104799
692.998	8.28689e-05	-2.40733e-05
691.989	9.8818e-05	5.67199e-05
691.016	0.000215295	5.12831e-05
690.007	7.28492e-05	-0.000107672
688.997	0.000100475	-4.50414e-06
687.988	0.000156975	7.60596e-05
687.014	0.000324395	7.78202e-05
686.003	0.000230861	-2.93537e-05
684.992	0.000189475	0.000123727
684.017	0.000326312	0.000107958
683.006	0.000236196	8.05128e-05
681.994	0.000289864	1.24772e-05
680.982	9.43646e-05	8.69856e-05
680.006	0.000164614	9.2371e-05
678.993	0.000219646	-1.93623e-05
678.016	0.0002068	4.27916e-05
677.003	0.000173367	0.000127662
675.989	0.000198306	2.20036e-05
675.011	0.000204262	4.09276e-05
673.997	0.000146513	8.46554e-05
672.982	0.000159823	-4.34345e-05
672.004	0.000342995	0.000115078
670.988	0.000168965	-1.41853e-05
670.009	0.000193981	7.46615e-05
668.993	0.000179375	9.38209e-05
668.013	7.93995e-05	-9.02809e-05
666.997	0.00023371	-2.36591e-05
666.016	0.00016855	6.62686e-06
664.999	0.000126342	2.06575e-05
664.018	9.09987e-05	-4.24528e-06
663	0.000166323	-1.83786e-05
661.982	0.000191184	0.000120361
661	0.000278804	2.75694e-05
660.018	0.000187144	-0.000175523
658.999	0.000139884	1.71886e-05
658.016	0.000242982	4.17043e-05
656.997	0.000249457	7.20207e-05
656.013	0.000222961	3.39378e-05
654.993	0.000275695	8.86944e-05
654.009	0.000191029	5.72376e-05
652.988	0.000181809	5.38203e-05
652.004	0.000125254	-5.22893e-06
650.982	0.000118833	-7.81749e-06
649.997	0.000181861	-0.00011466
649.012	0.000166427	-0.000158756
647.989	0.000175232	-7.54769e-05
647.003	0.00022998	1.07169e-05
646.017	0.000211151	0.000123986
644.994	0.000167307	8.0765e-06
644.007	0.000219698	2.94333e-05
642.983	4.57688e-05	-0.000167967
641.996	4.45241e-06	-0.000119007
641.008	0.000156043	3.99439e-05
639.983	0.000136725	-0.000152907
638.995	0.000307427	1.20113e-05
638.006	0.000195095	3.65784e-05
637.017	0.000165236	-5.03194e-05
635.992	0.000125047	-0.00010819
635.002	0.000122613	-9.70098e-05
634.012	0.000194136	5.08171e-05
632.985	0.000190459	1.98809e-05
631.995	0.000304629	2.85532e-05
631.005	0.000209442	4.50698e-05
630.014	0.000233399	5.12831e-05
628.986	0.0002039	8.13413e-05
627.994	0.000238372	3.60089e-05
627.003	0.000260206	6.47974e-05
626.011	0.000189371	4.66231e-05
625.018	0.000245054	4.71927e-05
623.989	0.00021457	-9.12126e-05
622.996	0.000120386	3.69926e-05
622.003	0.000229048	3.41967e-05
621.01	0.000286808	2.43076e-05
620.016	0.000189319	8.973e-05
618.985	0.000117072	0.000228504
617.991	0.000240081	0.00027668
616.997	0.000148844	-0.000129928
616.002	0.000269323	-4.00696e-05
615.007	0.000176475	0.000167411
614.012	0.000158011	0.00019986
613.016	0.000235678	0.000119169
611.983	0.000197943	0.00012642
610.987	0.000197892	0.000152884
609.991	0.000248732	0.000252306
608.994	0.000221822	0.000206179
607.997	0.000271862	0.000205402
607	0.000185953	0.000143406
606.003	0.000195923	0.000169172
605.005	0.000195509	0.000127455
604.007	0.000187869	0.000186212
603.009	0.000200999	0.000239589
602.01	0.000188335	0.000190304
601.011	0.000192168	0.000206282
600.012	0.000261812	0.00019626
599.013	0.000227442	0.000272587
598.013	0.000232622	0.000220993
597.014	0.000220941	0.000262874
596.014	0.000178754	0.000196985
595.013	0.000191909	0.000303541
594.013	0.000201932	0.000274115
593.012	0.00021975	0.000286445
592.011	0.000192272	0.000228711
591.009	0.000212498	0.000347347
590.008	0.000175905	0.000234668
589.006	0.000238527	0.000312763
588.003	0.000246919	0.000324498
587.001	0.000294527	0.000321882
585.998	0.000182586	0.00028774
584.995	0.000204988	0.00032626
583.992	0.000201724	0.000318074
582.989	0.000273468	0.000486955
581.985	0.000215243	0.000397169
581.018	0.000284269	0.000412922
580.014	0.000233399	0.000419011
579.01	0.000272743	0.000489028
578.005	0.000208406	0.000458838
577	0.000248732	0.000441243
575.995	0.000248058	0.000454226
574.989	0.000203589	0.000445337
573.983	0.000226872	0.00051637
573.015	0.000278234	0.000492993
572.008	0.000247696	0.000553717
571.002	0.000215865	0.000522486
569.995	0.000261087	0.000579067
568.988	0.000249457	0.000651909
568.018	0.000310639	0.000652661
567.011	0.000307634	0.000703633
566.003	0.000250856	0.000634333
564.995	0.000319317	0.000765242
563.987	0.000279322	0.000770506
563.016	0.000303541	0.000849087
562.007	0.000268857	0.00091453
560.998	0.000264195	0.000821958
559.989	0.000243759	0.000862782
559.017	0.000344472	0.000984705
558.007	0.000359653	0.00102842
556.997	0.000338021	0.00106205
555.987	0.000341959	0.00109919
555.014	0.000305821	0.00111144
554.003	0.000359342	0.00115252
552.993	0.000386183	0.00126515
551.981	0.000424997	0.00134118
551.008	0.000371156	0.00142173
549.996	0.000496751	0.00148726
548.984	0.000419633	0.00154477
548.009	0.000447799	0.00159008
546.997	0.000379343	0.00163755
545.985	0.000520361	0.00170522
545.009	0.000515385	0.00184383
543.996	0.00050437	0.00193714
542.983	0.000563126	0.00206969
542.007	0.000601411	0.00211261
540.993	0.000636147	0.00165719
540.017	0.000628604	0.00228375
539.003	0.000694402	0.00244351
537.988	0.000645376	0.00255851
537.011	0.000713693	0.00267541
535.996	0.000714548	0.00284461
535.019	0.000693158	0.00299206
534.003	0.000735447	0.00310178
532.988	0.000701118	0.00324019
532.009	0.000799265	0.00298878
530.993	0.00077424	0.0036418
530.015	0.000818638	0.00387453
528.998	0.000849554	0.00408302
527.981	0.000898629	0.00431912
527.002	0.000836637	0.00456179
525.985	0.000957022	0.00433664
525.005	0.00100668	0.00521042
523.987	0.00100909	0.00561383
523.007	0.00106672	0.00604289
521.989	0.00116096	0.00646688
521.008	0.00118097	0.0069658
519.99	0.00124226	0.007454
519.009	0.00127746	0.00800847
517.99	0.00124872	0.00861364
517.008	0.00137644	0.00934473
515.989	0.00143698	0.0101001
515.007	0.00152399	0.0110071
513.987	0.00156464	0.0119577
513.005	0.00161559	0.0130301
511.984	0.00173606	0.0141271
511.002	0.00182342	0.0155397
510.019	0.00190797	0.0169051
508.998	0.00195071	0.0185034
508.014	0.00199789	0.020261
506.993	0.00216027	0.0220627
506.009	0.00227142	0.0243988
504.987	0.00240048	0.0268889
504.003	0.00251424	0.0297556
503.018	0.00266166	0.0329569
501.996	0.00282301	0.0362195
501.011	0.00297874	0.0402682
499.988	0.00318321	0.044536
499.003	0.00332887	0.0493032
498.017	0.00352317	0.0545518
496.994	0.00368942	0.0596912
496.008	0.00387573	0.0656577
494.984	0.00412737	0.072348
493.998	0.00438415	0.0796693
493.011	0.00462026	0.0876994
491.986	0.00487341	0.0949457
490.999	0.00514103	0.103345
490.012	0.0054242	0.112444
488.987	0.00577405	0.1222
487.999	0.00607615	0.131048
487.012	0.00634254	0.140343
485.986	0.00675089	0.150856
484.998	0.00712721	0.16127
484.009	0.00740676	0.169073
482.983	0.00777602	0.177881
481.994	0.0081254	0.187923
481.005	0.00860511	0.197843
480.016	0.00907142	0.207125
478.989	0.00957482	0.215089
477.999	0.0100498	0.223136
477.009	0.0105843	0.230198
475.981	0.0111728	0.236216
474.991	0.0118334	0.241548
474.001	0.0124348	0.245891
473.011	0.0131008	0.248984
471.982	0.0138739	0.251624
470.991	0.014679	0.253169
470	0.0156326	0.254128
469.009	0.0165734	0.25435
468.017	0.0175934	0.254208
466.987	0.0189046	0.253597
465.995	0.0202111	0.252834
465.003	0.0217133	0.252044
464.011	0.0234869	0.251371
463.019	0.0252485	0.250957
461.988	0.0276548	0.251188
460.995	0.0300379	0.251691
460.002	0.0324246	0.252676
459.009	0.0355331	0.253571
458.016	0.0388687	0.256564
456.984	0.0428287	0.259444
455.99	0.0472971	0.262838
454.996	0.0518386	0.266608
454.002	0.0574241	0.270847
453.008	0.0635039	0.275219
452.013	0.0702395	0.27983
451.019	0.0785077	0.285392
449.986	0.0878592	0.289553
448.99	0.0983156	0.294062
447.995	0.109897	0.298259
447	0.121885	0.301617
446.004	0.134639	0.304239
445.008	0.149058	0.306251
444.013	0.164394	0.307433
443.016	0.181257	0.307834
441.982	0.199093	0.307424
440.985	0.215447	0.306293
439.989	0.233816	0.30435
438.992	0.252601	0.301412
437.995	0.273108	0.298018
436.997	0.293637	0.294109
436	0.313431	0.289959
435.002	0.33283	0.28661
434.005	0.351937	0.282373
433.007	0.371653	0.277492
432.009	0.390344	0.273461
431.01	0.407723	0.269962
430.012	0.422952	0.267149
429.013	0.438041	0.265055
428.014	0.451869	0.263242
427.016	0.463895	0.262197
426.016	0.473925	0.261891
425.017	0.481624	0.262262
424.018	0.487247	0.263124
423.018	0.491387	0.264697
422.018	0.493343	0.266616
421.018	0.493272	0.268456
420.018	0.491845	0.270373
419.017	0.489535	0.271828
418.017	0.485936	0.272659
417.016	0.482775	0.272817
416.015	0.480105	0.272007
415.014	0.478203	0.270099
414.013	0.477622	0.267434
413.012	0.478524	0.263261
412.01	0.480978	0.258162
411.008	0.48494	0.252844
410.007	0.490303	0.246861
409.005	0.496468	0.240906
408.002	0.504384	0.23442
407	0.5125	0.228226
405.997	0.520064	0.223109
404.995	0.527406	0.218223
403.992	0.533014	0.214503
402.989	0.538138	0.211262
401.986	0.541567	0.208646
400.982	0.542998	0.2068
400.017	0.542253	0.205549
399.014	0.53947	0.204891
398.01	0.534332	0.204644
397.006	0.526344	0.204719
396.002	0.517234	0.205105
394.997	0.505926	0.205468
393.993	0.49457	0.205811
392.988	0.481202	0.206164
391.983	0.467913	0.206099
391.017	0.456908	0.20574
390.012	0.444375	0.205129
389.007	0.433208	0.204114
388.001	0.42362	0.202627
386.995	0.415736	0.200836
385.99	0.409091	0.19843
384.984	0.403609	0.195635
384.016	0.399125	0.192154
383.01	0.395402	0.188226
382.004	0.391757	0.183768
380.997	0.388058	0.179009
379.991	0.384219	0.174557
378.984	0.379162	0.169993
378.015	0.373599	0.166157
377.008	0.367855	0.163646
376.001	0.360659	0.161501
374.993	0.352575	0.160164
373.986	0.343003	0.159392
373.017	0.33315	0.159264
372.009	0.322323	0.159543
371.001	0.31113	0.160124
369.993	0.300136	0.161833
368.984	0.288114	0.161581
368.015	0.277171	0.162177
367.006	0.267333	0.162544
365.997	0.257522	0.162482
364.988	0.249391	0.162191
364.018	0.24133	0.161911
363.009	0.233409	0.16006
361.999	0.227676	0.158782
360.99	0.221372	0.156796
360.019	0.21618	0.155155
359.009	0.20971	0.152987
357.999	0.203427	0.151236
356.989	0.198082	0.150062
356.017	0.19154	0.149204
355.007	0.185514	0.148844
353.996	0.178262	0.149028
352.986	0.171342	0.149597
352.014	0.164488	0.150349
351.003	0.157286	0.151103
349.992	0.151108	0.151811
349.019	0.144628	0.1525
348.008	0.138096	0.153104
346.996	0.132011	0.153402
345.985	0.126579	0.153637
345.012	0.121985	0.153645
344	0.117105	0.153519
342.988	0.112251	0.153162
342.014	0.107914	0.152696
341.002	0.103627	0.151881
339.99	0.0996296	0.150998
339.016	0.0955076	0.149902
338.003	0.0913516	0.148725
336.99	0.087333	0.147384
336.016	0.0835764	0.146133
335.003	0.0800058	0.144674
333.99	0.0761993	0.142829
333.015	0.0728899	0.140871
332.001	0.0697041	0.138475
330.988	0.066652	0.13592
330.013	0.0641292	0.133186
328.999	0.0615316	0.130072
327.985	0.059074	0.126547
327.01	0.0569497	0.123301
325.995	0.055265	0.120339
324.981	0.053673	0.1165
324.005	0.0523897	0.114363
322.99	0.051447	0.111495
322.014	0.0508006	0.108764
320.999	0.0504687	0.10619
319.984	0.0505274	0.10366
319.008	0.05092	0.101465
317.992	0.0517821	0.0988072
317.016	0.0528557	0.0963091
316	0.054274	0.0937863
314.984	0.0557155	0.091385
314.008	0.0571105	0.088915
312.992	0.0586867	0.0859112
312.014	0.0599366	0.0834159
310.998	0.0609958	0.0809207
309.982	0.0619311	0.0785404
309.004	0.0628447	0.076309
307.988	0.0637254	0.0743139
307.01	0.0646498	0.0724021
305.993	0.0655207	0.0709215
305.015	0.0663558	0.069704
303.998	0.0672821	0.0686419
302.98	0.068206	0.0677954
302.002	0.0689195	0.0672848
300.985	0.0696541	0.0670131
300.006	0.0701759	0.0670078
298.988	0.0706566	0.0672334
298.01	0.0709784	0.0676835
296.992	0.0711416	0.06825
296.013	0.071139	0.0686699
294.994	0.0710212	0.0691727
294.015	0.070743	0.0693968
292.997	0.0700438	0.0694721
292.017	0.069149	0.0695531
290.998	0.0678473	0.069662
290.019	0.0664037	0.0699022
289	0.0644764	0.0704329
287.981	0.062264	0.0712116
287.001	0.0603208	0.0721363
285.982	0.0585191	0.0729704
285.001	0.0569118	0.0739666
283.982	0.0554869	0.0746981
283.001	0.0540293	0.0755862
281.982	0.0529149	0.0761017
281.001	0.0516492	0.076489
279.981	0.0503316	0.0769054
279	0.0489147	0.0772009
278.019	0.0473318	0.0775376
276.999	0.0459088	0.0778196
276.018	0.0445564	0.0780616
274.997	0.0432813	0.0780732
274.016	0.0422235	0.0780319
272.995	0.04133	0.0776127
272.013	0.0407022	0.0771068
270.992	0.0403635	0.0765838
270.011	0.0400712	0.0759292
268.989	0.0399488	0.0752845
268.007	0.0399893	0.0745993
266.986	0.0400622	0.0738723
266.004	0.0403904	0.0732636
264.982	0.0409662	0.0726045
264	0.0417845	0.0718575
263.017	0.0427799	0.0710706
261.995	0.0440441	0.0701624
261.012	0.0457311	0.06936
259.99	0.0471553	0.0689831
259.007	0.048763	0.0684441
257.985	0.0508034	0.0679679
257.002	0.0524581	0.0675511
256.019	0.0542411	0.0671769
254.996	0.0559091	0.0668334
254.013	0.0575207	0.0665163
252.99	0.0590575	0.0661663
252.006	0.0602518	0.0658892
250.983	0.0617411	0.0656141
249.999	0.0632797	0.0654417
249.015	0.0647774	0.0653624
247.992	0.0663703	0.0654158
247.008	0.0677057	0.0654575
245.984	0.069386	0.0657781
245	0.0711754	0.0658566
244.016	0.0730305	0.0659209
242.992	0.0746685	0.0659243
242.007	0.0762056	0.0660027
240.983	0.0779956	0.0659708
239.999	0.079536	0.0658448
239.014	0.0810216	0.0657813
237.989	0.0823312	0.0657254
237.004	0.0834331	0.0653142
236.019	0.0843208	0.0653225
234.995	0.0850645	0.0649921
234.009	0.0856817	0.064882
232.985	0.0861137	0.0649153
231.999	0.0864707	0.064279
231.013	0.0868266	0.0642145
229.988	0.0873188	0.064063
229.003	0.0879594	0.0640985
228.017	0.0885413	0.0645535
226.992	0.0897792	0.0646135
226.005	0.0911149	0.0645832
225.019	0.0927107	0.0648931
223.994	0.094584	0.0655024
223.008	0.0966387	0.0658061
221.982	0.0989436	0.0667988
220.995	0.101327	0.0677226
220.009	0.104071	0.0686908
New:0.1000
New:0.1000
New:0.5000
New:0.5000
New: 900.0
New: 220.0
New: 1.00
New:1
New:0.1000
New:0.1000
New:0.5000
New:0.5000
New: 900.0
New: 220.0
New: 1.00
New:1
New:1
New:999
New: 180.00
New:200
New:0.1000
New:0.1000
New:0.5000
New:0.5000
New: 900.0
New: 220.0
New: 1.00
New:1
New:1
New:999
New: 180.00
New:200
New:0.1000
New:0.1000
New:0.5000
New:0.5000
New: 900.0
New: 220.0
New: 1.00
New:1
New:1
New:999
New: 180.00
New:200
New:0.1000
New:0.1000
New:0.5000
New:0.5000
New: 900.0
New: 220.0
New: 1.00
New:1
New:1
New:999
New: 180.00
New:200
New:0.1000
New:0.1000
New:0.5000
New:0.5000
New: 900.0
New: 220.0
New: 1.00
New:1
New:1
New:999
New: 180.00
New:200
New:0.1000
New:0.1000
New:0.5000
New:0.5000
New: 900.0
New: 220.0
New: 1.00
New:1
New:1
New:999
New: 180.00
New:200
New:0.1000
New:0.1000
New:0.5000
New:0.5000
New: 900.0
New: 220.0
New: 1.00
New:1
New:1
New:999
New: 180.00
New:200
New:0.1000
New:0.1000
New:0.5000
New:0.5000
New: 900.0
New: 220.0
New: 1.00
New:1
New:1
New:999
New: 180.00
New:200
New:0.1000
New:0.1000
New:0.5000
New:0.5000
New: 900.0
New: 220.0
New: 1.00
New:1
New:1
New:999
New: 180.00
New:200
New:0.1000
New:0.1000
New:0.5000
New:0.5000
New: 900.0
New: 220.0
New: 1.00
New:1
New:1
New:999
New: 180.00
New:200
New:0.1000
New:0.1000
New:0.5000
New:0.5000
New: 900.0
New: 220.0
New: 1.00
New:1
New:1
New:999
New: 180.00
New:200
New:0.1000
New:0.1000
New:0.5000
New:0.5000
New: 900.0
New: 220.0
New: 1.00
New:1
New:1
New:999
New: 180.00
New:200
New:0.1000
New:0.1000
New:0.5000
New:0.5000
New: 900.0
New: 220.0
New: 1.00
New:1
New:1
New:999
New: 180.00
New:200
New:0.1000
New:0.1000
New:0.5000
New:0.5000
New: 900.0
New: 220.0
New: 1.00
New:1
New:1
New:999
New: 180.00
New:200
New:0.1000
New:0.1000
New:0.5000
New:0.5000
New: 900.0
New: 220.0
New: 1.00
New:1
New:1
New:999
New: 180.00
New:200
New:0.1000
New:0.1000
New:0.5000
New:0.5000
New: 900.0
New: 220.0
New: 1.00
New:1
New:1
New:999
New: 180.00
New:200
New:0.1000
New:0.1000
New:0.5000
New:0.5000
New: 900.0
New: 220.0
New: 1.00
New:1
New:1
New:999
New: 180.00
New:200
New:0.1000
New:0.1000
New:0.5000
New:0.5000
New: 900.0
New: 220.0
New: 1.00
New:1
New:1
New:999
New: 180.00
New:200
New:0.1000
New:0.1000
New:0.5000
New:0.5000
New: 900.0
New: 220.0
New: 1.00
New:1
New:1
New:999
New: 180.00
New:200
New:0.1000
New:0.1000
New:0.5000
New:0.5000
New: 900.0
New: 220.0
New: 1.00
New:1
New:1
New:999
New: 180.00
New:200
New:0.1000
New:0.1000
New:0.5000
New:0.5000
New: 900.0
New: 220.0
New: 1.00
New:1
New:1
New:999
New: 180.00
New:200
New:0.1000
New:0.1000
New:0.5000
New:0.5000
New: 900.0
New: 220.0
New: 1.00
New:1
New:1
New:999
New: 180.00
New:200
New:0.1000
New:0.1000
New:0.5000
New:0.5000
New: 900.0
New: 220.0
New: 1.00
New:1
New:1
New:999
New: 180.00
New:200
New:0.1000
New:0.1000
New:0.5000
New:0.5000
New: 900.0
New: 220.0
New: 1.00
New:1
New:1
New:999
New: 180.00
New:200
New:0.1000
New:0.1000
New:0.5000
New:0.5000
New: 900.0
New: 220.0
New: 1.00
New:1
New:1
New:999
New: 180.00
New:200
New:0.1000
New:0.1000
New:0.5000
New:0.5000
New: 900.0
New: 220.0
New: 1.00
New:1
New:1
New:999
New: 180.00
New:200
New:0.1000
New:0.1000
New:0.5000
New:0.5000
New: 900.0
New: 220.0
New: 1.00
New:1
New:1
New:999
New: 180.00
New:200
New:0.1000
New:0.1000
New:0.5000
New:0.5000
New: 900.0
New: 220.0
New: 1.00
New:1
New:1
New:999
New: 180.00
New:200
New:0.1000
New:0.1000
New:0.5000
New:0.5000
New: 900.0
New: 220.0
New: 1.00
New:1
New:1
New:999
New: 180.00
New:200
New:0.1000
New:0.1000
New:0.5000
New:0.5000
New: 900.0
New: 220.0
New: 1.00
New:1
New:1
New:999
New: 180.00
New:200
New:0.1000
New:0.1000
New:0.5000
New:0.5000
New: 900.0
New: 220.0
New: 1.00
New:1
New:1
New:999
New: 180.00
New:200
New:0.1000
New:0.1000
New:0.5000
New:0.5000
New: 900.0
New: 220.0
New: 1.00
New:1
New:1
New:999
New: 180.00
New:200
New:0.1000
New:0.1000
New:0.5000
New:0.5000
New: 900.0
New: 220.0
New: 1.00
New:1
New:1
New:999
New: 180.00
New:200
New:0.1000
New:0.1000
New:0.5000
New:0.5000
New: 900.0
New: 220.0
New: 1.00
New:1
New:1
New:999
New: 180.00
New:200
New:0.1000
New:0.1000
New:0.5000
New:0.5000
New: 900.0
New: 220.0
New: 1.00
New:1
New:1
New:999
New: 180.00
New:200
New:0.1000
New:0.1000
New:0.5000
New:0.5000
New: 900.0
New: 220.0
New: 1.00
New:1
New:1
New:999
New: 180.00
New:200
New:0.1000
New:0.1000
New:0.5000
New:0.5000
New: 900.0
New: 220.0
New: 1.00
New:1
New:1
New:999
New: 180.00
New:200
New:0.1000
New:0.1000
New:0.5000
New:0.5000
New: 900.0
New: 220.0
New: 1.00
New:1
New:1
New:999
New: 180.00
New:200
New:0.1000
New:0.1000
New:0.5000
New:0.5000
New: 900.0
New: 220.0
New: 1.00
New:1
New:1
New:999
New: 180.00
New:200
New:0.1000
New:0.1000
New:0.5000
New:0.5000
New: 900.0
New: 220.0
New: 1.00
New:1
New:1
New:999
New: 180.00
New:200
New:0.1000
New:0.1000
New:0.5000
New:0.5000
New: 900.0
New: 220.0
New: 1.00
New:1
New:1
New:999
New: 180.00
New:200
New:0.1000
New:0.1000
New:0.5000
New:0.5000
New: 900.0
New: 220.0
New: 1.00
New:1
New:1
New:999
New: 180.00
New:200
New:0.1000
New:0.1000
New:0.5000
New:0.5000
New: 900.0
New: 220.0
New: 1.00
New:1
New:1
New:999
New: 180.00
New:200
New:0.1000
New:0.1000
New:0.5000
New:0.5000
New: 900.0
New: 220.0
New: 1.00
New:1
New:1
New:999
New: 180.00
New:200
New:0.1000
New:0.1000
New:0.5000
New:0.5000
New: 900.0
New: 220.0
New: 1.00
New:1
New:1
New:999
New: 180.00
New:200
New:0.1000
New:0.1000
New:0.5000
New:0.5000
New: 900.0
New: 220.0
New: 1.00
New:1
New:1
New:999
New: 180.00
New:200
New:0.1000
New:0.1000
New:0.5000
New:0.5000
New: 900.0
New: 220.0
New: 1.00
New:1
New:1
New:999
New: 180.00
New:200
New:0.1000
New:0.1000
New:0.5000
New:0.5000
New: 900.0
New: 220.0
New: 1.00
New:1
New:1
New:999
New: 180.00
New:200
New:0.1000
New:0.1000
New:0.5000
New:0.5000
New: 900.0
New: 220.0
New: 1.00
New:1
New:1
New:999
New: 180.00
New:200
New:0.1000
New:0.1000
New:0.5000
New:0.5000
New: 900.0
New: 220.0
New: 1.00
New:1
New:1
New:999
New: 180.00
New:200
New:0.1000
New:0.1000
New:0.5000
New:0.5000
New: 900.0
New: 220.0
New: 1.00
New:1
New:1
New:999
New: 180.00
New:200
New:0.1000
New:0.1000
New:0.5000
New:0.5000
New: 900.0
New: 220.0
New: 1.00
New:1
New:1
New:999
New: 180.00
New:200
New:0.1000
New:0.1000
New:0.5000
New:0.5000
New: 900.0
New: 220.0
New: 1.00
New:1
New:1
New:999
New: 180.00
New:200
New:0.1000
New:0.1000
New:0.5000
New:0.5000
New: 900.0
New: 220.0
New: 1.00
New:1
New:1
New:999
New: 180.00
New:200
New:0.1000
New:0.1000
New:0.5000
New:0.5000
New: 900.0
New: 220.0
New: 1.00
New:1
New:1
New:999
New: 180.00
New:200
New:0.1000
New:0.1000
New:0.5000
New:0.5000
New: 900.0
New: 220.0
New: 1.00
New:1
New:1
New:999
New: 180.00
New:200
New:0.1000
New:0.1000
New:0.5000
New:0.5000
New: 900.0
New: 220.0
New: 1.00
New:1
New:1
New:999
New: 180.00
New:200
New:0.1000
New:0.1000
New:0.5000
New:0.5000
New: 900.0
New: 220.0
New: 1.00
New:1
New:1
New:999
New: 180.00
New:200
New:0.1000
New:0.1000
New:0.5000
New:0.5000
New: 900.0
New: 220.0
New: 1.00
New:1
New:1
New:999
New: 180.00
New:200
New:0.1000
New:0.1000
New:0.5000
New:0.5000
New: 900.0
New: 220.0
New: 1.00
New:1
New:1
New:999
New: 180.00
New:200
New:0.1000
New:0.1000
New:0.5000
New:0.5000
New: 900.0
New: 220.0
New: 1.00
New:1
New:1
New:999
New: 180.00
New:200
New:0.1000
New:0.1000
New:0.5000
New:0.5000
New: 900.0
New: 220.0
New: 1.00
New:1
New:1
New:999
New: 180.00
New:200
New:0.1000
New:0.1000
New:0.5000
New:0.5000
New: 900.0
New: 220.0
New: 1.00
New:1
New:1
New:999
New: 180.00
New:200
New:0.1000
New:0.1000
New:0.5000
New:0.5000
New: 900.0
New: 220.0
New: 1.00
New:1
New:1
New:999
New: 180.00
New:200
New:0.1000
New:0.1000
New:0.5000
New:0.5000
New: 900.0
New: 220.0
New: 1.00
New:1
New:1
New:999
New: 180.00
New:200
New:20
New: 360.00
New:0.1000
New:0.1000
New:0.5000
New:0.5000
New: 900.0
New: 220.0
New: 1.00
New:1
New:1
New:999
New: 180.00
New:200
New:20
New: 360.00
New:0.1000
New:0.1000
New:0.5000
New:0.5000
New: 900.0
New: 220.0
New: 1.00
New:1
New:1
New:999
New: 180.00
New:200
New:20
New: 360.00
New:0.1000
New:0.1000
New:0.5000
New:0.5000
New: 900.0
New: 220.0
New: 1.00
New:1
New:1
New:999
New: 180.00
New:200
New:20
New: 360.00
New:0.1000
New:0.1000
New:0.5000
New:0.5000
New: 900.0
New: 220.0
New: 1.00
New:1
New:1
New:999
New: 180.00
New:200
New:20
New: 360.00
New:0.1000
New:0.1000
New:0.5000
New:0.5000
New: 900.0
New: 220.0
New: 1.00
New:1
New:1
New:999
New: 180.00
New:200
New:20
New: 360.00
New:0.1000
New:0.1000
New:0.5000
New:0.5000
New: 900.0
New: 220.0
New: 1.00
New:1
New:1
New:999
New: 180.00
New:200
New:20
New: 360.00
New:0.1000
New:0.1000
New:0.5000
New:0.5000
New: 900.0
New: 220.0
New: 1.00
New:1
New:1
New:999
New: 180.00
New:200
New:20
New: 360.00
New:0.1000
New:0.1000
New:0.5000
New:0.5000
New: 900.0
New: 220.0
New: 1.00
New:1
New:1
New:999
New: 180.00
New:200
New:20
New: 360.00
New:0.1000
New:0.1000
New:0.5000
New:0.5000
New: 900.0
New: 220.0
New: 1.00
New:1
New:1
New:999
New: 180.00
New:200
New:20
New: 360.00
New:0.1000
New:0.1000
New:0.5000
New:0.5000
New: 900.0
New: 220.0
New: 1.00
New:1
New:1
New:999
New: 180.00
New:200
New:20
New: 360.00
New:0.1000
New:0.1000
New:0.5000
New:0.5000
New: 900.0
New: 220.0
New: 1.00
New:1
New:1
New:999
New: 180.00
New:200
New:20
New: 360.00
New:0.1000
New:0.1000
New:0.5000
New:0.5000
New: 900.0
New: 220.0
New: 1.00
New:1
New:1
New:999
New: 180.00
New:200
New:20
New: 360.00
New:0.1000
New:0.1000
New:0.5000
New:0.5000
New: 900.0
New: 220.0
New: 1.00
New:1
New:1
New:999
New: 180.00
New:200
New:20
New: 360.00
New:0.1000
New:0.1000
New:0.5000
New:0.5000
New: 900.0
New: 220.0
New: 1.00
New:1
New:1
New:999
New: 180.00
New:200
New:20
New: 360.00
New:0.1000
New:0.1000
New:0.5000
New:0.5000
New: 900.0
New: 220.0
New: 1.00
New:1
New:1
New:999
New: 180.00
New:200
New:20
New: 360.00
New:0.1000
New:0.1000
New:0.5000
New:0.5000
New: 900.0
New: 220.0
New: 1.00
New:1
New:1
New:999
New: 180.00
New:200
New:20
New: 360.00
New:0.1000
New:0.1000
New:0.5000
New:0.5000
New: 900.0
New: 220.0
New: 1.00
New:1
New:1
New:999
New: 180.00
New:200
New:20
New: 360.00
New:0.1000
New:0.1000
New:0.5000
New:0.5000
New: 900.0
New: 220.0
New: 1.00
New:1
New:1
New:999
New: 180.00
New:200
New:20
New: 360.00
New:0.1000
New:0.1000
New:0.5000
New:0.5000
New: 900.0
New: 220.0
New: 1.00
New:1
New:1
New:999
New: 180.00
New:200
New:20
New: 360.00
New:0.1000
New:0.1000
New:0.5000
New:0.5000
New: 900.0
New: 220.0
New: 1.00
New:1
New:1
New:999
New: 180.00
New:200
New:20
New: 360.00
New:0.1000
New:0.1000
New:0.5000
New:0.5000
New: 900.0
New: 220.0
New: 1.00
New:1
New:1
New:999
New: 180.00
New:200
New:20
New: 360.00
New:0.1000
New:0.1000
New:0.5000
New:0.5000
New: 900.0
New: 220.0
New: 1.00
New:1
New:1
New:999
New: 180.00
New:200
New:20
New: 360.00
New:0.1000
New:0.1000
New:0.5000
New:0.5000
New: 900.0
New: 220.0
New: 1.00
New:1
New:1
New:999
New: 180.00
New:200
New:20
New: 360.00
New:0.1000
New:0.1000
New:0.5000
New:0.5000
New: 900.0
New: 220.0
New: 1.00
New:1
New:1
New:999
New: 180.00
New:200
New:20
New: 360.00
New:0.1000
New:0.1000
New:0.5000
New:0.5000
New: 900.0
New: 220.0
New: 1.00
New:1
New:1
New:999
New: 180.00
New:200
New:20
New: 360.00
New:0.1000
New:0.1000
New:0.5000
New:0.5000
New: 900.0
New: 220.0
New: 1.00
New:1
New:1
New:999
New: 180.00
New:200
New:20
New: 360.00
New:0.1000
New:0.1000
New:0.5000
New:0.5000
New: 900.0
New: 220.0
New: 1.00
New:1
New:1
New:999
New: 180.00
New:200
New:20
New: 360.00
New:0.1000
New:0.1000
New:0.5000
New:0.5000
New: 900.0
New: 220.0
New: 1.00
New:1
New:1
New:999
New: 180.00
New:200
New:20
New: 360.00
New:0.1000
New:0.1000
New:0.5000
New:0.5000
New: 900.0
New: 220.0
New: 1.00
New:1
New:1
New:999
New: 180.00
New:200
New:20
New: 360.00
New:0.1000
New:0.1000
New:0.5000
New:0.5000
New: 900.0
New: 220.0
New: 1.00
New:1
New:1
New:999
New: 180.00
New:200
New:20
New: 360.00
New:0.1000
New:0.1000
New:0.5000
New:0.5000
New: 900.0
New: 220.0
New: 1.00
New:1
New:1
New:999
New: 180.00
New:200
New:20
New: 360.00
New:0.1000
New:0.1000
New:0.5000
New:0.5000
New: 900.0
New: 220.0
New: 1.00
New:1
New:1
New:999
New: 180.00
New:200
New:20
New: 360.00
New:0.1000
New:0.1000
New:0.5000
New:0.5000
New: 900.0
New: 220.0
New: 1.00
New:1
New:1
New:999
New: 180.00
New:200
New:20
New: 360.00
New:0.1000
New:0.1000
New:0.5000
New:0.5000
New: 900.0
New: 220.0
New: 1.00
New:1
New:1
New:999
New: 180.00
New:200
New:20
New: 360.00
