# Supplementary material for: Triplet-driven chemical reactivity of β-carotene and its biological implications
Source: Nat Commun. 2022 May 5;13:2474. doi: 10.1038/s41467-022-30095-z (PMC9072317; doi:10.1038/s41467-022-30095-z)
Supplement: Supplementary file 3 — Source Data [file 41467_2022_30095_MOESM3_ESM.zip › figure1/panelDinset.xls]

## Sheet: Sheet1
lambda	14min	16min	44min
290	0.0337257	0.0349062	0.120387
291	0.0330098	0.0373987	0.117897
292	0.0350723	0.039673	0.115308
293	0.0377529	0.0414436	0.113964
294	0.0392053	0.0423186	0.111324
295	0.0423057	0.0430202	0.110195
296	0.0418099	0.0410696	0.105362
297	0.0418099	0.0417259	0.102112
298	0.0420891	0.0418527	0.100129
299	0.0392384	0.0424189	0.097839
300	0.037757	0.0431846	0.096058
301	0.0370929	0.0422388	0.095928
302	0.0342529	0.0413556	0.094795
303	0.0308729	0.0400705	0.094044
304	0.0297822	0.0383635	0.094992
305	0.0265866	0.0376819	0.093967
306	0.0296907	0.0410441	0.096405
307	0.0303821	0.0418315	0.09878
308	0.0301499	0.0432585	0.099798
309	0.0329867	0.0449288	0.101882
310	0.0359637	0.0474986	0.105029
311	0.0363374	0.0501345	0.107985
312	0.038804	0.0525421	0.111308
313	0.0391931	0.0528603	0.113762
314	0.0415926	0.0568406	0.116785
315	0.0409311	0.0572699	0.118828
316	0.0412921	0.0591004	0.12446
317	0.0415584	0.060958	0.127323
318	0.0445511	0.0645933	0.132271
319	0.0450171	0.0674209	0.137286
320	0.0447179	0.0683932	0.138909
321	0.0470935	0.0699014	0.144919
322	0.0463584	0.0702068	0.146413
323	0.0470088	0.0748391	0.149146
324	0.052838	0.0794281	0.157392
325	0.0538401	0.0796531	0.159969
326	0.056672	0.082625	0.163433
327	0.0595121	0.085363	0.168295
328	0.0599824	0.0874393	0.170498
329	0.0624606	0.0922478	0.175856
330	0.0656076	0.0970404	0.181554
331	0.0674854	0.101683	0.186604
332	0.070104	0.105583	0.191885
333	0.0710477	0.106556	0.196041
334	0.0714364	0.107274	0.197452
335	0.0739838	0.109995	0.20049
336	0.0736648	0.11132	0.203421
337	0.0739629	0.113771	0.204008
338	0.0771389	0.117567	0.205979
339	0.0814424	0.119437	0.207546
340	0.0854639	0.123478	0.206527
341	0.0929898	0.128551	0.206009
342	0.0988846	0.130153	0.205276
343	0.101285	0.130925	0.202918
344	0.103351	0.131902	0.20279
345	0.104551	0.130593	0.198862
346	0.103209	0.131584	0.195782
347	0.104997	0.135758	0.194426
348	0.104992	0.13968	0.191759
349	0.107161	0.145317	0.188066
350	0.110052	0.146937	0.184291
351	0.10998	0.146754	0.179544
352	0.111588	0.147236	0.173123
353	0.115817	0.146557	0.168295
354	0.116137	0.14785	0.164989
355	0.117438	0.14964	0.16109
356	0.122044	0.153234	0.159504
357	0.12663	0.156063	0.155577
358	0.129818	0.157733	0.150229
359	0.135385	0.157288	0.14872
360	0.139461	0.154878	0.14556
361	0.145812	0.15602	0.146176
362	0.153842	0.157279	0.148524
363	0.159346	0.156894	0.147745
364	0.166333	0.160642	0.149374
365	0.172225	0.162211	0.148858
366	0.17113	0.164704	0.14562
367	0.174524	0.165577	0.146702
368	0.174846	0.164896	0.149604
369	0.172448	0.165971	0.152917
370	0.174543	0.16686	0.158742
371	0.172899	0.165822	0.163959
372	0.168736	0.164074	0.16952
373	0.168068	0.16067	0.175164
374	0.16415	0.157402	0.17897
375	0.162588	0.153944	0.183445
376	0.162037	0.149427	0.188639
377	0.161127	0.145776	0.194594
378	0.160831	0.143248	0.199638
379	0.163298	0.141312	0.204917
380	0.166344	0.138435	0.211172
381	0.172526	0.136412	0.219078
382	0.17981	0.135524	0.226928
383	0.185714	0.133217	0.234966
384	0.192612	0.132538	0.243741
385	0.200207	0.133267	0.253964
386	0.204224	0.13372	0.262567
387	0.21113	0.136435	0.272672
388	0.215141	0.137949	0.283924
389	0.21665	0.139629	0.295357
390	0.217744	0.141835	0.30705
391	0.215479	0.141549	0.319309
392	0.211101	0.141706	0.32991
393	0.205808	0.141072	0.340582
394	0.198492	0.137379	0.350798
395	0.190622	0.132855	0.36116
396	0.182053	0.127707	0.370939
397	0.173116	0.121189	0.381607
398	0.163462	0.114961	0.390697
399	0.154124	0.108584	0.399969
400	0.144234	0.101526	0.409128
401	0.134882	0.0947709	0.418177
402	0.127189	0.0878142	0.42756
403	0.121606	0.0822052	0.439503
404	0.118749	0.0789261	0.451813
405	0.116993	0.0751348	0.464736
406	0.116202	0.0727916	0.477336
407	0.117506	0.0719783	0.490496
408	0.120457	0.0728365	0.506228
409	0.124555	0.0741255	0.521717
410	0.1296	0.0771715	0.538225
411	0.137535	0.0817795	0.557574
412	0.143964	0.0857853	0.575859
413	0.149698	0.0895437	0.593011
414	0.155391	0.0931579	0.610658
415	0.157486	0.09584	0.626875
416	0.157878	0.0982496	0.642862
417	0.154779	0.0976831	0.657166
418	0.148149	0.0954722	0.671272
419	0.140819	0.0930139	0.685147
420	0.130917	0.0881554	0.697806
421	0.119586	0.0822744	0.708534
422	0.108851	0.0759598	0.718086
423	0.0973181	0.0689665	0.726693
424	0.0856616	0.0615744	0.732726
425	0.0746244	0.0542616	0.73837
426	0.0633877	0.046305	0.74437
427	0.0536811	0.0400728	0.750331
428	0.0458382	0.0348252	0.757235
429	0.0381488	0.0290095	0.765098
430	0.0327947	0.0256835	0.773439
431	0.0288568	0.0227379	0.78429
432	0.0244949	0.0194509	0.795834
433	0.0211713	0.0173732	0.809056
434	0.0183245	0.0152006	0.823001
435	0.01559	0.0129712	0.837868
436	0.0137201	0.0117481	0.854043
437	0.0125005	0.0103507	0.872091
438	0.0113316	0.00982173	0.88992
439	0.0107518	0.00922971	0.908181
440	0.0106044	0.00868824	0.92635
441	0.00986991	0.00838606	0.943415
442	0.00953044	0.00810357	0.957987
443	0.00902528	0.00718216	0.971123
444	0.00788495	0.00612978	0.982198
445	0.0072659	0.00554476	0.991065
446	0.00593549	0.00423892	0.996593
447	0.00539243	0.0038528	0.999628
448	0.00543511	0.00404836	1
449	0.00456196	0.00362554	0.998288
450	0.0042262	0.00352659	0.993358
451	0.00443632	0.00377121	0.986285
452	0.00400889	0.00350256	0.977259
453	0.00367313	0.00353143	0.966295
454	0.00370818	0.00326245	0.953804
455	0.0037121	0.00322341	0.940729
456	0.00379267	0.00358599	0.926842
457	0.00358603	0.00296127	0.913302
458	0.00331167	0.00261503	0.900685
459	0.00319082	0.00276871	0.888727
460	0.00292169	0.00270347	0.878491
461	0.00216503	0.00234355	0.870298
462	0.00216873	0.00251625	0.863859
463	0.00214826	0.00234706	0.859069
464	0.00226345	0.00250424	0.856485
465	0.00221772	0.00216952	0.855337
466	0.00228544	0.00199081	0.856403
467	0.00196122	0.00193708	0.858648
468	0.00194424	0.00220139	0.86141
469	0.00179704	0.00223843	0.864861
470	0.00171844	0.00234706	0.867889
471	0.00186041	0.00228081	0.870339
472	0.00209492	0.00214249	0.872367
473	0.00174065	0.00184781	0.872515
474	0.00199911	0.00159852	0.870912
475	0.0018787	0.00148789	0.867665
476	0.00168578	0.00163707	0.861265
477	0.00182927	0.00174786	0.852079
478	0.00141164	0.0013796	0.840184
479	0.00134022	0.00154729	0.825659
480	0.00151267	0.001583	0.808132
481	0.000743596	0.00125329	0.787284
482	0.000446375	0.00132821	0.763172
483	0.000379093	0.00155931	0.73691
484	0	0.00144801	0.708566
485	6.79362e-05	0.00143516	0.678793
486	0.000460747	0.0011742	0.648119
487	0.000838097	0.00117069	0.616166
488	0.00121	0.00121057	0.583092
489	0.00115818	0.0010916	0.549339
490	0.00119607	0.00135524	0.515301
491	0.00122764	0.00144184	0.481126
492	0.00102492	0.00144167	0.447929
493	0.000879033	0.00163623	0.416147
494	0.00121283	0.00169914	0.385372
495	0.00133782	0.00134072	0.355601
496	0.00110331	0.00110578	0.327005
497	0.00139988	0.000983474	0.300278
498	0.00131931	0.00064041	0.274814
499	0.00109787	0.000460534	0.250724
500	0.00141098	0.00106273	0.228714
501	0.00145518	0.00151643	0.208275
502	0.00139117	0.00180426	0.189161
503	0.00165486	0.00171115	0.171491
504	0.00155339	0.00158551	0.155431
505	0.00159672	0.00139078	0.14075
506	0.00163286	0.00107608	0.127201
507	0.00151071	0.00105489	0.115272
508	0.00196231	0.00157216	0.104123
509	0.00191419	0.00146386	0.093847
510	0.00157059	0.00130501	0.084509
511	0.00160586	0.00127882	0.076249
512	0.00157821	0.00126881	0.068889
513	0.00112966	0.000941258	0.062442
514	0.00126662	0.000997991	0.056802
515	0.00158017	0.00114833	0.051964
516	0.00157429	0.000995822	0.047035
517	0.00186912	0.00097146	0.042844
518	0.00210058	0.000718	0.038894
519	0.00232202	0.000969291	0.035861
520	0.00246661	0.00103487	0.032812
521	0.00190112	0.000778737	0.030026
522	0.00171234	0.000903882	0.027524
523	0.00167358	0.00101851	0.025315
524	0.0012492	0.000819117	0.023112
525	0.00131191	0.0010372	0.021393
526	0.00149764	0.000998492	0.019678
527	0.00134609	0.00107875	0.018449
528	0.00120652	0.00093692	0.016994
529	0.00112421	0.000928243	0.015613
530	0.000863138	0.000852155	0.014313
531	0.000814145	0.000981639	0.013195
532	0.00107021	0.0010367	0.012076
533	0.00113575	0.00101234	0.011471
534	0.00140097	0.00119555	0.010889
535	0.00161414	0.00107258	0.01044
536	0.00175001	0.000927075	0.010023
537	0.00221076	0.00140129	0.009912
538	0.00228566	0.00149774	0.009513
539	0.00210471	0.00155397	0.009034
540	0.00191136	0.00150158	0.008361
541	0.00142405	0.00108359	0.007629
542	0.00136025	0.00110762	0.007162
543	0.00170777	0.000996155	0.006497
544	0.00161936	0.000639075	0.005897
545	0.00173281	0.000799094	0.005969
546	0.00208446	0.00104671	0.005913
547	0.00185387	0.00102185	0.005701
548	0.00166291	0.00108993	0.005614
549	0.0012971	0.000738356	0.005143
550	0.00123548	0.000859664	0.005154
551	0.001264	0.000621721	0.00502
552	0.00119498	0.000116802	0.004743
553	0.00104212	0	0.004788
554	0.00126313	0.000257799	0.004615
555	0.00121632	0.000102619	0.004063
556	0.00121937	1.76872e-05	0.003534
557	0.00121131	5.90685e-05	0.003037
558	0.00119912	0.000197896	0.0031
559	0.000906033	0.000244951	0.003162
560	0.00122764	0.000747867	0.0033
561	0.00131365	0.00129884	0.003542
562	0.00138224	0.00161254	0.003665
563	0.00138594	0.00147671	0.00327
564	0.00152791	0.0012109	0.002854
565	0.00156319	0.00108059	0.002633
566	0.00144756	0.000801096	0.002542
567	0.00132693	0.00100633	0.00274
568	0.00153989	0.00146587	0.00321
569	0.00200042	0.00203519	0.003758
570	0.00184974	0.00183813	0.00383
571	0.00134914	0.00142983	0.003393
572	0.00116754	0.000981472	0.002765
573	0.00069112	0.000619886	0.002283
574	0.00066216	0.000558314	0.001969
575	0.00100946	0.000609707	0.001992
576	0.00105976	0.000554143	0.001846
577	0.00160499	0.000692804	0.001836
578	0.00165355	0.000449855	0.001598
579	0.00136656	0.000391955	0.001377
580	0.00131648	0.00043367	0.001073
581	0.00131801	0.000670945	0.001212
582	0.00135763	0.000937588	0.001636
583	0.00161327	0.00108309	0.002113
584	0.00139835	0.00101768	0.00234
585	0.00137353	0.000918565	0.002678
586	0.0015486	0.00093375	0.00306
587	0.00177745	0.00116235	0.003532
588	0.00212148	0.00156281	0.003789
589	0.00248969	0.00180292	0.003936
590	0.00251233	0.00193791	0.004005
591	0.00262142	0.0020382	0.004341
592	0.0024653	0.00207224	0.004551
593	0.00212148	0.00185532	0.004727
594	0.0020113	0.00201517	0.005227
595	0.00200042	0.00210711	0.005797
596	0.00195012	0.00213948	0.006123
597	0.00199824	0.00217753	0.006198
598	0.0020555	0.00213347	0.006106
599	0.00197146	0.00200933	0.006203
600	0.00208947	0.00196178	0.006213
601	0.00192486	0.00159001	0.005812
602	0.00172214	0.0016691	0.005622
603	0.00169666	0.00138494	0.005508
604	0.00164506	0.00127615	0.005223
605	0.00152268	0.00146003	0.00498
606	0.00179334	0.00169213	0.004875
607	0.00192573	0.00189987	0.004928
608	0.00201413	0.00205872	0.005035
609	0.00187739	0.00194492	0.004769
610	0.00161457	0.00172266	0.004506
611	0.00166705	0.00155313	0.004456
612	0.00170123	0.00148923	0.00413
613	0.00161087	0.00167611	0.003837
614	0.00198561	0.00198764	0.003706
615	0.0021868	0.00216418	0.003754
616	0.00208098	0.00227197	0.003582
617	0.00187739	0.00212163	0.003341
618	0.00165551	0.00175337	0.003034
619	0.00159193	0.00153678	0.002936
620	0.00159432	0.00146487	0.002852
621	0.00151485	0.00161404	0.002743
622	0.00181751	0.00184965	0.002912
623	0.00228087	0.00218236	0.003271
624	0.00228675	0.00219254	0.00305
625	0.00214195	0.00213047	0.002801
626	0.00216242	0.00206172	0.00255
627	0.00195948	0.0018353	0.002411
628	0.00165682	0.00161671	0.002169
629	0.00137723	0.00146253	0.001983
630	0.00124158	0.00110011	0.002102
631	0.00130625	0.00120306	0.002441
632	0.00133455	0.00118704	0.002608
633	0.0013916	0.00130852	0.002809
634	0.00155796	0.00142766	0.002978
635	0.00161631	0.00136775	0.003198
636	0.00152356	0.00136358	0.003069
637	0.00138899	0.00133939	0.00307
638	0.00113858	0.00106674	0.00307
639	0.00131888	0.00123894	0.003344
640	0.00200107	0.0016953	0.003825
641	0.00248686	0.0021283	0.004205
642	0.00295588	0.00261236	0.004694
643	0.00351243	0.00305655	0.005185
644	0.00361934	0.00324927	0.005079
645	0.00325593	0.00314882	0.004815
646	0.00269371	0.00284447	0.004323
647	0.00186019	0.0020382	0.00362
648	0.00133281	0.0016948	0.003224
649	0.000882952	0.0013796	0.002888
650	0.000909082	0.00136809	0.003144
651	0.00149177	0.00176605	0.003789
652	0.00239127	0.00217302	0.00452
653	0.00291167	0.00273667	0.00505
654	0.00307934	0.00305738	0.005305
655	0.00264624	0.0028191	0.004954
656	0.00216307	0.0024385	0.004235
657	0.00188392	0.00235807	0.003606
658	0.00195121	0.0022441	0.003186
659	0.00223471	0.00233187	0.002965
660	0.00268479	0.00242782	0.002917
661	0.00270112	0.00241547	0.002662
662	0.00222382	0.00210077	0.002366
663	0.00185104	0.00180643	0.002082
664	0.0016505	0.00155948	0.001791
665	0.00170994	0.00191489	0.002087
666	0.00189873	0.00192757	0.002013
667	0.00204679	0.00195443	0.002041
668	0.00212279	0.00213264	0.002205
669	0.00215001	0.00214833	0.002228
670	0.00184538	0.00189136	0.00205
671	0.00200325	0.00207758	0.002403
672	0.00245528	0.00231986	0.00266
673	0.0024285	0.00233054	0.00262
674	0.002577	0.00245668	0.002689
675	0.00247684	0.00242965	0.002961
676	0.00201588	0.00208976	0.003054
677	0.00162481	0.00164558	0.002846
678	0.00108872	0.00104204	0.002509
679	0.000954373	0.000922236	0.002219
680	0.00109808	0.000828962	0.001843
681	0.000821331	0.000618217	0.001418
682	0.000928243	0.00110528	0.001719
683	0.00134544	0.00158634	0.002386
684	0.00170058	0.00191339	0.003094
685	0.00201653	0.00225512	0.003609
686	0.0021278	0.00236157	0.003919
687	0.00202807	0.00230167	0.003989
688	0.00200172	0.00236074	0.004145
689	0.00174391	0.0019264	0.004163
690	0.0013535	0.00176471	0.004053
691	0.00154098	0.00186683	0.004335
692	0.00171278	0.0018927	0.004289
693	0.00133804	0.0016681	0.003931
694	0.00128643	0.00168062	0.003733
695	0.00120478	0.00152177	0.003692
696	0.00109874	0.00158517	0.003499
697	0.00131321	0.00155063	0.003607
698	0.00141991	0.0017572	0.004037
699	0.00173803	0.00205321	0.004683
700	0.00192508	0.00210127	0.005017
701	0.00177309	0.00191973	0.005196
702	0.00188828	0.00200766	0.005541
703	0.00172954	0.00186333	0.005583
704	0.00131321	0.0017285	0.005
705	0.00141251	0.00188869	0.004658
706	0.00156057	0.002011	0.004592
707	0.00169209	0.00212246	0.004258
708	0.00172301	0.0022451	0.003838
709	0.00168795	0.00192757	0.003084
710	0.00134239	0.00161938	0.002711
711	0.00119324	0.00154863	0.002747
712	0.001259	0.00171916	0.002784
713	0.00115709	0.00174185	0.002957
714	0.00116123	0.0017552	0.003258
715	0.00107827	0.00173785	0.003373
716	0.00119933	0.00180793	0.003354
717	0.00156406	0.00194509	0.003305
718	0.0017487	0.00215083	0.003442
719	0.00195861	0.00231635	0.003644
720	0.00212932	0.00235423	0.003694
721	0.00148893	0.00176305	0.003327
722	0.000819589	0.0014914	0.003001
723	0.000507997	0.00127798	0.002588
724	0.000145889	0.000813444	0.001627
725	0.000307019	0.000976299	0.001005
726	0.000672176	0.00117787	0.00045
727	0.000817629	0.001152	0
728	0.00138964	0.0012945	0.000132
729	0.00167728	0.00144768	0.000696
730	0.0018284	0.00180526	0.001602
731	0.00219203	0.00217085	0.002845
732	0.00176982	0.0018363	0.003563
733	0.00163395	0.00179358	0.004728
734	0.00165268	0.00166093	0.005939
735	0.00132105	0.00116035	0.006652
736	0.00133129	0.00123226	0.007426
737	0.00173477	0.00178841	0.008488
738	0.00202589	0.00215366	0.009142
739	0.00239627	0.00283462	0.0099
740	0.0023978	0.00305755	0.010377
741	0.00249469	0.00331918	0.010917
742	0.00246748	0.00339577	0.011206
743	0.00231527	0.00312195	0.011163
744	0.00197625	0.00281426	0.010997
745	0.00207815	0.00280092	0.010988
746	0.00200586	0.00210661	0.010464
747	0.0015867	0.00180376	0.010061
748	0.00147718	0.00148472	0.010023
749	0.00147935	0.00146987	0.010233
750	0.00142448	0.00163256	0.010712
751	0.00163765	0.0019234	0.011603
752	0.00164789	0.00208392	0.012097
753	0.00157581	0.00223176	0.012393
754	0.00169492	0.00222091	0.012612
755	0.00115143	0.00193758	0.01214
756	0.00125072	0.00164291	0.011667
757	0.00109961	0.00127414	0.011278
758	0.000875114	0.00106824	0.011088
759	0.00103646	0.001297	0.011322
760	0.00141251	0.00175654	0.011591
761	0.00133934	0.00184597	0.011864
762	0.00192312	0.00250491	0.012662
763	0.00251952	0.00294492	0.013022
764	0.00272616	0.00299814	0.01284
765	0.00275577	0.00311378	0.012922
766	0.00264929	0.00306606	0.012787
767	0.00232485	0.00287684	0.012683
768	0.00214108	0.00269413	0.012707
769	0.00129514	0.001865	0.012445
770	0.00132476	0.00187501	0.012728
771	0.00190352	0.00226463	0.01306
772	0.00173607	0.00236474	0.012703
773	0.00157081	0.00262872	0.012532
774	0.00201783	0.00285331	0.012263
775	0.00198082	0.00266042	0.011697
776	0.0019708	0.00259501	0.011293
777	0.00165355	0.00216501	0.010803
778	0.00165638	0.0019858	0.010415
779	0.00187804	0.00211846	0.010329
780	0.00188545	0.00213815	0.010402
781	0.00182295	0.00216635	0.010407
782	0.00266519	0.00309259	0.011374
783	0.00326747	0.0037355	0.011834
784	0.00335979	0.00433853	0.012187
785	0.00367182	0.00486214	0.012312
786	0.00357558	0.00488967	0.011919
787	0.00365179	0.0049142	0.011586
788	0.00391569	0.00475535	0.011301
789	0.00417067	0.00439059	0.010768
790	0.0042238	0.00462036	0.010661
791	0.00425341	0.00463821	0.010831
792	0.003809	0.00445934	0.010768
793	0.00335761	0.00413947	0.010765
794	0.00302316	0.00351641	0.010468
795	0.00282806	0.00296844	0.009479
796	0.00285593	0.00294024	0.008577
797	0.00273922	0.00264073	0.007633
798	0.00238103	0.00261387	0.006888
799	0.00215523	0.0026142	0.00697
800	0.00186019	0.00246686	0.006987
