# Supplementary material for: Triplet-driven chemical reactivity of β-carotene and its biological implications
Source: Nat Commun. 2022 May 5;13:2474. doi: 10.1038/s41467-022-30095-z (PMC9072317; doi:10.1038/s41467-022-30095-z)
Supplement: Supplementary file 3 — Source Data [file 41467_2022_30095_MOESM3_ESM.zip › figure2/fig2panelA.xls]

## Sheet: Sheet1
lambda	Bfeoa+Bcar acetone-H6 0 min	Bfeoa+Bcar acetone-H6 15 min	Bfeoa+Bcar acetone-H6 30 min	Bfeoa+Bcar acetone-H6 45 min	Bfeoa+Bcar acetone-H6 60 min	Bfeoa+Bcar acetone-H6 75 min	Bfeoa+Bcar acetone-H6 90 min	Bfeoa+Bcar acetone-H6 105 min	Bfeoa+Bcar acetone-H6 120 min	Bfeoa+Bcar acetone-D6 0 min	Bfeoa+Bcar acetone-D6 15 min	Bfeoa+Bcar acetone-D6 30 min	Bfeoa+Bcar acetone-D6 45 min	Bfeoa+Bcar acetone-D6 60 min	Bfeoa+Bcar acetone-D6 75 min	Bfeoa+Bcar acetone-D6 90 min	Bfeoa+Bcar acetone-D6 105 min	Bfeoa+Bcar acetone-D6 120 min
899.953	0.00174082	0.000891771	0.000821979	0.00117185	-0.000239716	-0.000311541	-3.65711e-05	0.000383298	0.00435869	-0.000208062	0.00103411	-0.00026874	-0.000264891	-0.000589149	0.000920329	0.00130343	0.000565272	-0.00144593
899.026	-0.00135914	-0.000573232	0.00051321	-0.0007389	0.000543813	-0.00112062	0.000191249	0.00020953	0.00317719	0.000833876	0.000535929	-0.000636636	-0.00141806	-0.000927044	-0.000647996	0.00153046	-0.00143507	-0.00182052
897.967	0.00120564	0.0012228	0.00108764	0.000844911	0.000302704	0.0018345	0.000836278	0.000264153	0.00674216	0.00019129	0.00143742	0.00107443	0.00064304	-0.00076178	0.000482161	0.00172846	-0.000366843	1.39855e-05
897.04	0.000632369	0.00109111	0.00202298	0.001475	0.00117023	0.00153681	0.0013174	0.00132898	0.0047336	0.000742387	0.00155251	0.00019583	-0.000568555	-0.000679364	0.000176094	0.000990196	-0.000128919	0.000135578
895.98	0.000897294	0.00115579	0.00145902	0.000686526	0.000300417	0.000835559	0.00175022	0.000934825	0.00474757	-8.4956e-06	0.00122868	-0.000245886	-0.00122018	-0.00144646	0.000258657	0.00193841	-0.000241794	-0.000324766
895.052	0.000882655	0.00109027	0.00158812	0.00160156	0.000842346	0.000279739	0.000960949	0.00185352	0.00449835	-0.000361777	-0.000233294	0.000227876	-0.000391487	-0.00100854	-0.000142409	0.000971285	-0.00146088	7.73738e-05
893.99	0.000565641	0.00118146	0.00133556	0.00151394	0.000265643	-0.000464908	0.000928324	-6.91983e-05	0.0038301	-0.000125512	-0.000860054	-1.63944e-05	-0.000494204	-0.00204046	-0.000779671	0.000795776	-0.000789721	-0.00113664
893.061	-0.000555625	-0.000268444	0.000322941	0.000466567	0.00115891	-0.000241104	0.000853985	-0.000319154	0.0037821	0.000497178	-0.000522511	-0.00225266	-0.00125877	-0.00124925	-0.000782302	0.000256717	-0.000925638	-0.00243303
891.999	0.000884862	0.00149033	0.000906679	-0.0010112	-0.000498493	-0.000254584	0.000357946	0.000395987	0.00310168	0.000435646	-0.000666739	-0.000799306	-0.000159381	-0.00276298	-0.000497309	0.000163979	-0.000807769	-0.00238387
890.936	0.00122767	0.000149772	0.000785982	0.00177425	0.002074	0.000502736	0.00102585	0.000617399	0.00248842	0.000775557	0.000415142	0.00127973	0.000840531	-0.00137415	0.000673638	0.00108795	0.000337169	-0.000195324
890.006	0.000960907	0.000149712	0.000569619	0.000706242	0.00132373	0.000727726	0.000697721	0.00105328	0.00274444	0.00199906	0.000988635	0.000776394	0.0010697	-0.000151388	0.000797262	0.00290731	0.00149141	0.00126912
888.942	0.00097793	0.00121992	0.00149656	0.00198869	0.00162382	0.000345722	-0.000160642	0.0014303	0.00321492	0.00211687	0.00187256	0.00166975	0.00126381	0.00051654	0.00120583	0.00219829	0.000849419	0.00068271
888.01	0.00158512	0.00128887	0.000951227	0.000905947	0.0018394	0.00210232	0.00119019	0.00230546	0.00262166	0.00339646	0.00237347	0.00244008	0.00218792	0.00147912	0.00298273	0.00321117	0.0021168	0.000944032
886.945	2.96005e-05	0.00131671	0.00198055	0.00218413	0.00111821	0.0014106	0.000823919	0.000156577	0.00225259	0.00396451	0.00313303	0.00343229	0.00227566	0.00162363	0.00258007	0.00360724	0.00257839	0.00274901
886.013	0.00143904	0.00150347	0.00220567	0.00133525	0.000298372	0.0011871	0.00100059	0.00157457	0.00183645	0.00339382	0.00355669	0.00346537	0.00259653	0.00207821	0.00343566	0.00409012	0.00310806	0.00220747
884.947	0.000415592	0.00111361	0.00170868	0.000907649	0.00125255	-0.000433945	0.0013665	0.00103682	0.00244773	0.003271	0.0038887	0.00275675	0.00301688	0.00239192	0.00266909	0.00436558	0.00249321	0.0026885
884.014	0.00156013	0.00170203	0.00161219	0.00215839	0.0018059	0.000118994	0.00161094	0.00144103	0.00197903	0.00325281	0.00409072	0.00395284	0.00308207	0.00295726	0.00364691	0.00481279	0.0031187	0.0024514
882.947	0.00125899	0.00187445	0.00114619	0.00139185	0.00123581	0.00126755	0.00109491	0.000963796	0.00201326	0.00465592	0.00408016	0.00398802	0.00330275	0.00266273	0.00407129	0.0050688	0.00328766	0.00344237
882.013	0.00122982	0.00141999	0.00158513	0.0018978	0.0011388	0.00129449	0.00175462	0.00113877	0.00183575	0.00434005	0.00447948	0.00378632	0.00320542	0.00337642	0.00533871	0.00541733	0.00325061	0.00288945
880.945	0.0014373	0.00196638	0.00168899	0.00143719	0.00214983	0.000241161	0.0020916	0.000870033	0.00178386	0.00449245	0.00504801	0.00424014	0.00403125	0.00296049	0.00492821	0.00512155	0.00419191	0.00397471
880.01	0.00119983	0.00198265	0.000636917	0.00185626	0.00148774	0.00100207	0.00154832	0.000727408	0.00187232	0.00441997	0.00512808	0.00451588	0.00410828	0.00261764	0.00506643	0.00587604	0.00486244	0.00359916
878.941	0.000728956	0.00141927	0.000890289	0.000781296	0.00107106	-0.000824132	0.00224588	-0.000175071	0.000350462	0.00310697	0.00625676	0.00301174	0.00321005	0.00308216	0.00499789	0.00571162	0.00480792	0.00282384
878.006	-0.000401897	-0.000216678	0.00107897	0.00017493	-0.000600086	0.00129699	-0.000528726	3.78765e-05	8.72387e-05	0.00493251	0.00538393	0.0045204	0.00263365	0.0026262	0.00336264	0.00415132	0.00335269	0.00378174
876.936	-0.000284235	0.00124435	0.000665066	0.000748551	0.00207135	0.00177688	0.000463786	0.00096618	0.00145599	0.0055403	0.00470917	0.00413068	0.00354853	0.00341452	0.00361456	0.00599608	0.00326636	0.00387392
875.999	0.00170023	0.000126457	0.00186183	0.00120913	0.00059942	0.00139235	0.000645797	-0.000317725	0.000504036	0.00327436	0.00385645	0.00297034	0.00369909	0.00288999	0.00410866	0.00458637	0.00377158	0.00318517
875.062	-0.000554349	0.000553832	0.00132209	0.00116827	0.000439949	-0.000561313	0.00211962	0.00184415	0.000762112	0.00441366	0.00535571	0.00518853	0.00350379	0.00208501	0.00438016	0.00609701	0.0042764	0.00336845
873.99	0.000739585	0.00103076	0.00240205	0.0020327	0.00261453	0.000160545	0.0018298	-0.000110167	0.00345865	0.00509612	0.00797754	0.00448671	0.00480581	0.00360952	0.00634519	0.00574197	0.00380139	0.00408566
873.052	0.000473077	0.00146026	0.000877586	0.00105503	0.000415459	0.000525585	0.000451907	0.000349817	0.00078274	0.00582622	0.00579979	0.0040988	0.00410497	0.00508116	0.00479457	0.00480699	0.00405925	0.00395353
871.98	0.00258606	0.00107485	0.000236302	0.000398519	0.00109882	-0.0011893	0.000569044	0.000722104	0.000856549	0.00455026	0.00652577	0.0034776	0.0035461	0.00426909	0.00333317	0.00533423	0.0033085	0.00199807
871.041	0.000796973	-0.000220393	0.000969375	0.000633248	-0.000150235	-0.00154365	3.08724e-06	0.000701961	0.000647994	0.00515162	0.00479476	0.00457365	0.00519273	0.0031207	0.00370926	0.00559793	0.00344724	0.00434871
869.967	0.00119919	0.00148198	0.00142095	0.000849488	0.00112116	0.000640568	0.000803657	-0.000323559	0.000914349	0.00490323	0.00575274	0.00341063	0.00458154	0.00447664	0.00686889	0.00794673	0.00372806	0.00340468
869.028	5.74025e-05	0.00200943	-0.000718382	0.000527229	0.000644197	-0.000109688	0.000344583	0.000726216	4.25089e-05	0.00502511	0.0050062	0.00486897	0.00421015	0.00399572	0.00372679	0.00512786	0.00398657	0.00407818
867.953	0.000260283	0.000914925	0.00149967	0.00302856	0.000932163	0.000900179	-0.000667449	6.96796e-05	0.00146154	0.00533698	0.00543726	0.00532818	0.00503968	0.00307128	0.00546403	0.00603134	0.00421709	0.00246921
867.012	-0.00077614	0.00352301	0.00160259	0.00338353	0.00257612	0.0014272	0.0011125	0.000812039	0.00155049	0.00726216	0.0060471	0.00574312	0.00387931	0.0044855	0.00622788	0.00557115	0.00570385	0.00367734
865.937	-0.000125009	0.00166589	0.0017552	0.000567945	0.000683137	-0.0013913	0.000197959	0.000245985	0.000439776	0.00435363	0.00337716	0.00362824	0.00373133	0.00174271	0.00397122	0.00634981	0.00227624	0.00169092
864.995	-0.00152002	0.000652953	0.00171618	-0.00139305	0.000801954	0.000957325	-0.000360547	-0.00153648	7.80123e-05	0.00426603	0.00503259	0.00550674	0.00372433	0.00190917	0.00444773	0.00394268	0.00382656	0.00280812
864.053	0.00152432	0.00244932	0.00281639	0.000789922	-0.000313436	0.00122486	0.00178477	-2.52502e-05	0.00202039	0.00519354	0.00554459	0.00577285	0.00423772	0.0059452	0.00479152	0.00699561	0.00742465	0.00560672
862.977	0.0023781	0.00115807	0.000330253	0.00114056	0.00101657	-0.000158515	0.00122977	-0.000308437	0.00137617	0.00425912	0.0055717	0.00528807	0.00462425	0.00299783	0.00392322	0.00575398	0.00380616	0.00412598
862.034	0.00280146	0.00170053	0.00143202	0.00049197	0.000258002	-0.000429088	-0.00035295	-0.000471073	0.00189466	0.00445783	0.00507236	0.0038204	0.00496299	0.00505094	0.00479198	0.00462124	0.00487152	0.00446542
860.956	0.000142032	-0.000508424	0.00052228	3.69413e-06	0.000342233	0.00204329	0.00101883	0.000841125	0.000204796	0.00521543	0.00617151	0.00392281	0.00331061	0.0032297	0.00350666	0.00522267	0.0066962	0.0036886
860.012	-0.00061421	-0.000174137	0.00154782	0.00209504	0.00052925	0.00105862	0.000521938	0.0021837	0.00103919	0.00568054	0.00616368	0.00279062	0.00622037	0.00207572	0.00612446	0.0063348	0.00440274	0.0047983
858.933	5.22355e-06	0.00274728	0.000441065	-0.000162411	0.00202326	0.000172877	0.00102917	6.06269e-05	0.00130203	0.00602771	0.0069059	0.00432996	0.00445935	0.00413518	0.00832314	0.00830708	0.00416129	0.00562868
857.989	-0.000118625	-0.00130703	-0.000850216	0.00118976	7.36223e-05	-0.000121713	0.00022575	-0.000677365	-0.00115859	0.00552899	0.00750512	0.00629657	0.00431001	0.00531922	0.00400674	0.00630455	0.00300278	0.00428124
857.044	-0.000835987	-9.87573e-05	0.00133088	-0.00230022	0.00049218	0.000880239	0.000380336	0.000154314	0.000659738	0.00559625	0.0055914	0.00442175	0.00554426	0.00483941	0.00588784	0.00627413	0.00413703	0.00725707
855.963	0.000786517	0.000977129	0.00119929	0.000915631	1.31121e-05	0.00218072	0.00044567	0.000731997	0.00108309	0.00553916	0.00658525	0.00422814	0.00524926	0.00332364	0.00598881	0.00615801	0.00383472	0.00359378
855.017	-0.000681142	0.00083707	0.000977629	-0.00124466	0.00259228	0.000425441	0.000798726	0.000779914	0.00291742	0.0060368	0.00465628	0.0048366	0.00632792	0.00488154	0.00701361	0.00565331	0.00594512	0.00392584
853.936	0.000536605	0.0025821	0.000271459	0.000537672	0.00237154	0.00262656	0.00400613	0.000662569	0.00233435	0.0057066	0.00746871	0.00548938	0.00598104	0.00682596	0.00641745	0.00762342	0.00604067	0.00514433
852.989	-0.00188503	-0.000442654	0.00101797	0.00188099	-0.000510396	-0.0015422	0.00112225	0.00131616	0.000635899	0.00625591	0.00452016	0.00351502	0.00451167	0.00451041	0.00591537	0.00513102	0.00344837	0.00422244
852.042	-0.00069947	0.00220275	0.00176803	0.000976261	0.000474308	0.00100797	0.00177954	-0.000173284	0.000385334	0.00495584	0.00640517	0.00801325	0.00601226	0.00403838	0.00600793	0.00637019	0.00436832	0.00493304
850.959	-9.30905e-05	0.00108271	0.00242544	0.000433481	0.000256859	-0.000290046	0.00047127	-0.00140078	-0.000134055	0.00527647	0.00461332	0.00500695	0.00465896	0.00487967	0.00624395	0.00418268	0.00405392	0.00342856
850.011	-0.000102724	0.000928181	0.00353314	-5.71107e-05	-5.97841e-05	-0.00057224	0.00229443	0.00156241	0.000134949	0.00636603	0.00376604	0.00613064	0.00513882	0.00400054	0.00795027	0.0066584	0.00629504	0.00438848
849.063	0.000796566	0.000457718	0.00202257	0.000316925	0.00185386	-0.000360238	0.00227039	6.18776e-05	-5.37188e-06	0.00517736	0.00684025	0.004888	0.00551857	0.00539484	0.00574709	0.00671954	0.00590457	0.00498389
847.979	0.00168366	0.000756642	0.00125311	0.00157214	0.00290879	0.000590428	0.0015796	0.00184213	0.000703386	0.00750161	0.00693229	0.00451855	0.00458693	0.00501346	0.00592844	0.0074661	0.00518886	0.00516821
847.03	0.00198022	-0.000130636	0.000291642	0.00123021	0.00333022	-1.80999e-05	0.000805856	0.00195555	0.00341769	0.0072668	0.00664696	0.00605129	0.0035461	0.00608403	0.00754084	0.00799523	0.00508766	0.00456872
845.944	0.00199418	0.00146956	0.00119115	0.000340681	0.00213084	-0.00100873	0.00261166	0.000194638	0.00224551	0.00589681	0.00658519	0.00595318	0.00635764	0.00656948	0.00447717	0.00629609	0.00652169	0.00493769
844.994	0.00184484	0.000926382	0.000624627	0.00163234	0.00141504	-7.43413e-05	0.000547837	0.000235679	-0.00135558	0.00499769	0.0077107	0.00662822	0.00670489	0.00504703	0.00477063	0.00787002	0.00660723	0.00364581
844.044	0.0018299	0.00137126	0.00227484	0.00152016	-0.000305018	-2.67246e-05	0.00251118	0.00034374	0.00371158	0.00552652	0.00566812	0.0064849	0.00636612	0.0071483	0.00585668	0.00638147	0.00614095	0.0051521
842.957	0.00234133	0.00139856	0.0016467	-4.17486e-05	0.00353584	0.00186377	0.00256838	0.000529865	0.002574	0.0080685	0.0084694	0.00692168	0.00685809	0.00562054	0.00642333	0.006972	0.00667653	0.00550195
842.006	0.00120506	0.000905627	0.00215749	0.00186889	0.00212873	0.000999092	0.00142869	0.00144193	0.00218102	0.00667742	0.00661128	0.00678418	0.00580414	0.00562355	0.00533935	0.00661623	0.00616742	0.0043984
841.054	0.00175838	0.000945697	0.00182545	0.00151658	0.00117758	0.00172753	0.00246595	0.00121532	0.00361599	0.00707325	0.00731188	0.00736336	0.00722486	0.00655242	0.00677434	0.00757477	0.00562515	0.00543468
839.966	0.00079674	0.00365069	0.00251878	0.00371456	0.000875153	0.00177298	0.00191688	0.000716621	0.00141856	0.00568842	0.00669663	0.0063355	0.00572936	0.00547172	0.00823394	0.00856624	0.00530533	0.00569324
839.013	0.00233127	0.00184749	0.00287012	0.00302092	0.00112995	0.0013142	0.00229366	3.93058e-05	0.00164723	0.00805873	0.0069753	0.00698598	0.00667464	0.00601342	0.00667392	0.00713014	0.00481087	0.00578799
838.06	0.00044143	0.0018526	0.00256176	0.00266966	0.00182777	0.00273612	0.00196262	0.00139207	0.00328428	0.00800686	0.00673442	0.00585851	0.00622971	0.00550547	0.00835294	0.00642081	0.00637716	0.0039998
836.971	0.00256855	0.00186364	0.00417717	0.00255966	0.00258812	0.00193235	0.00293672	0.000948058	0.00210196	0.0079749	0.0074344	0.00657992	0.00486289	0.00650754	0.00576528	0.0087788	0.0068708	0.00552674
836.017	0.00205129	0.00272065	0.00402383	0.0020666	0.00303511	0.00138201	0.00262243	0.00239016	0.00225774	0.00802821	0.00833638	0.00729455	0.00650126	0.00612696	0.00697255	0.00849627	0.00726474	0.00541466
835.063	0.00154036	0.00204414	0.00245593	0.00254314	0.00151696	0.00149149	0.0020493	0.00132272	0.00316395	0.00752307	0.00825464	0.00728507	0.00571039	0.00593599	0.00692072	0.00794288	0.00720223	0.00534076
833.972	0.00110169	0.00179532	0.00206055	0.00166553	0.000621447	0.000584412	0.000364479	0.000527839	0.00151096	0.00604709	0.00674273	0.00521314	0.00502165	0.00479143	0.00572906	0.00793927	0.00606823	0.00569437
833.017	0.00133896	0.00374813	0.00313721	0.00159669	0.00138041	0.00209539	0.00250511	0.00241279	0.00303263	0.00699577	0.00846425	0.0062075	0.0060776	0.00641198	0.0068788	0.00811905	0.00644092	0.00635259
832.061	0.00104201	0.00217836	0.00202544	0.00127283	0.00248266	0.00227166	0.00211968	0.00146203	0.00258917	0.0079585	0.00818627	0.00689493	0.00616662	0.00600847	0.00689685	0.00806059	0.00726076	0.00594692
830.969	0.00216326	0.00309251	0.00341077	0.00273064	0.00256237	0.00157909	0.00291838	0.00276948	0.00225002	0.0081603	0.00759143	0.00683412	0.00768484	0.00553189	0.00744779	0.00910567	0.00779863	0.00612524
830.013	0.00138342	0.00275755	0.00244749	0.00164943	0.00168738	0.00178679	0.00339872	0.00130459	0.00313976	0.00722383	0.00771018	0.00666449	0.00750315	0.00558434	0.00799442	0.008208	0.00671513	0.00640919
829.056	0.00186484	0.00332721	0.00312401	0.00257389	0.00214139	0.00164041	0.00224088	0.00196283	0.00218775	0.00768656	0.00815217	0.00748965	0.00653784	0.00655174	0.00690803	0.00826432	0.0064515	0.00627056
827.962	0.00229997	0.0034761	0.0030373	0.00332311	0.00290608	0.00232809	0.00270815	0.00259279	0.0020335	0.00815071	0.00781764	0.00704808	0.00811345	0.00662688	0.00703563	0.00866898	0.00678688	0.00588047
827.005	0.0019002	0.00240979	0.00267054	0.00320886	0.00331248	0.00268392	0.00238334	0.00240025	0.00290483	0.0080948	0.00819781	0.00715107	0.00748682	0.00716635	0.00799656	0.00894544	0.00785907	0.00673912
826.047	0.00197842	0.00320949	0.00382813	0.00222338	0.00224205	0.00240486	0.00223808	0.00220984	0.00240032	0.00821368	0.00728378	0.00765331	0.00703478	0.007036	0.00828723	0.00874162	0.00758914	0.006516
824.952	0.00223516	0.00309491	0.00295353	0.0026983	0.0021485	0.00210111	0.0025338	0.00174226	0.00271551	0.00835472	0.0082373	0.00725581	0.00650399	0.0071816	0.00819427	0.00874779	0.00745862	0.00614284
823.993	0.00280309	0.00333629	0.00295904	0.00350805	0.00253958	0.00199278	0.00227105	0.00204864	0.00286636	0.00787727	0.00804859	0.00736446	0.00696444	0.00688531	0.00798207	0.00844151	0.00711919	0.00645842
823.034	0.00318739	0.0041599	0.00422633	0.00413932	0.00459211	0.00324648	0.00351007	0.00354098	0.00308569	0.00869141	0.0093453	0.00810254	0.00804111	0.00808733	0.00904286	0.00975676	0.00813261	0.00811259
821.937	0.00222725	0.00288381	0.00431121	0.00386548	0.00166021	0.00183261	0.00267339	0.00175711	0.00255556	0.00675975	0.00856341	0.00811267	0.00656844	0.00733046	0.00900114	0.00861099	0.00763262	0.00603926
820.977	0.00284611	0.00427382	0.00430222	0.00237849	0.00421407	0.00175017	0.00275608	0.00263602	0.00307948	0.00899507	0.00867607	0.00804154	0.00705482	0.00617677	0.00785769	0.00962717	0.00873215	0.00719314
820.017	0.00342773	0.00380017	0.00326313	0.00278703	0.00375406	0.00233388	0.00279358	0.00254634	0.00388005	0.00746955	0.0078765	0.00875305	0.00700103	0.00793738	0.00758971	0.00968313	0.00830434	0.00643633
819.056	0.000486026	0.00425474	0.00363534	0.00408414	0.00502856	0.0037571	0.00246636	0.00322757	0.00467112	0.00770115	0.00906718	0.0082195	0.00756342	0.0074153	0.00892736	0.0088059	0.0075018	0.00628589
817.958	0.00120843	0.00327286	0.00253156	0.00392771	0.00337608	0.00232134	0.00268404	0.00232868	0.00281424	0.00969418	0.00791498	0.00857621	0.00729174	0.00729215	0.00843008	0.0102974	0.00813978	0.00641657
816.996	0.00208061	0.00359572	0.00258686	0.00333817	0.00371023	0.00351669	0.00398115	0.00139768	0.00401172	0.00808032	0.0103074	0.00845223	0.00955761	0.0076327	0.00976734	0.0105921	0.00844802	0.00821258
816.034	0.00342045	0.00330172	0.00334798	0.00474289	0.00439002	0.00260433	0.00417943	0.00217277	0.00479433	0.00978232	0.00889274	0.00874647	0.0080182	0.00837995	0.00836662	0.00894867	0.00830291	0.00837233
814.934	0.0013586	0.00168504	0.00230784	0.00361115	0.00269022	0.00225815	0.0018932	0.00284521	0.00391909	0.00991856	0.00871956	0.00803554	0.00706719	0.00749131	0.00793012	0.0087264	0.00769175	0.007378
813.972	0.00431163	0.00379156	0.00386576	0.00290664	0.00387227	0.00390379	0.0024331	0.00328307	0.0032346	0.0107653	0.00836726	0.00880221	0.00801704	0.00856417	0.00814878	0.00872753	0.00765498	0.00708888
813.009	0.00403004	0.00434761	0.00485431	0.0035327	0.00387698	0.00337097	0.00416297	0.00349353	0.00481522	0.00935528	0.0105267	0.0100726	0.00895856	0.00890387	0.00909059	0.0113531	0.00871643	0.00780953
812.045	0.00314313	0.00641895	0.00629479	0.00543651	0.00467688	0.00506852	0.00480318	0.00464891	0.00370402	0.00933487	0.00948984	0.0105249	0.00906456	0.00920176	0.0085997	0.0106919	0.0100559	0.00799781
810.943	0.00495632	0.0037263	0.00672992	0.00477989	0.00600435	0.00308161	0.00509059	0.00590993	0.00540464	0.0104416	0.00963811	0.0102126	0.00793302	0.00990732	0.0101968	0.011382	0.00919037	0.00864204
809.979	0.00442042	0.00416832	0.00665678	0.00513579	0.00471223	0.0044173	0.00444757	0.00314936	0.00423507	0.00942944	0.00938413	0.00988203	0.00842148	0.00933486	0.0100241	0.00937734	0.008971	0.00781993
809.014	0.00383191	0.00482068	0.00493741	0.00394343	0.00523501	0.00301539	0.00435496	0.00431774	0.00394319	0.00931531	0.0111919	0.00948059	0.00871233	0.00935328	0.00944917	0.0104525	0.0084941	0.00796466
808.049	0.00581259	0.0029438	0.00689752	0.0055095	0.00506272	0.00327512	0.00448646	0.00384302	0.00454229	0.0118185	0.0103728	0.00950309	0.00831102	0.0100297	0.0103959	0.0109224	0.0103196	0.0105834
806.946	0.0049978	0.00519036	0.00671084	0.0062907	0.00498849	0.00619652	0.00431281	0.00479754	0.00539507	0.011691	0.0106773	0.010202	0.00942175	0.00976113	0.0105627	0.0131285	0.0099058	0.00798536
805.98	0.0065666	0.00660515	0.00737363	0.00664166	0.00658428	0.00682131	0.00696199	0.00561828	0.00569995	0.0129203	0.0127005	0.00996129	0.0101769	0.0108616	0.0122616	0.0131331	0.0103657	0.0111711
805.014	0.0046858	0.00495039	0.00546433	0.00598182	0.00572135	0.00503446	0.00640942	0.00403021	0.00531558	0.0118538	0.011361	0.0102188	0.0106621	0.0108423	0.0112592	0.0119351	0.0101943	0.00894508
804.047	0.00667014	0.00694477	0.00840577	0.00871411	0.00696146	0.00977413	0.00739644	0.00881583	0.00866676	0.0116743	0.012306	0.0123523	0.0113831	0.0106495	0.0125077	0.0137343	0.0126175	0.0106985
802.942	0.0065902	0.00783433	0.00711228	0.00932085	0.00784965	0.00801057	0.00788427	0.00579371	0.00665673	0.0122747	0.0123134	0.0123046	0.0111198	0.0107121	0.0138019	0.0141762	0.0119207	0.0103523
801.974	0.00759209	0.00769826	0.00952468	0.00863922	0.00895753	0.00727291	0.00891192	0.00746925	0.00855049	0.0138145	0.0137673	0.0132311	0.0122584	0.0114003	0.0138983	0.0146244	0.0116225	0.011476
801.006	0.00833173	0.00842815	0.00807344	0.00752745	0.0073346	0.00759511	0.00909434	0.00740889	0.00840984	0.0151184	0.0145427	0.0117562	0.011064	0.0116658	0.0135323	0.0148093	0.0125633	0.01143
800.038	0.00819026	0.00849094	0.00880437	0.00965074	0.0101766	0.00924645	0.0089457	0.00933891	0.00774498	0.0151116	0.0132109	0.0120743	0.013179	0.014319	0.0145275	0.0152428	0.0129044	0.0110138
798.931	0.00843623	0.00912621	0.0104603	0.00823421	0.00958222	0.009336	0.00978869	0.00736911	0.00789112	0.01528	0.015258	0.0149646	0.013879	0.0137971	0.0140239	0.0150532	0.0125564	0.0130218
797.962	0.00996444	0.00993678	0.00996302	0.0105893	0.0097384	0.0110351	0.0105684	0.00963519	0.011462	0.0167849	0.0154544	0.0136304	0.0140821	0.0143685	0.016179	0.0180911	0.015561	0.0137801
796.992	0.00985456	0.0126486	0.0119193	0.012133	0.00924685	0.0113027	0.0113645	0.0090271	0.0103339	0.0163133	0.0162524	0.0146834	0.0156864	0.0156337	0.0149455	0.0177085	0.014578	0.0145729
796.023	0.0113461	0.0126366	0.0127092	0.0112296	0.0107683	0.012002	0.011582	0.0121309	0.0105472	0.0172748	0.0169485	0.0169518	0.0172761	0.0171114	0.017103	0.0179377	0.0160464	0.015715
795.052	0.0130013	0.0134979	0.0137506	0.0142361	0.0118724	0.0116776	0.0122608	0.0118243	0.0125542	0.0172855	0.0186749	0.0177412	0.0180389	0.0170642	0.0184698	0.0203663	0.0176094	0.0145735
793.943	0.0135449	0.0144072	0.0139541	0.0130768	0.0138571	0.0134793	0.0149596	0.0125912	0.0134798	0.0200455	0.0199037	0.0173036	0.0180358	0.0182476	0.0187467	0.0197052	0.0182779	0.0169633
792.972	0.0142425	0.014703	0.0155395	0.0156802	0.0161148	0.0158154	0.0165566	0.0154116	0.0155262	0.0217932	0.0202074	0.018691	0.0186085	0.0194401	0.0198524	0.0215124	0.017604	0.0189378
792.001	0.0164198	0.0151361	0.0166898	0.0169263	0.0171271	0.0163536	0.0183137	0.0165317	0.0164229	0.0229714	0.0217575	0.0215414	0.0201312	0.0202799	0.0229864	0.0236669	0.0204217	0.0190781
791.029	0.0196594	0.017999	0.018885	0.0185225	0.0176483	0.0185894	0.0199116	0.0192319	0.0197667	0.0247569	0.0249325	0.0218128	0.0229682	0.0213662	0.0234042	0.0255446	0.0221737	0.0211937
790.057	0.0190139	0.0210885	0.0199299	0.0195317	0.0207902	0.0216456	0.0212956	0.0206217	0.019791	0.0251976	0.025455	0.0243081	0.0249616	0.0242392	0.0253197	0.026082	0.0252637	0.024306
788.945	0.0229603	0.0235151	0.0230737	0.0233192	0.0234047	0.023112	0.0228608	0.0228318	0.0227467	0.0291816	0.0288009	0.0279211	0.0274467	0.0268898	0.0280494	0.0283302	0.0284499	0.026682
787.973	0.0240232	0.0235692	0.0251137	0.0259183	0.0249824	0.025109	0.0251094	0.0254476	0.025197	0.0295781	0.0302615	0.0296215	0.0290284	0.0276929	0.0292857	0.0305799	0.0282592	0.0268806
786.999	0.0272691	0.0295466	0.0303247	0.0287235	0.0293574	0.0292723	0.0302185	0.0280697	0.0302291	0.0346931	0.0338041	0.0330191	0.0324789	0.0326319	0.0334584	0.0331952	0.0324969	0.0304673
786.026	0.0307148	0.0317395	0.0311475	0.0331803	0.0320617	0.0314437	0.0329125	0.0318103	0.0320459	0.0365293	0.0373881	0.0353602	0.0356283	0.0340454	0.0371281	0.0378221	0.0338868	0.0358109
785.052	0.0352885	0.0380643	0.0366796	0.0370946	0.0365867	0.0370505	0.0363826	0.0370536	0.0370509	0.0398149	0.041486	0.0408914	0.0409455	0.0403026	0.0408148	0.0424717	0.0384993	0.0397661
783.938	0.0431118	0.0422969	0.0438827	0.0421111	0.041894	0.0440685	0.0432156	0.0424469	0.0439837	0.0482297	0.047791	0.0454373	0.0469727	0.0453244	0.0458475	0.0477599	0.0462713	0.0466648
782.963	0.0479521	0.0494241	0.049606	0.048707	0.0499145	0.0491158	0.0511095	0.0491129	0.048757	0.0542938	0.0531143	0.0522313	0.0518696	0.0529444	0.0526537	0.0545624	0.0522296	0.0510496
781.988	0.0554374	0.0547954	0.0569655	0.0552526	0.0577098	0.0557591	0.0577533	0.0562526	0.0567756	0.0595232	0.0608027	0.0590671	0.0591089	0.0579071	0.0592023	0.0600653	0.0581261	0.0585005
781.012	0.063301	0.0648226	0.0655266	0.0657772	0.0659776	0.0655797	0.066563	0.06579	0.0649603	0.0697488	0.0680117	0.0674877	0.0683826	0.0664379	0.0678629	0.0691582	0.0672615	0.0661182
780.036	0.0737716	0.0759612	0.0744033	0.0746818	0.0740886	0.0740837	0.07495	0.0742914	0.0770478	0.0784042	0.0790612	0.0772654	0.0782149	0.0772038	0.077674	0.0796036	0.0779254	0.0771072
779.06	0.084419	0.0859975	0.0847217	0.0873575	0.0856002	0.085792	0.0862681	0.086432	0.0870403	0.0881203	0.0885968	0.0867495	0.0870121	0.086275	0.0878727	0.0886463	0.0864527	0.085842
777.944	0.101125	0.101286	0.101817	0.103466	0.102373	0.102309	0.102745	0.102996	0.103552	0.104574	0.10409	0.102533	0.102949	0.103187	0.103491	0.105098	0.102664	0.102505
776.967	0.1155	0.115629	0.116216	0.118037	0.115652	0.114288	0.116139	0.117264	0.115117	0.119914	0.116942	0.11618	0.115721	0.115387	0.119035	0.119453	0.116076	0.117125
775.989	0.133184	0.132676	0.132833	0.134849	0.132071	0.134261	0.134401	0.133793	0.134061	0.134202	0.135203	0.131973	0.13375	0.132962	0.133133	0.134191	0.132582	0.131826
775.012	0.152246	0.153991	0.154009	0.153894	0.153589	0.154929	0.155104	0.153495	0.15576	0.15499	0.154353	0.154088	0.154668	0.153154	0.154656	0.155845	0.152521	0.152292
774.033	0.177416	0.178656	0.178376	0.179661	0.179422	0.180297	0.179792	0.180024	0.183127	0.181541	0.178045	0.177061	0.176161	0.177356	0.177222	0.179041	0.178082	0.174549
773.055	0.205648	0.205411	0.205835	0.206159	0.205915	0.207152	0.206571	0.206312	0.207414	0.207027	0.204527	0.202595	0.204651	0.20232	0.202731	0.205554	0.203873	0.203893
771.936	0.238268	0.237511	0.237982	0.239647	0.239317	0.240435	0.240273	0.239659	0.241798	0.238151	0.238176	0.235015	0.236702	0.236974	0.236758	0.237182	0.234613	0.235598
770.957	0.270525	0.270283	0.270923	0.271654	0.269636	0.271901	0.271339	0.272352	0.274386	0.268608	0.269532	0.268585	0.267393	0.267055	0.26688	0.268504	0.265963	0.267678
769.977	0.303931	0.305426	0.305413	0.307117	0.305974	0.305777	0.3077	0.308747	0.309336	0.303786	0.303327	0.300022	0.301366	0.299397	0.300504	0.301634	0.301142	0.300503
768.997	0.339172	0.33917	0.340839	0.341234	0.340928	0.340506	0.342376	0.340761	0.345203	0.337632	0.335	0.332319	0.335781	0.33393	0.333398	0.336675	0.33409	0.333758
768.016	0.375211	0.374992	0.376341	0.379381	0.376023	0.376176	0.378068	0.380638	0.380322	0.370952	0.370874	0.368351	0.371259	0.370153	0.37	0.371006	0.370792	0.369261
767.036	0.414876	0.416533	0.415074	0.417418	0.413874	0.416963	0.416476	0.416839	0.416911	0.410931	0.411446	0.408998	0.408429	0.408755	0.411139	0.410286	0.407816	0.406591
766.055	0.457634	0.459667	0.459103	0.460625	0.460593	0.459886	0.456263	0.46206	0.462775	0.453461	0.454259	0.45038	0.450593	0.452461	0.451125	0.453093	0.449513	0.449191
764.933	0.504153	0.503674	0.505621	0.505119	0.505679	0.506933	0.505986	0.506617	0.50775	0.499171	0.499495	0.494672	0.497974	0.497362	0.497768	0.497147	0.495797	0.496098
763.951	0.548506	0.549157	0.550221	0.551284	0.551048	0.549906	0.550109	0.550934	0.554746	0.543934	0.543849	0.542348	0.54214	0.5396	0.543309	0.544472	0.538453	0.541636
762.969	0.596708	0.594235	0.594827	0.597909	0.595427	0.597421	0.595612	0.596609	0.600587	0.591808	0.588694	0.584953	0.587384	0.58701	0.587177	0.588438	0.586135	0.587203
761.986	0.638929	0.639791	0.63862	0.641986	0.641718	0.641377	0.642345	0.642765	0.644352	0.631825	0.632305	0.629093	0.631718	0.62967	0.632482	0.632516	0.630498	0.629502
761.003	0.683454	0.683339	0.681136	0.684977	0.684887	0.683325	0.685894	0.685114	0.68556	0.67791	0.674	0.675016	0.676116	0.674058	0.67589	0.676227	0.673406	0.674029
760.02	0.72077	0.722821	0.722787	0.723742	0.719588	0.722564	0.723527	0.723998	0.72465	0.71544	0.713354	0.711229	0.714056	0.714274	0.714512	0.716734	0.712601	0.714497
759.036	0.759807	0.761245	0.758931	0.762713	0.760502	0.759871	0.758362	0.763027	0.762997	0.755328	0.752692	0.749182	0.75369	0.751787	0.749924	0.752077	0.748981	0.751658
758.052	0.796063	0.795671	0.797517	0.799665	0.79705	0.797272	0.794211	0.799078	0.801847	0.793826	0.78976	0.786951	0.790014	0.78842	0.789356	0.789529	0.786998	0.789546
757.067	0.834517	0.831162	0.834149	0.832495	0.835214	0.833114	0.833632	0.835271	0.834642	0.830488	0.825137	0.824557	0.822989	0.824055	0.824525	0.82545	0.825824	0.825267
755.942	0.867714	0.867489	0.868805	0.870416	0.868759	0.870397	0.868554	0.872003	0.871575	0.864293	0.862702	0.859024	0.862593	0.862489	0.862292	0.861893	0.860611	0.861272
754.957	0.899954	0.898056	0.90109	0.901331	0.89933	0.898473	0.899536	0.902968	0.901007	0.896757	0.896495	0.891158	0.894189	0.89166	0.892383	0.894148	0.891924	0.893682
753.971	0.925666	0.923962	0.925648	0.924713	0.925478	0.925688	0.925572	0.927302	0.926395	0.920906	0.919213	0.914917	0.918439	0.920498	0.918853	0.920204	0.917503	0.919391
752.985	0.944242	0.945467	0.947788	0.947593	0.945231	0.945811	0.947643	0.948118	0.946753	0.944933	0.938858	0.938502	0.941204	0.939236	0.941587	0.942459	0.939118	0.941332
751.999	0.962472	0.964669	0.96484	0.963527	0.964844	0.964817	0.964934	0.965265	0.965802	0.962509	0.958381	0.957754	0.961652	0.96153	0.95999	0.960315	0.957414	0.960375
751.012	0.977822	0.976773	0.97765	0.979231	0.978413	0.976696	0.974749	0.979715	0.979127	0.976034	0.975075	0.97154	0.974365	0.975669	0.974966	0.976078	0.971928	0.973574
750.025	0.987149	0.985598	0.987374	0.989718	0.986871	0.986781	0.98722	0.988964	0.990612	0.987051	0.98454	0.984081	0.987063	0.98585	0.984614	0.983511	0.984081	0.987331
749.038	0.99329	0.9919	0.995161	0.994988	0.996457	0.993357	0.996725	0.998639	0.995962	0.993733	0.99311	0.99118	0.994758	0.992424	0.995621	0.991967	0.991993	0.993318
748.05	0.997564	0.996167	1.00084	0.997861	0.998	0.998355	1.0018	0.999445	0.999896	0.998404	1.00001	0.995825	0.999088	0.999793	1.00027	0.999615	0.995805	0.999244
747.062	1	1	1	1	1	1	1	1	1	1	1	1	1	1	1	1	1	1
745.933	0.996203	0.997546	0.995537	0.997172	0.995579	0.994805	0.997076	0.996861	0.996558	0.998543	0.997087	0.994751	0.99788	0.999794	0.998517	0.99641	0.996298	0.998541
744.944	0.986542	0.989139	0.988066	0.987972	0.991204	0.98973	0.99065	0.992165	0.989002	0.992089	0.989719	0.98829	0.994454	0.991911	0.991063	0.991534	0.988057	0.989443
743.955	0.978499	0.979819	0.980334	0.98084	0.980972	0.980414	0.978969	0.980244	0.981637	0.982266	0.980485	0.979167	0.983093	0.98104	0.983099	0.983803	0.981291	0.982348
742.965	0.966564	0.965025	0.96876	0.969093	0.967773	0.967311	0.968975	0.969704	0.96956	0.972774	0.969647	0.969877	0.971623	0.971157	0.971808	0.971112	0.970695	0.971138
741.975	0.954075	0.954075	0.955957	0.953292	0.953349	0.955552	0.954624	0.957901	0.956309	0.9588	0.958089	0.953003	0.959553	0.958718	0.958765	0.959204	0.957306	0.959155
740.985	0.937848	0.937793	0.938025	0.938728	0.940588	0.938184	0.939527	0.9409	0.940618	0.94398	0.94167	0.940377	0.943764	0.944852	0.944577	0.944368	0.94134	0.944864
739.995	0.919707	0.91988	0.920477	0.920947	0.919851	0.919798	0.92044	0.921349	0.922424	0.926645	0.923999	0.921621	0.927044	0.927528	0.926155	0.927858	0.923485	0.927129
739.004	0.897431	0.898558	0.899589	0.900317	0.898569	0.897235	0.900976	0.900856	0.901555	0.905281	0.904141	0.901553	0.904782	0.905622	0.906403	0.905552	0.904863	0.906803
738.012	0.874587	0.87683	0.875435	0.875872	0.87619	0.873765	0.87775	0.878155	0.87705	0.881858	0.878983	0.879976	0.883432	0.88282	0.883396	0.883692	0.882145	0.883367
737.021	0.848964	0.851697	0.851935	0.850625	0.852384	0.851077	0.852289	0.852037	0.854957	0.859011	0.857842	0.855721	0.859534	0.858424	0.860314	0.859746	0.858862	0.861759
736.029	0.825365	0.823804	0.825346	0.826265	0.825691	0.826617	0.826375	0.82723	0.828737	0.832752	0.831422	0.830309	0.833015	0.833387	0.834287	0.835198	0.833449	0.833573
735.037	0.797887	0.798977	0.797364	0.800195	0.799396	0.799873	0.800825	0.800578	0.802492	0.806074	0.806848	0.802148	0.806669	0.807506	0.807686	0.808649	0.805876	0.808798
734.044	0.774141	0.774788	0.775361	0.774939	0.773718	0.77519	0.777097	0.77658	0.777646	0.784122	0.782808	0.779047	0.784719	0.785306	0.784662	0.784303	0.783703	0.785388
733.051	0.747862	0.747776	0.749719	0.748402	0.7493	0.749459	0.751509	0.751455	0.753093	0.758012	0.755329	0.755442	0.758191	0.758849	0.758868	0.758999	0.758066	0.759735
732.058	0.722197	0.723127	0.722834	0.723182	0.722587	0.721887	0.724877	0.723783	0.725501	0.732696	0.731433	0.729226	0.732875	0.734364	0.734155	0.732399	0.732049	0.733206
731.064	0.69249	0.692128	0.692798	0.693795	0.694503	0.694131	0.694134	0.694483	0.697541	0.702287	0.701405	0.699633	0.703256	0.703002	0.703978	0.703425	0.702956	0.704162
730.07	0.663713	0.663818	0.66445	0.664856	0.664683	0.665364	0.666079	0.665593	0.667461	0.673553	0.672422	0.670739	0.673961	0.67608	0.67527	0.675053	0.673614	0.676454
728.933	0.634142	0.634388	0.635135	0.634125	0.633901	0.634504	0.63593	0.637141	0.63621	0.643682	0.64222	0.640277	0.643245	0.644427	0.645103	0.644218	0.643912	0.644962
727.939	0.605755	0.607057	0.607389	0.608389	0.608204	0.607934	0.610152	0.609293	0.610537	0.616807	0.616487	0.614091	0.617838	0.618959	0.619004	0.617561	0.617013	0.619448
726.944	0.580512	0.580889	0.581932	0.582152	0.580663	0.582186	0.581595	0.583472	0.582931	0.589796	0.589629	0.586352	0.591219	0.591813	0.590508	0.591722	0.589764	0.592867
725.948	0.553695	0.553589	0.554076	0.555012	0.553925	0.555711	0.556109	0.557319	0.55694	0.563923	0.563727	0.561046	0.565059	0.565712	0.56449	0.564955	0.564905	0.566062
724.952	0.530705	0.530242	0.531652	0.532752	0.532884	0.533324	0.533744	0.53459	0.534561	0.541614	0.540745	0.537796	0.543919	0.542301	0.542738	0.543108	0.543541	0.543858
723.956	0.507269	0.507584	0.508657	0.509427	0.509735	0.509557	0.510255	0.511395	0.513401	0.519909	0.517992	0.515372	0.518584	0.519389	0.51954	0.520191	0.519407	0.52068
722.96	0.48514	0.486237	0.487332	0.487153	0.48704	0.487557	0.489304	0.489143	0.490955	0.497096	0.49671	0.494405	0.497535	0.49742	0.497749	0.498157	0.497746	0.499041
721.963	0.461903	0.462995	0.462887	0.463332	0.462447	0.462844	0.464788	0.464255	0.466329	0.472057	0.470411	0.470222	0.472589	0.472421	0.472546	0.47348	0.473539	0.474239
720.966	0.438613	0.439065	0.439887	0.441349	0.440462	0.440849	0.440665	0.441817	0.442549	0.449227	0.449296	0.446928	0.448885	0.449795	0.450717	0.450948	0.450156	0.451428
719.968	0.417798	0.419024	0.42021	0.42008	0.420957	0.41979	0.421511	0.420684	0.422114	0.429334	0.428654	0.426218	0.429342	0.430004	0.43044	0.429776	0.430406	0.430744
718.97	0.39883	0.399474	0.399368	0.400267	0.399557	0.398977	0.401498	0.401616	0.402429	0.410387	0.408299	0.406757	0.409494	0.409428	0.410491	0.410814	0.409836	0.410457
717.972	0.379762	0.379892	0.381147	0.3814	0.381822	0.381372	0.383116	0.383523	0.384257	0.390271	0.389249	0.388289	0.390059	0.3902	0.391272	0.390974	0.389649	0.390791
716.974	0.36345	0.36306	0.36377	0.365903	0.364897	0.365513	0.365757	0.365442	0.366876	0.372803	0.372247	0.370107	0.373743	0.374002	0.374074	0.374513	0.374156	0.374915
715.975	0.346935	0.347994	0.348625	0.350424	0.349927	0.348496	0.350218	0.350616	0.351554	0.35763	0.356831	0.355465	0.356719	0.358418	0.359397	0.359038	0.3591	0.358285
714.976	0.332478	0.333219	0.333283	0.334124	0.334661	0.334311	0.335108	0.336264	0.337333	0.343873	0.342451	0.340476	0.342904	0.343344	0.344339	0.344653	0.343642	0.344285
713.976	0.316959	0.318502	0.319004	0.319687	0.319024	0.318696	0.320719	0.319522	0.321592	0.327219	0.326487	0.325249	0.326617	0.328974	0.32949	0.328442	0.328229	0.327811
712.976	0.302118	0.303133	0.304777	0.304442	0.304439	0.304216	0.304445	0.305018	0.306936	0.312172	0.311347	0.309979	0.312359	0.313067	0.312927	0.313407	0.313905	0.313256
711.976	0.288238	0.288972	0.28998	0.290057	0.290211	0.290137	0.291702	0.290354	0.292821	0.298331	0.297716	0.295379	0.29752	0.29943	0.299976	0.299117	0.299146	0.298906
710.976	0.276434	0.278192	0.278143	0.278651	0.278567	0.279167	0.279954	0.279391	0.280869	0.286021	0.286495	0.284235	0.285307	0.287594	0.286852	0.287701	0.287073	0.287924
709.975	0.265117	0.265378	0.266622	0.267633	0.267819	0.267284	0.268548	0.266919	0.269401	0.274667	0.274852	0.272577	0.273825	0.275039	0.276201	0.276301	0.275518	0.275755
708.974	0.254994	0.256352	0.257387	0.257195	0.25787	0.257824	0.259328	0.258894	0.259666	0.265735	0.264355	0.263091	0.264325	0.265567	0.265496	0.266635	0.264797	0.265284
707.972	0.245899	0.247091	0.247383	0.248741	0.24796	0.247557	0.248537	0.248769	0.250183	0.255721	0.254025	0.252946	0.253933	0.254821	0.255696	0.257373	0.255689	0.256399
706.97	0.23807	0.2388	0.238674	0.239559	0.2397	0.239592	0.24034	0.240263	0.240713	0.246826	0.247137	0.2443	0.246813	0.247154	0.248469	0.248069	0.246542	0.247163
705.968	0.229328	0.230002	0.231111	0.231534	0.231869	0.231503	0.231409	0.233236	0.232879	0.23923	0.237	0.236548	0.238459	0.238309	0.239503	0.239683	0.239098	0.239233
704.965	0.222504	0.222625	0.223532	0.224552	0.224202	0.224375	0.225096	0.225274	0.226084	0.231293	0.230329	0.229402	0.230052	0.231118	0.231237	0.232264	0.231084	0.231582
703.963	0.215427	0.217057	0.217629	0.217442	0.218535	0.217681	0.218759	0.219279	0.219743	0.223996	0.224042	0.221604	0.224087	0.224445	0.225264	0.2261	0.224159	0.225288
702.959	0.21032	0.211768	0.212605	0.212136	0.212453	0.213042	0.213024	0.214376	0.214463	0.219891	0.218041	0.216689	0.218829	0.219451	0.219094	0.220457	0.219272	0.21938
701.956	0.205398	0.206797	0.208266	0.207194	0.207665	0.20793	0.20922	0.208904	0.210583	0.214332	0.213341	0.211609	0.21391	0.214663	0.215119	0.215192	0.215072	0.214868
700.952	0.201529	0.202636	0.203762	0.203902	0.203982	0.20437	0.204754	0.204942	0.206056	0.211215	0.209142	0.208785	0.209411	0.210138	0.21091	0.21083	0.210036	0.210353
699.948	0.198349	0.200076	0.200551	0.201091	0.200653	0.200404	0.202171	0.202142	0.202744	0.207752	0.206324	0.205272	0.206028	0.206615	0.208389	0.207885	0.207683	0.207513
698.943	0.195391	0.197616	0.198586	0.198789	0.198792	0.198715	0.199666	0.200203	0.200553	0.204114	0.203895	0.203057	0.20359	0.204485	0.2053	0.20604	0.204699	0.204989
697.938	0.193109	0.195186	0.196188	0.196905	0.196247	0.196253	0.19784	0.197977	0.199479	0.202375	0.200682	0.198855	0.201062	0.202081	0.202873	0.203208	0.202102	0.202759
696.933	0.192872	0.194316	0.19444	0.195127	0.195592	0.19553	0.196838	0.196776	0.198582	0.200729	0.201189	0.197998	0.199691	0.200466	0.201884	0.202223	0.201462	0.201518
696.071	0.190683	0.192762	0.193742	0.194316	0.194409	0.194079	0.195499	0.196049	0.197123	0.199087	0.198714	0.197345	0.199073	0.200411	0.201115	0.201451	0.200597	0.200951
695.065	0.191653	0.19172	0.192806	0.193249	0.193714	0.19458	0.19686	0.195289	0.197536	0.198949	0.19853	0.198112	0.198151	0.19961	0.200097	0.200667	0.200542	0.200321
694.059	0.191111	0.191843	0.19308	0.194277	0.193866	0.193754	0.195927	0.196383	0.198582	0.198147	0.198224	0.197805	0.198293	0.199687	0.200803	0.200498	0.199764	0.200639
693.053	0.191646	0.193742	0.195024	0.195063	0.194968	0.195198	0.195943	0.196996	0.198313	0.199672	0.198637	0.197217	0.199417	0.199031	0.200813	0.200837	0.201205	0.200687
692.046	0.19243	0.194421	0.19479	0.197236	0.197836	0.197993	0.198268	0.198356	0.200178	0.201999	0.200203	0.199025	0.20014	0.200946	0.202795	0.202351	0.202431	0.20369
691.039	0.193354	0.19554	0.196259	0.196653	0.197329	0.198508	0.199164	0.199823	0.202101	0.202213	0.201625	0.199186	0.200384	0.202227	0.202377	0.205059	0.202829	0.203647
690.032	0.196219	0.197436	0.198017	0.200194	0.199795	0.20025	0.200551	0.202002	0.203779	0.204085	0.202041	0.201285	0.203136	0.204237	0.206076	0.205513	0.204296	0.20608
689.024	0.195716	0.199772	0.200316	0.201211	0.200646	0.20097	0.202664	0.204498	0.205607	0.204441	0.204328	0.202827	0.203802	0.204915	0.205781	0.207212	0.205554	0.207077
688.016	0.198051	0.200129	0.201926	0.20102	0.203025	0.204495	0.204643	0.204986	0.207852	0.206789	0.205428	0.204678	0.205855	0.206963	0.207968	0.208877	0.207449	0.210478
687.007	0.200948	0.201996	0.204346	0.204845	0.205264	0.205957	0.208314	0.208264	0.209366	0.20835	0.208631	0.207024	0.208138	0.209319	0.209524	0.209393	0.211082	0.211857
685.999	0.202242	0.205296	0.206109	0.207146	0.208495	0.207801	0.209459	0.210554	0.213169	0.210193	0.210482	0.208288	0.209843	0.211487	0.213265	0.213438	0.213287	0.213491
684.99	0.205385	0.207483	0.208208	0.209266	0.209784	0.210991	0.211788	0.213912	0.216238	0.213757	0.212549	0.212345	0.212653	0.214133	0.2146	0.215765	0.215924	0.216559
683.98	0.206186	0.208831	0.20943	0.210453	0.210372	0.211314	0.213545	0.21433	0.216539	0.214327	0.213772	0.21313	0.21393	0.215718	0.215939	0.217079	0.21695	0.217875
682.97	0.209462	0.210977	0.212247	0.212141	0.213198	0.213219	0.21487	0.217762	0.21852	0.216848	0.216009	0.214568	0.216648	0.218099	0.219197	0.219947	0.219633	0.22132
681.96	0.210265	0.213003	0.214049	0.215067	0.215187	0.215641	0.217622	0.218124	0.221187	0.217789	0.217412	0.217114	0.218245	0.219075	0.220415	0.221641	0.2207	0.222101
680.95	0.212121	0.213349	0.214488	0.215951	0.21722	0.21632	0.21833	0.219774	0.222884	0.219382	0.218912	0.217448	0.219494	0.220053	0.222158	0.222218	0.222176	0.224137
679.939	0.21292	0.215466	0.216927	0.217069	0.217437	0.218502	0.220532	0.221565	0.223237	0.220716	0.220286	0.218666	0.220635	0.222589	0.22286	0.223627	0.224405	0.225046
678.928	0.213177	0.215746	0.215955	0.218203	0.218391	0.219707	0.221218	0.221388	0.224404	0.221911	0.22036	0.22002	0.22187	0.223016	0.223798	0.224104	0.225227	0.224907
678.062	0.212303	0.215767	0.217356	0.21814	0.218791	0.219669	0.221038	0.222437	0.22421	0.221913	0.221888	0.221127	0.222089	0.223563	0.223198	0.22481	0.224657	0.22633
677.05	0.214534	0.21688	0.21785	0.219087	0.219466	0.219463	0.221445	0.22296	0.224713	0.223429	0.22209	0.221007	0.222995	0.223978	0.225772	0.22542	0.226203	0.226538
676.038	0.214907	0.215924	0.218293	0.21952	0.218733	0.219341	0.220616	0.221883	0.224412	0.222851	0.22208	0.220914	0.222296	0.223359	0.223709	0.225858	0.225439	0.227106
675.026	0.21346	0.215831	0.216336	0.217281	0.217916	0.218499	0.221373	0.221111	0.223513	0.222752	0.221022	0.220229	0.221777	0.222389	0.223937	0.224898	0.225342	0.226461
674.013	0.212804	0.214608	0.215628	0.215451	0.216703	0.216646	0.218464	0.220326	0.22244	0.22035	0.219345	0.219278	0.219886	0.221811	0.221922	0.223597	0.223878	0.224504
673	0.209598	0.213437	0.213819	0.214299	0.215011	0.21578	0.216555	0.216917	0.219709	0.217928	0.218153	0.216744	0.218609	0.220443	0.221946	0.221578	0.222321	0.222651
671.987	0.207775	0.210295	0.210915	0.213172	0.212921	0.213422	0.21479	0.215853	0.216529	0.216364	0.216101	0.215075	0.216853	0.21815	0.218847	0.219205	0.219808	0.220343
670.974	0.205424	0.20824	0.210101	0.210043	0.210977	0.210827	0.212707	0.214493	0.215907	0.215376	0.214747	0.212861	0.214989	0.216849	0.215973	0.217013	0.21753	0.218515
669.96	0.203578	0.206684	0.207411	0.207696	0.20791	0.208944	0.209636	0.20981	0.212312	0.211686	0.211995	0.211083	0.211784	0.213275	0.213233	0.215063	0.214807	0.216284
668.946	0.20109	0.202868	0.204964	0.204517	0.20468	0.205773	0.205655	0.206743	0.208805	0.209135	0.208745	0.208102	0.209676	0.210814	0.211069	0.212162	0.2117	0.213662
667.931	0.197942	0.199605	0.200737	0.200666	0.200912	0.201759	0.203092	0.202286	0.205187	0.206368	0.204762	0.204561	0.206789	0.207141	0.207055	0.208366	0.208161	0.20813
667.062	0.193496	0.194405	0.19645	0.197196	0.197181	0.196947	0.199361	0.199597	0.202004	0.201116	0.200563	0.200753	0.201324	0.20379	0.203608	0.204024	0.204431	0.204614
666.047	0.190409	0.190988	0.191583	0.193262	0.193094	0.193971	0.194576	0.195563	0.195988	0.197202	0.197367	0.196718	0.197765	0.199139	0.199399	0.201083	0.200151	0.200405
665.031	0.183894	0.186524	0.188005	0.187881	0.188065	0.188814	0.190082	0.189785	0.191573	0.193446	0.193826	0.190538	0.193308	0.195271	0.195255	0.195783	0.195438	0.195547
664.016	0.181018	0.182387	0.183634	0.18404	0.183224	0.183708	0.185993	0.186486	0.187051	0.1895	0.188579	0.188621	0.18994	0.19134	0.191741	0.191435	0.191551	0.191486
663	0.175246	0.17845	0.178544	0.179195	0.179636	0.180032	0.180938	0.180621	0.182462	0.185234	0.18469	0.183092	0.184622	0.185944	0.186801	0.187187	0.187182	0.187261
661.983	0.170452	0.17318	0.173424	0.174714	0.175178	0.174268	0.175556	0.175839	0.177131	0.180629	0.179361	0.17814	0.179055	0.180718	0.180985	0.182635	0.181574	0.180566
660.967	0.165473	0.167421	0.16812	0.168875	0.170074	0.169282	0.170282	0.170518	0.17123	0.174534	0.174478	0.172843	0.174766	0.175544	0.176063	0.176937	0.176518	0.176106
659.95	0.16014	0.162172	0.1632	0.163947	0.164535	0.163374	0.164337	0.164707	0.16591	0.169372	0.168908	0.167796	0.168897	0.170405	0.170549	0.171397	0.170337	0.171331
658.933	0.155552	0.156615	0.157883	0.157926	0.158071	0.15868	0.159697	0.16008	0.160255	0.163484	0.163843	0.162746	0.163674	0.16489	0.165681	0.165773	0.165621	0.165569
658.06	0.150055	0.15187	0.152548	0.153523	0.154171	0.153927	0.154972	0.154509	0.155132	0.159643	0.159137	0.157435	0.158291	0.159449	0.160722	0.161621	0.160243	0.160719
657.043	0.145512	0.14639	0.148405	0.147785	0.148319	0.148067	0.149578	0.149833	0.150257	0.154828	0.154495	0.153566	0.154108	0.155132	0.155727	0.15709	0.156316	0.15467
656.025	0.141002	0.142938	0.143061	0.143462	0.144871	0.144597	0.144435	0.144776	0.144827	0.150129	0.149572	0.148571	0.148437	0.15105	0.150619	0.152253	0.151253	0.149842
655.006	0.135297	0.137551	0.13912	0.138902	0.138824	0.138931	0.139815	0.139898	0.140821	0.145274	0.143986	0.144327	0.144954	0.145984	0.145666	0.146714	0.146791	0.144982
653.987	0.1308	0.133046	0.133513	0.135442	0.13431	0.134506	0.135296	0.135527	0.134927	0.139925	0.139677	0.139123	0.1399	0.140995	0.140976	0.141804	0.14134	0.140438
652.968	0.125671	0.127701	0.127936	0.129213	0.129457	0.128845	0.129122	0.129118	0.130689	0.134769	0.134122	0.133358	0.134802	0.136062	0.135356	0.137378	0.13575	0.135002
651.949	0.121832	0.123959	0.124453	0.124664	0.124827	0.125638	0.1253	0.125231	0.126208	0.131447	0.129781	0.129314	0.129988	0.130982	0.131779	0.132914	0.131786	0.131923
650.929	0.1172	0.119495	0.120269	0.120361	0.120702	0.120881	0.120134	0.120716	0.122098	0.126643	0.126913	0.125592	0.126152	0.127376	0.127517	0.128785	0.127138	0.126722
650.055	0.113382	0.116205	0.116362	0.117356	0.116825	0.11704	0.118228	0.117602	0.118048	0.122901	0.122761	0.121435	0.122344	0.124143	0.124653	0.125617	0.12372	0.123095
649.035	0.11117	0.113546	0.113244	0.113573	0.11365	0.113385	0.114552	0.113775	0.115263	0.119473	0.119763	0.118779	0.11975	0.120572	0.120544	0.122273	0.11994	0.11959
648.014	0.10709	0.109401	0.109479	0.110321	0.109801	0.110213	0.110345	0.110986	0.111931	0.116869	0.11619	0.114901	0.114898	0.117821	0.116902	0.118363	0.117463	0.116083
646.994	0.103569	0.107456	0.107266	0.106589	0.106854	0.106613	0.107733	0.107843	0.108464	0.11282	0.113576	0.11228	0.112204	0.112581	0.114198	0.115029	0.113825	0.112345
645.972	0.10018	0.103151	0.103582	0.102957	0.103028	0.103435	0.104855	0.104653	0.103758	0.109415	0.108695	0.108496	0.109102	0.110196	0.109717	0.11142	0.110915	0.109631
644.951	0.0970896	0.0997524	0.100877	0.101033	0.0998812	0.101506	0.101765	0.102377	0.102568	0.107755	0.10594	0.105893	0.106878	0.107856	0.10635	0.109374	0.108168	0.106266
643.929	0.0944904	0.0970072	0.0971512	0.0971264	0.0982415	0.0973825	0.0987412	0.0983313	0.099458	0.104637	0.103473	0.102481	0.103196	0.10405	0.105058	0.106477	0.104854	0.104028
643.053	0.0931527	0.0945704	0.0961419	0.0963532	0.0963334	0.0961702	0.0965701	0.0967329	0.0972614	0.101868	0.102232	0.100396	0.101463	0.102214	0.101609	0.104977	0.101957	0.101549
642.031	0.0916113	0.0936975	0.0938938	0.0939546	0.0944595	0.0943646	0.095285	0.095816	0.0949118	0.101066	0.10042	0.099086	0.100317	0.10072	0.101363	0.102621	0.100946	0.0993827
641.008	0.0904137	0.0917845	0.0927776	0.0926058	0.0936881	0.0922255	0.0938336	0.0930995	0.0949535	0.0983308	0.0987934	0.0976836	0.0989077	0.0990198	0.0998988	0.100473	0.0990699	0.0989382
639.985	0.0880597	0.0893782	0.0906031	0.0921183	0.0913684	0.0913254	0.0915757	0.0913345	0.0923132	0.0963604	0.0963068	0.0956823	0.0967306	0.0972072	0.0972527	0.0983465	0.0983473	0.0960283
638.962	0.0865072	0.0884673	0.089096	0.0894001	0.0899999	0.0905	0.0905101	0.0904196	0.0908539	0.0954417	0.0954713	0.0940207	0.095122	0.0955525	0.0960239	0.097959	0.0958896	0.0956787
637.939	0.0846691	0.0880236	0.0875517	0.0877414	0.0889379	0.0881916	0.0895366	0.0891736	0.0881975	0.0927423	0.0932808	0.0932186	0.0935031	0.0945038	0.0942874	0.0960996	0.0945715	0.0926775
637.061	0.0843536	0.0878342	0.0882772	0.0881254	0.0878692	0.088073	0.0893307	0.087615	0.0886052	0.0932761	0.0938345	0.0921769	0.093238	0.0943816	0.0944612	0.094823	0.0945336	0.0929863
636.037	0.0834004	0.0866018	0.0866593	0.087425	0.0873982	0.0866705	0.0880071	0.0872236	0.0880681	0.0931041	0.0929609	0.0913633	0.0926096	0.0931203	0.0933874	0.0940125	0.0936615	0.0921536
635.013	0.0833948	0.0856504	0.0862589	0.086353	0.0876109	0.086934	0.0868865	0.0866294	0.0875163	0.0911989	0.0922328	0.0913148	0.0916091	0.0931561	0.0927214	0.0938459	0.093398	0.0909519
633.988	0.0828464	0.0854941	0.086425	0.0871564	0.0867029	0.0863587	0.0867279	0.0862588	0.0877341	0.0921344	0.0923186	0.0907672	0.0915933	0.0922156	0.09206	0.0937634	0.0924267	0.091472
632.963	0.0820257	0.0849455	0.0855781	0.0856078	0.0861391	0.0856775	0.0868782	0.0860975	0.0868502	0.0909715	0.0911028	0.0902417	0.0908876	0.0915568	0.0917708	0.0929556	0.0923744	0.0910587
631.938	0.0826077	0.0847086	0.085404	0.0860911	0.0867522	0.0857937	0.0869749	0.0863618	0.0879671	0.0915719	0.0911033	0.0896071	0.09165	0.0918826	0.0926686	0.0929801	0.0920816	0.0906644
631.059	0.082958	0.0841892	0.0848337	0.0859928	0.0854627	0.0862944	0.0866453	0.0856283	0.0863179	0.0908406	0.0905766	0.0898295	0.0911812	0.0915727	0.0915835	0.0932961	0.0922841	0.0901528
630.033	0.0824855	0.0854377	0.0857352	0.0864213	0.0864224	0.0860553	0.0869595	0.0865062	0.0869609	0.0912824	0.0910296	0.0901385	0.0915738	0.0926266	0.0920719	0.0934617	0.092534	0.0905735
629.007	0.0827753	0.0848712	0.0858232	0.0860477	0.0864966	0.0858477	0.0874253	0.0859797	0.0878467	0.0917858	0.0912738	0.0900461	0.0908701	0.0925099	0.091473	0.0941589	0.0927309	0.0908692
627.98	0.0828435	0.0857455	0.0852997	0.0865476	0.0870007	0.0858047	0.0870603	0.0862607	0.0873779	0.0919309	0.0925876	0.0904692	0.0917169	0.0927016	0.0923156	0.0935376	0.0929301	0.0912828
626.953	0.0828552	0.0852872	0.0864646	0.0859908	0.086492	0.0861173	0.0871134	0.0874283	0.0876362	0.0914955	0.0915422	0.0901043	0.0911967	0.0923729	0.0919559	0.0939015	0.092545	0.0911565
626.073	0.0829831	0.0855418	0.086636	0.0868185	0.0866312	0.086805	0.087772	0.0869681	0.0871959	0.0925999	0.0926961	0.0905151	0.0918305	0.0925739	0.092631	0.0944001	0.0923858	0.0911966
625.046	0.0827426	0.0854035	0.0866699	0.0869644	0.0870453	0.0865216	0.086678	0.0869614	0.0873729	0.0921334	0.0921185	0.0906535	0.09199	0.0934455	0.092667	0.0941417	0.09321	0.0913384
624.018	0.0835817	0.0859322	0.0864671	0.0871127	0.0870263	0.0867243	0.088129	0.088353	0.0880495	0.0926028	0.0922634	0.0910934	0.0923266	0.0932093	0.0935578	0.0946287	0.0935119	0.0915358
622.991	0.0838704	0.0860604	0.086634	0.0869525	0.0873462	0.0871488	0.0877101	0.0868859	0.0874714	0.0920937	0.0924721	0.0911865	0.0918617	0.0928162	0.0924757	0.0944673	0.0927543	0.0919496
621.962	0.0834188	0.0861059	0.086963	0.0867891	0.0867944	0.0870931	0.0882032	0.0874739	0.0877084	0.0926606	0.0925414	0.0911537	0.0921039	0.0929134	0.0929025	0.0944523	0.0926397	0.0919613
620.934	0.0828196	0.0852016	0.0863078	0.0870815	0.0866144	0.0869025	0.0880236	0.0863691	0.0876236	0.0921109	0.0921817	0.0905535	0.0919484	0.0932998	0.0929369	0.0945666	0.0930178	0.091563
620.052	0.0833951	0.0857552	0.0869316	0.0874235	0.086881	0.0862179	0.0881018	0.08681	0.0873897	0.0917871	0.0914592	0.0906467	0.0922149	0.0932769	0.0930744	0.0944931	0.0935168	0.0915813
619.023	0.0824102	0.0851133	0.0860247	0.0867366	0.0867188	0.0865892	0.0873492	0.0867154	0.0873916	0.0914202	0.091515	0.0901785	0.092042	0.0928126	0.092775	0.0940469	0.092278	0.0912852
617.994	0.0821487	0.0851153	0.0860473	0.0869727	0.0855428	0.0867557	0.08672	0.0868557	0.0867202	0.0922126	0.0916237	0.0908677	0.0916022	0.0927704	0.0923509	0.0940762	0.0925875	0.0911824
616.964	0.0816173	0.0838297	0.0853704	0.0855986	0.0856611	0.0856281	0.0866312	0.0856702	0.0866121	0.0911124	0.0910084	0.0895638	0.0902895	0.091902	0.0909933	0.0925893	0.0913893	0.0904858
615.934	0.0809602	0.083976	0.0841999	0.0847375	0.084896	0.0849836	0.0853655	0.0852761	0.0852261	0.09057	0.0904685	0.0889131	0.0906639	0.0904203	0.0913884	0.0916491	0.0911629	0.0898432
615.051	0.080697	0.0831339	0.0839369	0.0841177	0.0837429	0.0842914	0.084633	0.0836842	0.0848268	0.0896521	0.0899001	0.0884385	0.0895686	0.0902365	0.0900184	0.0914178	0.0905143	0.0882564
614.021	0.0798392	0.0825428	0.0826837	0.08303	0.0828378	0.0835007	0.0841966	0.0837501	0.0843229	0.0891102	0.0891648	0.0875724	0.0886196	0.0897914	0.0889845	0.0913787	0.0897252	0.0882779
612.99	0.0785583	0.0811446	0.081511	0.0825534	0.0817671	0.0824699	0.0832359	0.0818929	0.0823282	0.0885843	0.0872841	0.0863322	0.0873699	0.0885242	0.0877939	0.0897368	0.0892315	0.086999
611.959	0.0765631	0.0796791	0.0797106	0.0805396	0.0806876	0.0803715	0.0809057	0.0806532	0.080617	0.085604	0.0861439	0.0848361	0.0854591	0.0865068	0.0863383	0.0878383	0.087196	0.0851969
610.928	0.0756308	0.078757	0.0787488	0.0793966	0.0792433	0.0793128	0.0800753	0.0790123	0.080462	0.0847406	0.0851927	0.0834754	0.0848962	0.0857904	0.0855527	0.0870624	0.0855976	0.0839708
610.044	0.074062	0.077224	0.0772279	0.0781021	0.0780525	0.0779594	0.0786801	0.0779721	0.0785223	0.0834635	0.0838027	0.082579	0.0832734	0.0843773	0.08401	0.0854771	0.0842256	0.0825203
609.012	0.0733489	0.0757208	0.0767687	0.0764865	0.0769118	0.0768818	0.0775239	0.0766481	0.0769779	0.0823346	0.0822851	0.0811231	0.0823653	0.0832249	0.0830324	0.084604	0.0833656	0.0815878
607.98	0.0711676	0.0736979	0.0746167	0.0748753	0.0755624	0.0750598	0.0749904	0.0743442	0.0753357	0.080646	0.0805554	0.0796216	0.0802477	0.0815208	0.0810271	0.081709	0.0809879	0.0792348
606.948	0.0691997	0.0723269	0.0730491	0.0735182	0.0730786	0.0731205	0.0741557	0.0724489	0.072678	0.0793731	0.0790215	0.078046	0.0789406	0.0792707	0.0794698	0.0807207	0.0798297	0.077882
606.062	0.0675625	0.0702779	0.0711799	0.0716826	0.0715759	0.0718777	0.0722782	0.0714666	0.0716234	0.0771819	0.0770583	0.0758063	0.0768066	0.0780012	0.0776389	0.0791203	0.0775914	0.0756628
605.03	0.0659531	0.0688123	0.0692223	0.0693541	0.0699369	0.0694272	0.0699088	0.0691409	0.0693302	0.075979	0.0752832	0.0741523	0.0744106	0.076293	0.0756375	0.0773983	0.0759739	0.0742119
603.996	0.0638446	0.0667695	0.0669386	0.0677237	0.0675661	0.0671341	0.0682897	0.0670929	0.0676352	0.0741501	0.0735375	0.0724811	0.0727238	0.0745462	0.0738116	0.075409	0.0741641	0.0720954
602.963	0.0625566	0.0652164	0.065289	0.0660195	0.0662801	0.066191	0.0670017	0.065323	0.0661229	0.0721228	0.0718081	0.0705753	0.0718532	0.0721447	0.0720651	0.0737924	0.0720143	0.0702618
601.929	0.0609673	0.0634494	0.063719	0.0645585	0.0651162	0.0641468	0.0644624	0.063691	0.0643015	0.0702945	0.0706546	0.0684699	0.0695175	0.0706747	0.0703553	0.0723053	0.0710751	0.0683157
601.043	0.0595999	0.0619272	0.0622724	0.0629888	0.062769	0.0624725	0.0632302	0.0620165	0.0623259	0.0689572	0.0691843	0.0674332	0.0684147	0.0690152	0.0695836	0.0699128	0.0683938	0.0672734
600.009	0.0574275	0.059274	0.0602669	0.0608098	0.0610217	0.0607872	0.061098	0.0599164	0.0609099	0.0667173	0.066712	0.0656132	0.0660116	0.0678469	0.0673412	0.0686834	0.0669309	0.0652379
598.974	0.0552995	0.058023	0.0587769	0.0593204	0.0591569	0.0589382	0.0590479	0.0583187	0.0589326	0.0656965	0.0653573	0.0634771	0.0646094	0.0655837	0.065429	0.0663324	0.0649202	0.0629696
597.939	0.0541014	0.0560039	0.0568093	0.057673	0.0577248	0.0570929	0.0577481	0.0567723	0.0571592	0.063244	0.063481	0.0620734	0.0626023	0.0637614	0.0634379	0.0651592	0.0636668	0.0613881
597.052	0.0528991	0.0551375	0.0553672	0.0560193	0.0563608	0.0555358	0.0564149	0.0549227	0.0555425	0.0622119	0.0618787	0.0606038	0.061237	0.0620992	0.0622761	0.06382	0.0619747	0.0598176
596.016	0.0511989	0.054093	0.0548758	0.0555704	0.055298	0.0549694	0.055297	0.0545323	0.0543494	0.061465	0.0611127	0.0592946	0.0603094	0.0614015	0.0608644	0.062333	0.0605866	0.0585915
594.981	0.049517	0.0526251	0.0527655	0.0527046	0.0534042	0.0530071	0.0539743	0.0523047	0.0530547	0.0597489	0.0594131	0.0574203	0.0579428	0.0602242	0.0594036	0.0609004	0.0592998	0.0563773
593.945	0.0482681	0.0513454	0.0517105	0.052327	0.0521909	0.0512884	0.0523955	0.050816	0.0512036	0.0581269	0.0577426	0.0562235	0.0583311	0.0586448	0.0584666	0.0594315	0.0582654	0.0554164
593.057	0.0474856	0.0501359	0.050788	0.0508211	0.0513082	0.0507395	0.0511839	0.050042	0.0498262	0.0569672	0.0567975	0.0551641	0.0560601	0.0577069	0.057302	0.0585776	0.0569363	0.054039
592.02	0.0460588	0.0485627	0.0497725	0.0495056	0.050374	0.0494678	0.0498043	0.0482355	0.0486375	0.0554816	0.0557404	0.0540212	0.0552786	0.0561155	0.0563205	0.0572996	0.055601	0.0526798
590.983	0.0450014	0.0481825	0.0482906	0.0491024	0.0483846	0.0482138	0.0491489	0.0476229	0.048247	0.0551892	0.0542759	0.0532256	0.0541121	0.0546718	0.0546434	0.0565851	0.053986	0.0524971
589.946	0.0439904	0.0468265	0.047334	0.048186	0.0479576	0.0471898	0.0479751	0.0466546	0.0470876	0.0537925	0.0535532	0.0521528	0.0526995	0.0541546	0.0536414	0.0548408	0.0536307	0.0505115
589.057	0.0432258	0.046748	0.046702	0.0473109	0.0474736	0.0468728	0.0473329	0.046026	0.0463068	0.0526691	0.0527914	0.0518052	0.052802	0.0534153	0.0534251	0.0543409	0.0526429	0.050545
588.02	0.0429473	0.0456801	0.046354	0.0470596	0.0460357	0.0466897	0.0466685	0.0451802	0.0458505	0.052878	0.0522022	0.0511219	0.0522235	0.0527452	0.0527986	0.0541772	0.0517458	0.0496157
586.982	0.0424644	0.0447696	0.0447967	0.0452173	0.0452051	0.0456294	0.0460299	0.0441118	0.0445424	0.0516831	0.0516423	0.0498077	0.0507743	0.0520452	0.0516247	0.0530491	0.0516311	0.0481289
585.944	0.0415754	0.0448265	0.0447595	0.0457441	0.0457124	0.0451147	0.0453619	0.0437224	0.0436108	0.05065	0.0516062	0.0497869	0.0507179	0.0515245	0.0511726	0.0530154	0.0514523	0.0483341
585.054	0.0415932	0.0434521	0.0435913	0.0447524	0.0443143	0.0442327	0.044351	0.0435619	0.0433128	0.0504415	0.0504534	0.049017	0.0497854	0.0506458	0.0502492	0.0517137	0.0503492	0.0470639
584.015	0.0404034	0.0437808	0.0437813	0.0441501	0.0445825	0.0437771	0.0441884	0.0420587	0.0431347	0.0507596	0.0499507	0.0484291	0.0492069	0.0501136	0.050014	0.050808	0.0498721	0.0469477
582.976	0.0400948	0.0425221	0.0436529	0.0438853	0.0441132	0.0429767	0.0440821	0.0424617	0.0425285	0.0493645	0.049466	0.0486067	0.0487036	0.0502415	0.0493076	0.0508914	0.0486863	0.0462692
581.937	0.0396156	0.0425642	0.0426424	0.043058	0.0437305	0.0431991	0.0431456	0.0420609	0.0423868	0.0494442	0.0498049	0.0480457	0.049104	0.0494176	0.0492345	0.0509243	0.0490548	0.0462851
581.046	0.0402295	0.0425861	0.0434564	0.0434025	0.043693	0.0433792	0.0437544	0.0427153	0.0419404	0.0494446	0.0491997	0.0473915	0.0493259	0.0498397	0.0490762	0.0506148	0.0485707	0.0458618
580.007	0.0396289	0.0420276	0.0426435	0.043154	0.0430963	0.0433673	0.0426246	0.0415505	0.0413794	0.0492291	0.0488237	0.0475487	0.0483459	0.048966	0.0489526	0.0507654	0.048602	0.0453316
578.967	0.0392919	0.0422985	0.0422923	0.0429096	0.0434968	0.0426356	0.0430202	0.0415942	0.0413499	0.0486449	0.0488179	0.0470908	0.0482869	0.0489159	0.0488178	0.0503895	0.0482178	0.045592
577.926	0.0392403	0.0422433	0.0423758	0.0430698	0.0424108	0.0423814	0.0430044	0.0414365	0.0413743	0.0491461	0.048902	0.0476482	0.048144	0.048847	0.0487313	0.050018	0.0479523	0.0451899
577.035	0.0392922	0.0421737	0.0424109	0.0430241	0.0431373	0.0429063	0.0426594	0.0416403	0.0415097	0.0485618	0.0487616	0.0476544	0.0482574	0.0490851	0.0487521	0.0498942	0.0476291	0.0452069
575.994	0.039336	0.0417975	0.042766	0.043431	0.0429038	0.0424791	0.0429435	0.0414205	0.041227	0.049185	0.0485846	0.047794	0.0487066	0.0494	0.0486722	0.0506931	0.0485652	0.0453439
574.953	0.0395562	0.0422958	0.0425182	0.0426697	0.0425816	0.0424682	0.0419317	0.0410459	0.0407148	0.0489008	0.0491977	0.0474961	0.0483898	0.0491242	0.0485732	0.0502791	0.0478487	0.0451328
574.06	0.0392722	0.0422282	0.0427082	0.0426482	0.0428323	0.0430019	0.0426306	0.0416366	0.0411407	0.0493644	0.0490265	0.047508	0.0481906	0.0490454	0.0483099	0.0501968	0.0476754	0.0451243
573.019	0.039302	0.0423231	0.0422727	0.0428418	0.0426629	0.0422416	0.0421423	0.0408797	0.0409508	0.0488514	0.048705	0.0472998	0.0481396	0.0487232	0.0483017	0.0502328	0.0475759	0.0449633
571.977	0.0396984	0.0416571	0.0423074	0.0429982	0.0430371	0.0423561	0.0423308	0.0410778	0.0409604	0.0490242	0.0495399	0.0470559	0.0485022	0.0490489	0.0487342	0.0501125	0.0477278	0.0444824
570.935	0.0395817	0.0428282	0.0432056	0.0437779	0.0429193	0.04277	0.0427968	0.0411941	0.0411729	0.0494831	0.0494328	0.0476092	0.0487562	0.0495689	0.0482846	0.0506676	0.0478436	0.0447757
570.042	0.0395973	0.042242	0.0426818	0.042916	0.0427811	0.042705	0.042731	0.0411063	0.0403597	0.0491081	0.049244	0.0475305	0.0484612	0.0489848	0.0484427	0.0499708	0.0475205	0.0446067
568.999	0.0397153	0.042023	0.0431253	0.0434633	0.0436709	0.0427451	0.0429496	0.0409945	0.0408093	0.0495591	0.0494826	0.0477975	0.0487713	0.0495295	0.0486809	0.0508065	0.0478487	0.044555
567.956	0.04004	0.0423412	0.0426459	0.0431456	0.0433226	0.0425005	0.0425569	0.0414536	0.0404616	0.0495588	0.0496301	0.0475271	0.0483846	0.0493935	0.0486079	0.0501762	0.0482517	0.0443338
567.062	0.0394203	0.0425885	0.0424383	0.0437904	0.0434494	0.0425014	0.0425202	0.0413793	0.0406894	0.0494671	0.0496399	0.0479676	0.0486467	0.0494569	0.0485943	0.0504015	0.0478842	0.0443736
566.019	0.0403062	0.0424497	0.0431128	0.0434506	0.0434935	0.0429627	0.0423864	0.0412678	0.0406376	0.04968	0.0494643	0.04747	0.0484614	0.0497097	0.0488652	0.0503458	0.0474733	0.0439567
564.975	0.0399178	0.04232	0.0425356	0.0431402	0.0431988	0.0430363	0.042506	0.0407841	0.0402307	0.0498824	0.0497533	0.0476206	0.048772	0.0490387	0.0488069	0.0497556	0.0471803	0.0437527
563.932	0.040129	0.0424773	0.0427243	0.0436	0.0434842	0.0427059	0.0432538	0.0409744	0.0408109	0.0500811	0.0497478	0.0474974	0.0489584	0.0495056	0.0487753	0.050445	0.0472916	0.0442366
563.037	0.040516	0.0428885	0.0434814	0.0433221	0.0435692	0.0425929	0.0424558	0.0408711	0.040604	0.0501423	0.0502129	0.0478815	0.0487514	0.0496879	0.0485522	0.0504212	0.047523	0.0436806
561.992	0.0401827	0.0429195	0.0432347	0.043437	0.0434279	0.042915	0.0425141	0.0410736	0.0408033	0.0503051	0.0498156	0.0480602	0.0489946	0.0495994	0.0487012	0.0504019	0.0469591	0.044047
560.948	0.0410183	0.0433886	0.0437714	0.0442797	0.0435756	0.0430823	0.0431291	0.0407395	0.0402964	0.0505371	0.050468	0.0483744	0.0490811	0.0501908	0.0489531	0.050419	0.047644	0.0441284
560.052	0.0407342	0.0434566	0.0433302	0.0436656	0.0438399	0.0428134	0.0430331	0.0409597	0.0401943	0.0504749	0.0502541	0.0484126	0.0491258	0.0502492	0.0485924	0.0508861	0.0477977	0.043578
559.007	0.0415235	0.0436513	0.0435429	0.0443128	0.0445009	0.0435203	0.0435765	0.0410513	0.0405909	0.0508947	0.0507592	0.0488029	0.0496444	0.0494418	0.0491716	0.05035	0.0482074	0.043679
557.962	0.0419097	0.0445518	0.0441607	0.0449777	0.0446773	0.0437169	0.043422	0.0416375	0.0409902	0.0516599	0.0511189	0.0494413	0.0499966	0.0505459	0.049748	0.0512087	0.0482045	0.044309
557.065	0.041971	0.0451161	0.0444903	0.0456091	0.0452622	0.0444207	0.0438305	0.0422164	0.0417398	0.0522971	0.0516568	0.049672	0.0506967	0.0511538	0.0498996	0.0515021	0.0483825	0.0445626
556.02	0.0430575	0.0459004	0.0455216	0.0465559	0.045857	0.0452485	0.0453253	0.0426717	0.0419502	0.0534826	0.0529881	0.0505142	0.0516178	0.0519035	0.050832	0.0522842	0.0493068	0.0455416
554.973	0.0448285	0.0470225	0.0470934	0.0472848	0.0471613	0.0460759	0.0458377	0.0439338	0.0425793	0.0540399	0.0536608	0.0511289	0.0523369	0.0529101	0.0517923	0.0529777	0.0494594	0.0460598
553.927	0.0464467	0.0485777	0.0488221	0.0489926	0.0485611	0.0478095	0.0476544	0.0455042	0.0448137	0.0554888	0.0551535	0.0530832	0.0536436	0.0542471	0.0534668	0.0545244	0.0517489	0.0474491
553.03	0.0475909	0.0500658	0.0496453	0.0505695	0.0502205	0.0492568	0.0490378	0.0464548	0.0459666	0.0569078	0.0565602	0.0539133	0.055172	0.0556716	0.0547223	0.0558411	0.0525527	0.0486021
551.983	0.0501877	0.0526752	0.0528004	0.0533017	0.0525643	0.0516419	0.0511844	0.0493828	0.0484856	0.059797	0.0591354	0.0566239	0.0571221	0.0575626	0.0565749	0.0578894	0.0544453	0.0511046
550.936	0.053502	0.0561674	0.0564045	0.0566742	0.0562664	0.055004	0.054061	0.0524139	0.0513411	0.0630071	0.0620861	0.0599307	0.0604091	0.0612566	0.0598451	0.0605723	0.0575703	0.0532372
550.038	0.0572544	0.0596229	0.0592844	0.059336	0.0595885	0.0584498	0.0579803	0.0556014	0.0550028	0.0664794	0.0651984	0.0631447	0.0638606	0.0641458	0.0627529	0.0640061	0.0609194	0.0566419
548.991	0.0627275	0.0645906	0.0642278	0.064768	0.064982	0.0635819	0.0627968	0.0611037	0.0593855	0.0715303	0.070516	0.0675356	0.068281	0.0690383	0.0675642	0.0683894	0.0651161	0.0611507
547.943	0.0683055	0.0709607	0.0706872	0.0707446	0.0710299	0.0695503	0.068806	0.0665231	0.0658339	0.0774839	0.0762781	0.0736292	0.0743914	0.0744426	0.0733022	0.074046	0.0704269	0.0667469
547.044	0.0750547	0.0773083	0.0768898	0.0773813	0.0771872	0.0760544	0.0752367	0.0728932	0.0717507	0.0836267	0.0824978	0.0800435	0.0799718	0.0806337	0.0792737	0.0797133	0.0767184	0.0724978
545.996	0.0841215	0.0866928	0.0857343	0.0864692	0.0858717	0.0851386	0.0834449	0.0813276	0.0799312	0.0917092	0.0905518	0.0874267	0.0884679	0.0886743	0.0865387	0.0876984	0.0844721	0.0805361
544.948	0.094269	0.0969894	0.0966778	0.0972474	0.0968635	0.0960422	0.0943762	0.0927546	0.0901245	0.102662	0.10074	0.098379	0.0983928	0.0991656	0.0968644	0.0968025	0.0939311	0.0898417
544.049	0.10632	0.108921	0.108111	0.10786	0.108307	0.107154	0.105551	0.103846	0.101986	0.113805	0.11265	0.108861	0.109751	0.110176	0.108034	0.10836	0.105	0.100836
543	0.122989	0.12574	0.125345	0.125266	0.125156	0.124775	0.12256	0.120202	0.11894	0.129678	0.128054	0.125314	0.125351	0.125081	0.124191	0.124474	0.121005	0.116614
541.95	0.141348	0.143614	0.14317	0.143939	0.141743	0.140539	0.139225	0.137016	0.135583	0.147092	0.145637	0.141496	0.142083	0.14277	0.14096	0.140847	0.136222	0.132087
541.051	0.159958	0.162344	0.160054	0.160027	0.158823	0.157555	0.157452	0.154858	0.152836	0.163838	0.160577	0.158701	0.158637	0.159168	0.156075	0.156436	0.153083	0.149358
540.001	0.183808	0.185562	0.18447	0.183412	0.181943	0.180937	0.180121	0.177716	0.17577	0.187017	0.18401	0.179933	0.181053	0.181301	0.179024	0.178812	0.175278	0.172373
538.951	0.213204	0.214036	0.210737	0.211809	0.210833	0.209133	0.207475	0.204454	0.202434	0.214998	0.21271	0.207314	0.208261	0.208675	0.205964	0.204639	0.200984	0.197497
538.05	0.238472	0.240049	0.239279	0.238746	0.236432	0.235104	0.233448	0.230203	0.228899	0.241948	0.23832	0.234118	0.233504	0.23419	0.231593	0.228033	0.224757	0.22163
537	0.271302	0.273354	0.271264	0.270855	0.26952	0.270418	0.267062	0.26236	0.260108	0.273648	0.270863	0.265946	0.26555	0.265863	0.263327	0.260545	0.256522	0.254435
535.949	0.307675	0.309977	0.307201	0.306594	0.304836	0.30236	0.301454	0.298313	0.294069	0.31001	0.304109	0.300202	0.299414	0.300099	0.295709	0.293669	0.290263	0.288237
535.048	0.341251	0.344712	0.342935	0.339679	0.33895	0.337427	0.334172	0.332892	0.328995	0.343116	0.338229	0.336433	0.335492	0.333764	0.328391	0.329428	0.324252	0.321618
533.997	0.376098	0.374679	0.373972	0.371948	0.371318	0.368926	0.365812	0.364004	0.359961	0.374643	0.371155	0.366504	0.365937	0.367613	0.362112	0.359815	0.356237	0.353261
532.945	0.407028	0.404687	0.403416	0.400836	0.400026	0.398705	0.395778	0.392941	0.388677	0.402964	0.401819	0.394923	0.396004	0.396052	0.390331	0.389366	0.38358	0.381659
532.044	0.44017	0.436085	0.434596	0.433917	0.431241	0.430243	0.426211	0.424256	0.421212	0.436108	0.430414	0.426213	0.427767	0.428708	0.421378	0.421472	0.414746	0.414045
530.992	0.475697	0.476248	0.473833	0.46957	0.47033	0.467475	0.464392	0.460607	0.456009	0.476391	0.469977	0.467103	0.464491	0.466636	0.460438	0.458055	0.452461	0.450129
529.94	0.510058	0.507619	0.505186	0.501631	0.500846	0.498	0.494774	0.490259	0.485449	0.510019	0.50308	0.498789	0.498349	0.498791	0.491845	0.487876	0.484396	0.481057
529.038	0.530623	0.527405	0.524923	0.521196	0.519843	0.516369	0.512803	0.508401	0.502904	0.530898	0.524341	0.518213	0.518568	0.518534	0.511928	0.507738	0.50352	0.500319
527.985	0.549316	0.545276	0.543752	0.539523	0.538533	0.535079	0.529527	0.525492	0.518759	0.550289	0.543816	0.537193	0.537312	0.536866	0.529372	0.525889	0.521408	0.517915
526.932	0.567709	0.563266	0.560069	0.556474	0.554376	0.548754	0.545145	0.540866	0.534004	0.569462	0.562322	0.556193	0.555565	0.554969	0.547933	0.543541	0.537546	0.533665
526.029	0.580536	0.574565	0.571381	0.565848	0.563872	0.558593	0.555104	0.549403	0.541848	0.58259	0.573975	0.566999	0.566917	0.566017	0.5591	0.553682	0.547649	0.544039
524.976	0.589988	0.582494	0.579056	0.574144	0.570519	0.565169	0.560866	0.554185	0.546718	0.592824	0.58421	0.576139	0.575194	0.574497	0.566634	0.560855	0.554285	0.55032
524.073	0.593454	0.585744	0.581311	0.57555	0.57247	0.566578	0.5615	0.554122	0.546023	0.596809	0.587548	0.579452	0.57896	0.576633	0.568697	0.562488	0.55509	0.551204
523.019	0.593947	0.584751	0.579435	0.573427	0.569748	0.562985	0.557221	0.549246	0.539717	0.597866	0.587762	0.578933	0.578021	0.575108	0.566929	0.559801	0.55224	0.546363
521.965	0.590969	0.580304	0.573603	0.567376	0.563399	0.555861	0.549415	0.540495	0.530801	0.595431	0.584154	0.574498	0.573244	0.56927	0.561012	0.55329	0.544151	0.538589
521.061	0.586225	0.573844	0.566593	0.56066	0.555013	0.547932	0.539871	0.531113	0.519938	0.590428	0.578263	0.568355	0.566706	0.562112	0.552835	0.544792	0.535302	0.528007
520.007	0.576202	0.562318	0.554317	0.547095	0.540147	0.531561	0.52434	0.512367	0.500626	0.58072	0.567221	0.555996	0.553538	0.547935	0.537272	0.528927	0.518336	0.510781
518.952	0.566366	0.549112	0.539563	0.532076	0.524517	0.514888	0.505814	0.492939	0.479495	0.569816	0.555032	0.541708	0.539202	0.532427	0.520925	0.511128	0.499916	0.488185
518.048	0.556243	0.536631	0.527239	0.51771	0.510413	0.499068	0.490802	0.475881	0.460508	0.559114	0.542992	0.529109	0.52595	0.518637	0.505994	0.494249	0.482378	0.470592
516.992	0.544289	0.522339	0.510668	0.499445	0.489704	0.478339	0.46721	0.450789	0.434622	0.546626	0.526767	0.512073	0.507595	0.499383	0.485756	0.473651	0.459022	0.443727
515.937	0.533733	0.508254	0.494902	0.482008	0.473295	0.459289	0.446677	0.429365	0.410951	0.533637	0.511905	0.496572	0.489971	0.480357	0.465866	0.453323	0.436558	0.420207
515.032	0.525474	0.497209	0.483163	0.46942	0.458133	0.443654	0.42974	0.409452	0.388875	0.525381	0.501125	0.484284	0.47678	0.464703	0.4487	0.434733	0.416587	0.397682
513.976	0.517426	0.484469	0.467797	0.453219	0.439835	0.423177	0.407439	0.384051	0.361225	0.51369	0.487525	0.468587	0.459531	0.446666	0.427708	0.410996	0.391224	0.36868
513.071	0.513093	0.475192	0.456743	0.441151	0.424825	0.406685	0.387832	0.364468	0.338749	0.506519	0.476912	0.455718	0.445238	0.430585	0.411531	0.391433	0.369862	0.346095
512.014	0.511377	0.469532	0.448344	0.429671	0.412291	0.390373	0.369049	0.342627	0.314274	0.50225	0.468078	0.445198	0.432417	0.415444	0.394246	0.372355	0.347106	0.319495
510.958	0.514932	0.466217	0.441888	0.421159	0.400971	0.37669	0.351879	0.321811	0.290758	0.501538	0.462727	0.43718	0.422094	0.402601	0.377332	0.35429	0.325988	0.292871
510.052	0.521053	0.467637	0.441403	0.418038	0.395838	0.369507	0.34277	0.309564	0.275512	0.50472	0.462121	0.434185	0.41769	0.396654	0.369061	0.343722	0.312397	0.276482
508.995	0.532832	0.472886	0.443313	0.417396	0.392103	0.363404	0.333616	0.296747	0.257412	0.51169	0.465311	0.435092	0.41552	0.391417	0.36058	0.332367	0.298284	0.257309
507.937	0.55321	0.485673	0.45214	0.422149	0.393642	0.360699	0.327054	0.28587	0.242586	0.526042	0.473688	0.439086	0.417241	0.390047	0.355515	0.323595	0.284376	0.239899
507.031	0.576286	0.501082	0.463364	0.431005	0.399178	0.363219	0.325302	0.279536	0.231233	0.544894	0.486148	0.449527	0.423564	0.393662	0.355149	0.319413	0.276893	0.226205
505.973	0.608986	0.526874	0.484598	0.446209	0.411437	0.370527	0.328413	0.277237	0.222962	0.574557	0.508955	0.466981	0.437753	0.403016	0.360585	0.320308	0.272585	0.215953
505.066	0.640257	0.550748	0.503454	0.462762	0.42309	0.379033	0.333329	0.277924	0.218912	0.600267	0.529545	0.484059	0.45045	0.413028	0.368249	0.323114	0.271049	0.209229
504.008	0.679608	0.581539	0.530691	0.486199	0.443147	0.3937	0.344327	0.282216	0.217565	0.636226	0.557979	0.508556	0.470596	0.429888	0.380279	0.331193	0.273387	0.206368
502.95	0.72794	0.619519	0.561654	0.51387	0.466259	0.413832	0.357174	0.28943	0.218419	0.675378	0.591368	0.540009	0.498307	0.452036	0.395966	0.342322	0.279604	0.204154
502.042	0.784928	0.662486	0.603179	0.54828	0.497442	0.43862	0.375192	0.302099	0.222868	0.728211	0.634455	0.575463	0.531406	0.480691	0.418705	0.358718	0.288275	0.205885
500.983	0.849895	0.714412	0.651642	0.590078	0.533957	0.465818	0.397962	0.317366	0.229793	0.78796	0.683146	0.620354	0.569803	0.515609	0.445778	0.377967	0.301864	0.209945
500.075	0.90954	0.768865	0.693075	0.628339	0.566967	0.495177	0.4216	0.333344	0.237148	0.843391	0.731633	0.662924	0.606809	0.546631	0.471287	0.398644	0.316349	0.215726
499.016	0.96834	0.82054	0.739701	0.670911	0.599864	0.526358	0.444511	0.349754	0.246811	0.896995	0.781964	0.70819	0.648266	0.580833	0.498524	0.42132	0.33072	0.222207
497.956	1.03529	0.878661	0.790212	0.716376	0.643906	0.560174	0.471338	0.368105	0.257397	0.959093	0.840767	0.753587	0.690716	0.618224	0.531991	0.443821	0.347148	0.229906
497.048	1.09441	0.928872	0.837044	0.754801	0.67963	0.59013	0.497038	0.385097	0.267725	1.01742	0.888304	0.799518	0.730667	0.652201	0.55915	0.467808	0.363475	0.238428
495.988	1.17512	0.993492	0.899117	0.810321	0.725731	0.631625	0.531731	0.409428	0.280712	1.09093	0.953587	0.863283	0.787712	0.70219	0.599222	0.500954	0.385451	0.249561
494.928	1.24663	1.06395	0.956814	0.862388	0.77111	0.671273	0.559985	0.431981	0.294042	1.161	1.01911	0.918314	0.839341	0.746827	0.637269	0.529599	0.407194	0.260303
494.019	1.30793	1.11613	1.00738	0.907091	0.812962	0.705948	0.586803	0.451653	0.305268	1.22575	1.07686	0.971633	0.884217	0.785863	0.66797	0.555557	0.42591	0.268967
492.958	1.36835	1.17402	1.05617	0.953224	0.85134	0.737856	0.615388	0.472287	0.316213	1.28738	1.13253	1.01715	0.929799	0.825114	0.704108	0.581666	0.445149	0.278217
492.049	1.411	1.20979	1.09128	0.984956	0.879444	0.76171	0.635106	0.485116	0.323494	1.3274	1.17101	1.05477	0.959715	0.854857	0.726014	0.601616	0.458435	0.284544
490.988	1.47296	1.26638	1.14238	1.02857	0.918455	0.795944	0.660144	0.504991	0.333955	1.38604	1.22599	1.10651	1.00943	0.895409	0.760144	0.627694	0.476922	0.293058
489.926	1.53233	1.32417	1.19342	1.07838	0.962675	0.830688	0.690498	0.524527	0.344621	1.45033	1.28361	1.15949	1.05607	0.937834	0.797467	0.657264	0.496779	0.301968
489.017	1.57416	1.36561	1.23375	1.11124	0.989495	0.855928	0.711037	0.540293	0.352747	1.49298	1.32923	1.19885	1.09328	0.969721	0.823388	0.677516	0.510834	0.308186
487.955	1.61417	1.40084	1.26708	1.14093	1.01934	0.880027	0.73262	0.553211	0.359622	1.5309	1.36743	1.23819	1.12856	0.998572	0.847681	0.696599	0.524439	0.313559
487.044	1.63592	1.42613	1.28999	1.16305	1.03792	0.896935	0.74524	0.562225	0.363719	1.558	1.39378	1.26127	1.1505	1.01793	0.863953	0.709651	0.533202	0.317139
485.982	1.6654	1.45757	1.3211	1.19048	1.0627	0.9203	0.762343	0.575177	0.369694	1.59001	1.43163	1.29541	1.18221	1.04534	0.88658	0.727626	0.54614	0.321264
485.072	1.68754	1.48271	1.34635	1.21395	1.08372	0.936069	0.777517	0.584861	0.374161	1.61661	1.46106	1.32326	1.20806	1.06887	0.906013	0.743653	0.555954	0.324949
484.009	1.69795	1.49722	1.36154	1.22708	1.09727	0.948075	0.786432	0.591438	0.37683	1.63136	1.47888	1.34048	1.22435	1.08329	0.918669	0.753386	0.563553	0.326723
482.946	1.70387	1.50945	1.37158	1.23965	1.10773	0.957681	0.7943	0.597619	0.379293	1.64044	1.496	1.35603	1.23982	1.09685	0.93045	0.762597	0.570006	0.32801
482.035	1.70592	1.51843	1.38208	1.25	1.1181	0.966169	0.802608	0.602781	0.381609	1.64657	1.50702	1.36816	1.25029	1.10759	0.940757	0.771058	0.575563	0.329488
480.972	1.70413	1.5228	1.38837	1.25627	1.12513	0.972778	0.808193	0.607242	0.383189	1.64796	1.51426	1.3764	1.259	1.11631	0.948751	0.777887	0.580459	0.330243
480.06	1.69678	1.52319	1.3906	1.25978	1.12872	0.977084	0.812334	0.610848	0.384428	1.64469	1.51839	1.37937	1.26498	1.12143	0.953857	0.782866	0.583453	0.331258
478.996	1.68361	1.51925	1.3902	1.26039	1.13146	0.981049	0.816207	0.613805	0.385918	1.63513	1.51556	1.38161	1.26852	1.12536	0.958236	0.786258	0.587458	0.331381
477.933	1.671	1.51382	1.38725	1.25939	1.13178	0.981957	0.819179	0.616942	0.38728	1.62395	1.51369	1.3803	1.26856	1.12786	0.960764	0.790695	0.590222	0.332217
477.02	1.65812	1.50757	1.38305	1.25832	1.13164	0.984618	0.821967	0.61935	0.388567	1.61253	1.50773	1.37703	1.26794	1.12833	0.963439	0.793062	0.593272	0.333011
475.956	1.645	1.49971	1.37875	1.25554	1.13222	0.985941	0.824585	0.622164	0.390889	1.60125	1.49974	1.3736	1.26618	1.12878	0.965145	0.795936	0.595923	0.334461
475.044	1.63465	1.49472	1.37519	1.2545	1.13313	0.98775	0.827833	0.625633	0.392823	1.59069	1.49535	1.3718	1.26454	1.1289	0.96693	0.798481	0.598717	0.335818
473.979	1.62302	1.48774	1.37247	1.2536	1.13412	0.991588	0.832267	0.631012	0.396657	1.5786	1.48913	1.36683	1.2633	1.1299	0.970406	0.80314	0.60351	0.338187
473.066	1.61554	1.48354	1.37078	1.25572	1.13695	0.996187	0.838777	0.636521	0.400652	1.57002	1.48423	1.36542	1.26499	1.13177	0.974321	0.808606	0.608418	0.341543
472.001	1.61165	1.4815	1.37337	1.25931	1.14385	1.00334	0.846094	0.644352	0.405898	1.56497	1.47969	1.3652	1.26652	1.13754	0.981294	0.815858	0.615189	0.345557
470.936	1.61416	1.48477	1.3786	1.26674	1.15239	1.01301	0.857251	0.654143	0.412937	1.56353	1.48303	1.3695	1.27203	1.14436	0.989763	0.825074	0.623558	0.350825
470.022	1.61955	1.48887	1.38262	1.27424	1.16037	1.02234	0.865531	0.662022	0.41805	1.5667	1.48419	1.37306	1.27755	1.15097	0.997462	0.832175	0.630556	0.354645
468.956	1.62817	1.49716	1.39537	1.28612	1.1746	1.03682	0.879381	0.673503	0.426188	1.57239	1.49149	1.38234	1.28765	1.16259	1.00981	0.844858	0.641321	0.360704
468.043	1.64511	1.51155	1.40988	1.30148	1.1914	1.05284	0.894061	0.687391	0.434509	1.58585	1.50103	1.39448	1.30167	1.17739	1.02553	0.859031	0.653402	0.368196
466.976	1.66503	1.52931	1.42697	1.32183	1.20932	1.07311	0.91308	0.703442	0.444879	1.60276	1.518	1.41219	1.31917	1.19521	1.04327	0.875423	0.667092	0.376661
466.062	1.68585	1.54983	1.44951	1.34226	1.23258	1.09246	0.932827	0.718933	0.455677	1.62058	1.5336	1.43056	1.33756	1.21467	1.06218	0.89368	0.681555	0.384884
464.996	1.71213	1.57185	1.47226	1.36487	1.25534	1.11721	0.95342	0.735962	0.46704	1.64483	1.55571	1.45117	1.36079	1.23726	1.08177	0.91295	0.697034	0.393667
463.929	1.74229	1.59766	1.49913	1.38999	1.2797	1.13844	0.974383	0.753808	0.477878	1.67207	1.58072	1.47665	1.3846	1.26128	1.10558	0.933586	0.714839	0.403645
463.014	1.76891	1.62577	1.52448	1.41604	1.30521	1.16169	0.995614	0.771491	0.490462	1.6955	1.6057	1.49979	1.4083	1.28648	1.12883	0.952852	0.730138	0.413142
461.947	1.80105	1.65644	1.55802	1.44986	1.33615	1.19332	1.02252	0.793007	0.504325	1.72712	1.63732	1.53148	1.44137	1.31672	1.15786	0.980039	0.751767	0.425261
461.032	1.82976	1.68386	1.58072	1.47589	1.36133	1.21541	1.04599	0.81172	0.517013	1.75481	1.66312	1.55803	1.46662	1.34138	1.18078	1.00058	0.768894	0.435604
459.964	1.85728	1.70966	1.60859	1.50141	1.38703	1.24158	1.06733	0.830722	0.52998	1.78172	1.69064	1.58459	1.49278	1.36733	1.20601	1.02159	0.78713	0.446588
459.049	1.87881	1.72967	1.6275	1.51981	1.40637	1.2604	1.08336	0.843844	0.539378	1.80279	1.71129	1.60644	1.51369	1.38574	1.22492	1.03852	0.801472	0.454767
457.981	1.90288	1.75483	1.65265	1.54688	1.43036	1.28295	1.10429	0.862843	0.551478	1.82693	1.73765	1.63175	1.53951	1.41226	1.24709	1.05823	0.817984	0.465363
457.065	1.92113	1.77618	1.67636	1.56645	1.45076	1.30115	1.12269	0.877973	0.56425	1.84746	1.76027	1.65361	1.56339	1.4341	1.26975	1.07903	0.834239	0.476716
455.997	1.93086	1.79201	1.69282	1.58199	1.46786	1.3179	1.13857	0.891109	0.574651	1.86127	1.77941	1.67204	1.58332	1.45362	1.28747	1.09608	0.849074	0.486573
454.928	1.9357	1.80199	1.70364	1.59518	1.47948	1.33014	1.1501	0.901209	0.58334	1.87061	1.79179	1.68709	1.59636	1.4671	1.3011	1.10873	0.860864	0.494757
454.012	1.93555	1.80603	1.70857	1.6002	1.48571	1.33656	1.15754	0.908627	0.589714	1.8732	1.79923	1.69578	1.60427	1.47452	1.3093	1.11706	0.868962	0.499999
452.943	1.92929	1.8064	1.70926	1.6025	1.48854	1.33945	1.16218	0.914039	0.595262	1.87107	1.8019	1.69839	1.6098	1.48001	1.31522	1.12369	0.875527	0.505749
452.027	1.9196	1.80107	1.70711	1.60072	1.48751	1.34034	1.16318	0.917187	0.598859	1.86441	1.80139	1.69875	1.61029	1.4822	1.31789	1.12692	0.879427	0.510531
450.957	1.89914	1.79038	1.69823	1.59362	1.48171	1.33585	1.16186	0.917449	0.601334	1.85168	1.79331	1.69237	1.60617	1.47775	1.31658	1.12719	0.881559	0.514286
450.04	1.88076	1.77656	1.68579	1.58378	1.47326	1.33015	1.15756	0.916689	0.602132	1.83214	1.78174	1.68246	1.59865	1.47229	1.31211	1.12465	0.88152	0.515567
448.97	1.85035	1.75376	1.667	1.56639	1.45978	1.31809	1.14919	0.91184	0.601259	1.80704	1.76349	1.66675	1.58356	1.46036	1.30299	1.11834	0.878529	0.516102
448.053	1.82799	1.73802	1.65238	1.55423	1.44872	1.30874	1.14253	0.906961	0.600245	1.78891	1.74801	1.65392	1.57142	1.45155	1.29407	1.11268	0.875086	0.515843
446.983	1.79336	1.71151	1.62875	1.53368	1.43087	1.29476	1.13178	0.900894	0.59771	1.7569	1.7243	1.63148	1.55359	1.43391	1.28175	1.10389	0.869334	0.514455
446.065	1.75892	1.68242	1.60535	1.51328	1.41473	1.28065	1.12125	0.893844	0.595117	1.7248	1.69876	1.60928	1.53392	1.41678	1.26826	1.09333	0.86341	0.512692
444.995	1.72035	1.65384	1.57802	1.4898	1.39392	1.26464	1.10873	0.886906	0.592441	1.68714	1.66893	1.58381	1.51079	1.39809	1.25234	1.08209	0.856313	0.511181
443.924	1.68249	1.62069	1.55156	1.46627	1.37411	1.24883	1.09711	0.880391	0.590707	1.65207	1.63622	1.55607	1.48737	1.37903	1.23897	1.07136	0.850309	0.509513
443.006	1.65243	1.59525	1.5284	1.44787	1.35962	1.23823	1.09022	0.876276	0.590517	1.62511	1.61197	1.53538	1.46851	1.36132	1.22743	1.06378	0.845939	0.50931
441.935	1.62065	1.56898	1.50671	1.4295	1.34406	1.22712	1.08286	0.873943	0.591197	1.59081	1.58377	1.51278	1.44874	1.34758	1.21467	1.05665	0.843186	0.509987
441.016	1.59681	1.5483	1.48849	1.4154	1.33337	1.21997	1.07896	0.873608	0.593464	1.56666	1.56177	1.49223	1.4331	1.33489	1.20721	1.05194	0.841964	0.511157
439.945	1.56452	1.5213	1.46719	1.40069	1.32269	1.21333	1.07789	0.876269	0.599287	1.5362	1.5353	1.47081	1.41539	1.32289	1.20032	1.04894	0.844038	0.515909
439.026	1.5443	1.50449	1.45383	1.39103	1.31659	1.21098	1.07873	0.881056	0.6053	1.51547	1.51605	1.45618	1.40401	1.316	1.19663	1.04954	0.847021	0.521955
437.954	1.52316	1.4863	1.44164	1.38131	1.31189	1.21132	1.08331	0.890095	0.616048	1.49368	1.4967	1.44147	1.39291	1.30945	1.19656	1.0532	0.854085	0.531647
437.035	1.51054	1.47477	1.43389	1.37643	1.31106	1.21379	1.08774	0.897792	0.624468	1.48009	1.48479	1.43286	1.38869	1.30608	1.19713	1.05734	0.860785	0.539237
435.962	1.49583	1.46366	1.42649	1.37441	1.31172	1.21958	1.09701	0.910481	0.639218	1.46562	1.47274	1.4242	1.38302	1.30669	1.20254	1.06488	0.872627	0.551537
435.043	1.48539	1.45486	1.42045	1.37231	1.3139	1.22525	1.10809	0.926627	0.656083	1.4539	1.46203	1.41829	1.37997	1.30885	1.20882	1.07718	0.887428	0.565922
433.97	1.47639	1.44741	1.41834	1.3733	1.31863	1.23457	1.12125	0.941422	0.674966	1.44362	1.45378	1.41407	1.37945	1.31287	1.21618	1.08925	0.903146	0.582055
433.051	1.4674	1.44302	1.41649	1.3741	1.32334	1.2436	1.1335	0.957524	0.691991	1.43616	1.44766	1.41109	1.38119	1.31699	1.22578	1.10228	0.918907	0.599454
431.978	1.46175	1.43772	1.41497	1.3758	1.32856	1.25145	1.14626	0.974197	0.708565	1.42905	1.44359	1.40938	1.38179	1.32256	1.23505	1.11337	0.934178	0.616046
431.057	1.45676	1.43471	1.41239	1.37691	1.332	1.25832	1.15622	0.986385	0.721757	1.42513	1.43883	1.4079	1.38269	1.3248	1.24305	1.12376	0.946963	0.628694
429.984	1.44632	1.42746	1.40962	1.37528	1.33501	1.26492	1.16608	1.00157	0.739647	1.41647	1.43296	1.40535	1.38269	1.32914	1.25012	1.13663	0.963234	0.648203
429.064	1.43583	1.42011	1.40383	1.37362	1.33489	1.26743	1.17235	1.01134	0.75311	1.40656	1.42675	1.40111	1.38162	1.33111	1.25458	1.14432	0.975553	0.66173
427.99	1.42307	1.4106	1.39602	1.36768	1.3322	1.26656	1.17488	1.0177	0.763024	1.39485	1.41843	1.39422	1.37662	1.32937	1.25686	1.14925	0.984332	0.67389
427.069	1.40956	1.39922	1.38688	1.36015	1.32614	1.26326	1.17353	1.01957	0.767838	1.38438	1.40924	1.38598	1.37124	1.32436	1.25397	1.14993	0.987519	0.68091
425.995	1.39119	1.38565	1.37493	1.34911	1.31568	1.25532	1.16888	1.01695	0.769838	1.36901	1.39551	1.37603	1.36059	1.31594	1.24806	1.147	0.988174	0.6855
425.074	1.37365	1.36973	1.36135	1.33538	1.30455	1.24475	1.16062	1.01129	0.768521	1.35434	1.38323	1.36278	1.3502	1.30566	1.24011	1.14008	0.983979	0.686922
423.999	1.34987	1.34829	1.33972	1.31626	1.28728	1.22831	1.14389	1.00058	0.762738	1.32938	1.3633	1.3453	1.33174	1.2892	1.22559	1.12728	0.975659	0.684708
422.924	1.31798	1.32245	1.31421	1.2919	1.26235	1.20679	1.12527	0.985525	0.753495	1.30333	1.3383	1.32098	1.30924	1.26787	1.20754	1.11137	0.962041	0.678219
422.003	1.289	1.29827	1.2904	1.26914	1.24241	1.18528	1.10697	0.96858	0.743886	1.27745	1.31443	1.29775	1.28674	1.24783	1.18642	1.09371	0.948137	0.670932
420.928	1.26164	1.27327	1.267	1.24772	1.21994	1.16402	1.08765	0.953252	0.732754	1.25259	1.29146	1.27426	1.26589	1.22507	1.16661	1.0765	0.932929	0.662879
420.006	1.23678	1.25147	1.24442	1.22594	1.19927	1.14533	1.07012	0.939275	0.724806	1.2281	1.27094	1.25365	1.24504	1.2068	1.1473	1.05952	0.919016	0.655014
418.93	1.202	1.21866	1.2153	1.19721	1.17094	1.119	1.04553	0.918497	0.711705	1.1943	1.23811	1.22297	1.21663	1.17939	1.12146	1.03545	0.900005	0.644232
418.008	1.17173	1.19128	1.18773	1.16887	1.14394	1.09598	1.02573	0.903215	0.702062	1.16556	1.20943	1.19477	1.18981	1.15272	1.09864	1.01664	0.883744	0.635419
416.932	1.14121	1.1588	1.15997	1.14369	1.11972	1.07364	1.007	0.886552	0.692487	1.13459	1.18163	1.16789	1.16481	1.12849	1.07604	0.995251	0.868999	0.628545
416.01	1.11477	1.1371	1.1368	1.12221	1.10081	1.057	0.994553	0.877459	0.687346	1.11044	1.15816	1.14709	1.14092	1.10829	1.05988	0.982876	0.859649	0.624182
414.933	1.0868	1.11142	1.11343	1.10155	1.08124	1.04055	0.979893	0.869529	0.684407	1.08344	1.12971	1.12054	1.11689	1.0893	1.04153	0.968374	0.849271	0.621139
414.011	1.06422	1.09075	1.09282	1.08437	1.06653	1.02791	0.970828	0.864127	0.68429	1.06137	1.10914	1.0994	1.09976	1.0723	1.0287	0.958606	0.843533	0.621801
412.934	1.03722	1.06367	1.07087	1.06449	1.05067	1.01626	0.962855	0.861946	0.688035	1.03573	1.0817	1.07584	1.07839	1.05488	1.01536	0.949639	0.839618	0.625522
412.011	1.01932	1.04779	1.05677	1.05346	1.04274	1.01099	0.961444	0.865408	0.697281	1.01761	1.06496	1.06295	1.06518	1.04526	1.00936	0.947877	0.843031	0.632873
410.934	1.00216	1.03192	1.04361	1.04216	1.03538	1.00768	0.962567	0.872135	0.710368	0.998514	1.0473	1.04748	1.05405	1.03607	1.00529	0.947257	0.84873	0.646165
410.01	0.99034	1.02197	1.03439	1.03674	1.03101	1.00741	0.966604	0.880841	0.722858	0.988422	1.03702	1.03846	1.04827	1.03183	1.00396	0.950758	0.856364	0.657631
408.933	0.978055	1.01087	1.02662	1.03056	1.02982	1.01011	0.974228	0.893906	0.743207	0.974951	1.02478	1.02964	1.04076	1.03035	1.00675	0.957766	0.869445	0.678875
408.009	0.967162	1.00153	1.01976	1.0279	1.02927	1.01595	0.986063	0.913095	0.767862	0.965328	1.01489	1.02293	1.03649	1.0301	1.01201	0.968487	0.88708	0.703255
406.932	0.959289	0.994586	1.01656	1.0277	1.03431	1.02361	0.999591	0.934555	0.797841	0.956954	1.00805	1.01742	1.03485	1.03188	1.01975	0.983162	0.907106	0.733668
406.008	0.954443	0.991049	1.01472	1.02878	1.03773	1.03225	1.01231	0.955922	0.82606	0.950645	1.00272	1.01579	1.03545	1.03723	1.02892	0.998687	0.92934	0.7601
404.93	0.950263	0.989285	1.01497	1.0321	1.04385	1.04338	1.02839	0.97737	0.856084	0.948814	1.00149	1.01626	1.03732	1.04309	1.03925	1.01499	0.950965	0.792047
404.005	0.950114	0.989844	1.01741	1.03541	1.05079	1.05401	1.04305	0.998422	0.884641	0.948149	1.00229	1.0185	1.04102	1.05041	1.04973	1.03045	0.971576	0.818906
402.927	0.950553	0.993314	1.02195	1.04409	1.063	1.07013	1.06561	1.02903	0.92695	0.95009	1.0035	1.02335	1.04894	1.06138	1.06861	1.05491	1.00343	0.865621
402.002	0.955215	0.998971	1.02855	1.05272	1.07408	1.08479	1.08549	1.05906	0.961769	0.955789	1.00971	1.02846	1.05779	1.07268	1.0838	1.07493	1.0314	0.90413
400.923	0.963593	1.0079	1.04065	1.06503	1.0895	1.10261	1.11024	1.08683	0.999179	0.963505	1.01786	1.04077	1.07137	1.08895	1.10199	1.09739	1.06269	0.944482
399.999	0.973138	1.01973	1.05249	1.07931	1.10177	1.11865	1.12658	1.11237	1.03084	0.975546	1.03035	1.05276	1.08129	1.10202	1.1186	1.1154	1.08808	0.98049
399.074	0.985748	1.03431	1.06755	1.09361	1.11787	1.13504	1.14668	1.13434	1.05825	0.987971	1.04477	1.06565	1.0977	1.11855	1.13631	1.13492	1.1119	1.01035
397.994	1.01519	1.06293	1.09372	1.12054	1.14662	1.16492	1.17779	1.16635	1.09983	1.01812	1.06938	1.09216	1.12656	1.14617	1.16482	1.16772	1.14775	1.05567
397.069	1.04425	1.09268	1.12471	1.14913	1.17671	1.19316	1.20659	1.20003	1.13549	1.04626	1.09722	1.12237	1.15185	1.17502	1.1953	1.19688	1.18134	1.09467
395.989	1.08819	1.1363	1.16696	1.19114	1.21621	1.23386	1.25019	1.24098	1.18176	1.09003	1.13803	1.16315	1.19178	1.21086	1.23055	1.23566	1.21793	1.14101
395.064	1.12947	1.17693	1.20653	1.23492	1.2549	1.27147	1.28773	1.27947	1.22153	1.12892	1.17901	1.20175	1.23104	1.24887	1.26836	1.26945	1.25486	1.18354
393.984	1.18226	1.23107	1.25906	1.28145	1.30602	1.3243	1.33731	1.32519	1.27041	1.18513	1.23035	1.24845	1.27506	1.29612	1.31958	1.31817	1.30091	1.23361
393.058	1.24159	1.29186	1.31882	1.34434	1.36831	1.37788	1.3923	1.38796	1.33348	1.24207	1.29491	1.30696	1.33198	1.3476	1.37076	1.36934	1.35635	1.29026
391.977	1.30921	1.35465	1.37939	1.40413	1.42738	1.43778	1.45184	1.44503	1.39223	1.304	1.35884	1.37198	1.40219	1.42111	1.43322	1.43114	1.41678	1.35551
391.051	1.36469	1.40689	1.43513	1.45721	1.47881	1.49516	1.50468	1.49942	1.44787	1.36107	1.40934	1.42515	1.4621	1.47609	1.48983	1.48637	1.4726	1.41543
389.97	1.42609	1.46832	1.49497	1.52173	1.54276	1.55989	1.5728	1.56778	1.51881	1.42754	1.47286	1.4901	1.51527	1.53471	1.55776	1.55416	1.54382	1.48232
389.044	1.45932	1.50507	1.53879	1.5576	1.58479	1.59724	1.61081	1.60887	1.5569	1.46204	1.50786	1.52688	1.55753	1.57536	1.59378	1.59498	1.58266	1.52222
387.963	1.49906	1.54364	1.57344	1.59772	1.62377	1.64234	1.65551	1.65385	1.60608	1.50569	1.54779	1.56872	1.59752	1.6208	1.63624	1.64081	1.63075	1.57895
387.036	1.52081	1.56604	1.59665	1.62048	1.64872	1.66806	1.68624	1.68727	1.64216	1.53002	1.57367	1.59231	1.62582	1.64402	1.66932	1.67149	1.66556	1.61774
385.955	1.5273	1.57349	1.60576	1.63159	1.66375	1.68267	1.70316	1.71029	1.66918	1.53951	1.58421	1.60262	1.64056	1.66216	1.68524	1.69209	1.69279	1.65331
385.028	1.5239	1.56786	1.60167	1.63009	1.6616	1.6839	1.70578	1.71827	1.685	1.53677	1.58138	1.60366	1.64093	1.66524	1.69139	1.70158	1.70451	1.67047
383.946	1.50787	1.55312	1.58652	1.62009	1.64998	1.678	1.7031	1.71725	1.68986	1.52258	1.56774	1.59066	1.62961	1.65643	1.68514	1.69971	1.70851	1.67784
383.018	1.49075	1.53844	1.57239	1.60526	1.63714	1.66722	1.69859	1.71723	1.69557	1.50788	1.55362	1.57581	1.61659	1.64615	1.67693	1.69457	1.7081	1.68455
381.936	1.46578	1.51258	1.54903	1.582	1.61934	1.64996	1.68512	1.7109	1.69545	1.48404	1.52834	1.55319	1.59351	1.62599	1.6619	1.68434	1.70266	1.68777
381.009	1.44632	1.49242	1.53164	1.56606	1.60274	1.6373	1.67554	1.70789	1.69907	1.46434	1.50752	1.53368	1.57769	1.61166	1.65033	1.67479	1.69661	1.69149
379.926	1.42937	1.47474	1.51288	1.54927	1.59116	1.62677	1.66722	1.70414	1.70478	1.44531	1.48979	1.5161	1.56269	1.59535	1.63786	1.66857	1.69649	1.69687
378.998	1.42069	1.46721	1.50756	1.54342	1.58578	1.6237	1.66803	1.70861	1.71369	1.43792	1.48246	1.50977	1.5551	1.58977	1.63394	1.6664	1.70238	1.70816
378.07	1.41721	1.46556	1.50438	1.54313	1.58427	1.62432	1.67127	1.71551	1.72394	1.43351	1.47834	1.50477	1.55156	1.58926	1.63529	1.66917	1.70721	1.72012
376.987	1.42212	1.46991	1.50887	1.54761	1.58734	1.63101	1.68033	1.72713	1.74283	1.4362	1.48062	1.50687	1.55359	1.59141	1.63815	1.67384	1.71603	1.73767
376.059	1.43467	1.48283	1.52172	1.56114	1.60501	1.64424	1.69381	1.74546	1.76627	1.44994	1.4915	1.51807	1.56325	1.6041	1.65134	1.69147	1.73502	1.76095
374.976	1.45522	1.50477	1.53826	1.57979	1.62006	1.6613	1.71436	1.76579	1.79339	1.46836	1.50838	1.53511	1.58304	1.62217	1.67123	1.71297	1.75755	1.79295
374.047	1.47591	1.52388	1.56063	1.59848	1.63965	1.6781	1.73317	1.78582	1.81289	1.48975	1.52812	1.55285	1.60094	1.64062	1.68995	1.73189	1.77639	1.81504
372.964	1.50376	1.55532	1.58734	1.62583	1.66469	1.70891	1.75652	1.81322	1.83827	1.51721	1.5558	1.58019	1.62623	1.66441	1.71239	1.75567	1.80406	1.84237
372.035	1.53044	1.57804	1.61647	1.64929	1.68969	1.72905	1.77832	1.83433	1.86524	1.54175	1.58489	1.60536	1.6506	1.68871	1.73636	1.77567	1.82173	1.87031
370.951	1.56714	1.61518	1.64761	1.68688	1.72559	1.76368	1.80965	1.86721	1.89719	1.57962	1.62008	1.64273	1.68329	1.72199	1.76812	1.80537	1.85434	1.90425
370.022	1.60225	1.6482	1.6778	1.71711	1.75738	1.79659	1.84367	1.89169	1.92484	1.6161	1.65729	1.67458	1.71423	1.75011	1.80044	1.83932	1.8839	1.93142
368.937	1.64995	1.69518	1.73004	1.76363	1.8015	1.84569	1.8866	1.93738	1.97194	1.65951	1.69945	1.71856	1.75804	1.7939	1.84708	1.88162	1.92266	1.97164
368.008	1.68902	1.72961	1.76374	1.80592	1.84285	1.87954	1.9279	1.97507	2.00405	1.69925	1.74043	1.75845	1.79992	1.83164	1.87869	1.91572	1.96218	2.01132
366.923	1.74633	1.78903	1.82559	1.86107	1.89711	1.9337	1.97552	2.03735	2.06496	1.75164	1.79331	1.81063	1.85379	1.8861	1.93427	1.97009	2.00578	2.06213
365.994	1.8175	1.86753	1.90128	1.93433	1.9624	2.01223	2.0479	2.10362	2.13954	1.83127	1.86585	1.88048	1.91698	1.9593	1.99853	2.03268	2.07655	2.14
365.064	1.89321	1.94453	1.9702	2.00648	2.03731	2.08327	2.12422	2.1781	2.20473	1.90546	1.93657	1.95637	1.99704	2.02685	2.06976	2.10232	2.15686	2.20391
363.979	1.99848	2.04353	2.0715	2.10376	2.13283	2.1857	2.21874	2.28002	2.31594	1.99991	2.0268	2.05113	2.0882	2.12483	2.16911	2.19898	2.24326	2.31375
363.049	2.06951	2.1191	2.14417	2.18355	2.20476	2.25273	2.29248	2.35766	2.38914	2.07384	2.10865	2.1288	2.1645	2.19892	2.24694	2.28174	2.32202	2.38761
361.963	2.14275	2.19384	2.22133	2.25477	2.28495	2.32812	2.3678	2.43128	2.47055	2.15138	2.18725	2.19528	2.24287	2.27336	2.31557	2.35152	2.39563	2.46344
361.033	2.22144	2.26969	2.30478	2.33421	2.37763	2.40591	2.44568	2.51575	2.54138	2.2293	2.26696	2.28221	2.32184	2.35437	2.39436	2.43257	2.48811	2.55254
359.947	2.29204	2.3317	2.36457	2.3976	2.42835	2.47674	2.51694	2.5806	2.616	2.29788	2.33799	2.35189	2.39161	2.42209	2.47023	2.50571	2.55167	2.63103
359.017	2.33369	2.37874	2.40585	2.43855	2.47386	2.50928	2.55207	2.61853	2.65624	2.34829	2.38216	2.39703	2.44127	2.46586	2.51397	2.55065	2.6043	2.67573
357.931	2.34537	2.39033	2.4172	2.44907	2.48389	2.5241	2.56692	2.62891	2.67279	2.36655	2.40114	2.4116	2.45458	2.4879	2.53215	2.56758	2.62011	2.69763
357	2.33926	2.38308	2.41371	2.4424	2.47722	2.51525	2.56296	2.61764	2.66132	2.36379	2.40152	2.41418	2.45466	2.4899	2.53156	2.56308	2.62069	2.70238
356.069	2.30725	2.35944	2.38271	2.41201	2.4539	2.48366	2.53335	2.58861	2.63185	2.34272	2.37584	2.38732	2.43313	2.46085	2.50518	2.5365	2.58927	2.67519
354.982	2.25189	2.29827	2.33085	2.3567	2.40136	2.43043	2.47756	2.53379	2.58672	2.29017	2.32535	2.34069	2.3853	2.41274	2.45047	2.48484	2.53858	2.62836
354.051	2.20024	2.24341	2.26863	2.29638	2.33585	2.36941	2.42024	2.47312	2.52018	2.23843	2.26703	2.28767	2.32836	2.35253	2.40227	2.43139	2.49387	2.56372
352.964	2.12001	2.1645	2.19458	2.23153	2.26264	2.28991	2.34553	2.38551	2.44234	2.16103	2.2031	2.21774	2.25207	2.28119	2.32028	2.35775	2.4076	2.48998
352.033	2.05838	2.10839	2.13442	2.15403	2.19427	2.22486	2.26843	2.32324	2.36218	2.10056	2.13519	2.14813	2.18342	2.21962	2.25864	2.27722	2.34163	2.42139
350.946	1.95916	2.01131	2.03148	2.06359	2.09366	2.12312	2.17053	2.22076	2.27212	2.00681	2.04516	2.05712	2.09323	2.1225	2.16133	2.18691	2.23629	2.32046
350.014	1.88138	1.93047	1.95336	1.98054	2.00398	2.03147	2.08963	2.13824	2.18439	1.93193	1.96451	1.97538	2.00438	2.0423	2.07415	2.10158	2.15816	2.23608
348.926	1.79179	1.84031	1.86064	1.8885	1.91795	1.93841	2.00073	2.03954	2.09692	1.83352	1.87421	1.88776	1.91573	1.94334	1.98031	2.01051	2.06108	2.14095
347.994	1.71998	1.76529	1.78582	1.81544	1.84365	1.86966	1.91485	1.96809	2.01787	1.76847	1.80777	1.8084	1.83959	1.86718	1.90643	1.93107	1.98581	2.06944
347.062	1.66446	1.70448	1.72963	1.75225	1.78304	1.81128	1.85684	1.90002	1.9528	1.70121	1.74016	1.74706	1.77923	1.80779	1.83818	1.87362	1.91817	2.00274
345.974	1.57907	1.62926	1.65104	1.67183	1.70518	1.72727	1.77446	1.82088	1.87615	1.62209	1.66065	1.66677	1.70403	1.72015	1.75919	1.78352	1.83823	1.91902
345.042	1.51465	1.56643	1.58569	1.60884	1.63934	1.66475	1.70848	1.75912	1.81206	1.55631	1.59493	1.60549	1.63528	1.65806	1.69358	1.72336	1.77314	1.85705
343.954	1.4521	1.50178	1.51995	1.54911	1.57576	1.59727	1.6371	1.68815	1.74641	1.48982	1.52715	1.54054	1.56814	1.58863	1.62888	1.65149	1.70657	1.78869
343.021	1.40331	1.44612	1.46313	1.49345	1.51777	1.54531	1.58506	1.63643	1.6941	1.44326	1.47474	1.48651	1.51241	1.52987	1.56485	1.5992	1.65301	1.73683
341.932	1.34142	1.39045	1.4085	1.43794	1.46138	1.48903	1.52691	1.57719	1.64586	1.38037	1.41886	1.4257	1.45186	1.47737	1.51201	1.54224	1.59416	1.68349
340.999	1.29451	1.34279	1.36002	1.38309	1.40868	1.43832	1.48046	1.5325	1.59636	1.32961	1.3699	1.37888	1.40192	1.42301	1.46061	1.48813	1.54656	1.63551
340.066	1.2429	1.29236	1.31415	1.33426	1.35729	1.38823	1.43052	1.4792	1.5507	1.28151	1.31746	1.32425	1.3514	1.37571	1.41094	1.44118	1.49209	1.58896
338.977	1.19554	1.24424	1.26404	1.28779	1.31156	1.33657	1.37874	1.43455	1.5051	1.23117	1.26817	1.2716	1.30322	1.32269	1.35654	1.38985	1.44242	1.5447
338.044	1.15959	1.20393	1.22443	1.2494	1.27406	1.29661	1.34391	1.39884	1.4723	1.19365	1.22697	1.23406	1.26512	1.28446	1.31766	1.35038	1.40763	1.51188
336.955	1.1161	1.16183	1.18179	1.20681	1.22967	1.25685	1.29866	1.35767	1.43103	1.14403	1.18394	1.18931	1.21884	1.24043	1.27358	1.31058	1.36378	1.47488
336.021	1.07968	1.12725	1.14584	1.17235	1.19348	1.22166	1.26495	1.32475	1.40666	1.11169	1.1482	1.15541	1.18189	1.20512	1.23847	1.27355	1.33203	1.44585
334.932	1.03936	1.08703	1.10519	1.13195	1.15432	1.18339	1.22535	1.28478	1.36757	1.07118	1.10516	1.11099	1.14188	1.16298	1.19804	1.23363	1.29055	1.41047
333.998	1.00884	1.05689	1.07438	1.10056	1.12695	1.15301	1.19384	1.25457	1.34111	1.03928	1.07471	1.08152	1.10822	1.13189	1.1652	1.20224	1.26007	1.38355
333.064	0.985615	1.03384	1.05015	1.07627	1.1012	1.12689	1.17053	1.2322	1.31729	1.01432	1.04854	1.05449	1.08252	1.10562	1.1402	1.17535	1.23268	1.35524
331.974	0.958411	1.00543	1.02306	1.04723	1.07181	1.09913	1.1384	1.20151	1.28733	0.983965	1.01895	1.0239	1.05324	1.07432	1.10739	1.14318	1.20306	1.32524
331.04	0.935711	0.983599	1.00115	1.0244	1.04921	1.07558	1.11588	1.17589	1.26158	0.960438	0.993367	1.00144	1.0294	1.05102	1.08257	1.1191	1.17721	1.29806
329.95	0.91399	0.960224	0.977147	1.00227	1.02619	1.05252	1.09146	1.14883	1.23135	0.934763	0.969276	0.975002	1.00171	1.0243	1.05652	1.09099	1.14745	1.26302
Mix3 aceton 6H t=0
mix spr5
Collection Time: 9/9/2021 11:02:09 AM
Operator Name :
Scan Software Version: 3.00(339)
Parameter List :
Instrument Cary 50
Instrument Version 3.00
Start (nm) 900.0
Stop (nm) 330.0
X Mode Nanometers
Y Mode Abs
UV-Vis Scan Rate (nm/min) 600.00
UV-Vis Data Interval (nm) 1.00
UV-Vis Ave. Time (sec) 0.1000
Beam Mode Dual Beam
Baseline Correction On
Baseline Type Baseline correction
Baseline File Name C:\Documents and Settings\Leszek\Pulpit\all data\Weronika_R\210908\BCar w Acetonie kuweta 0.1
Baseline Std Ref File Name
Cycle Mode Off
Comments
Method Log :
Method Name :
Date/Time stamp: 9/8/2021 11:03:24 AM
Method Modifications:
UVVIS SAT Changed: 9/8/2021 11:04:48 AM
Common SAT Changed: 9/8/2021 11:04:48 AM
UVVIS SAT Changed: 9/8/2021 11:04:58 AM
Common SAT Changed: 9/8/2021 11:04:58 AM
X Start nm Changed: 9/8/2021 11:05:11 AM
X Stop nm Changed: 9/8/2021 11:05:11 AM
Common Interval nm Changed: 9/8/2021 11:05:11 AM
Baseline Correction Changed: 9/8/2021 11:05:11 AM
Saved as C:\Documents and Settings\Leszek\Pulpit\all data\Weronika_R\210908\BCar w Acetonie kuweta 0.1
UVVIS SAT Changed: 9/8/2021 11:27:59 AM
Common SAT Changed: 9/8/2021 11:27:59 AM
UVVIS SAT Changed: 9/8/2021 12:40:49 PM
Common SAT Changed: 9/8/2021 12:40:49 PM
UVVIS SAT Changed: 9/8/2021 1:00:43 PM
Common SAT Changed: 9/8/2021 1:00:43 PM
End Method Modifications
<Current Wavelength>
Continuum name changed to 'Mix3 aceton 6H t=0'
Mix3 aceton H6 t=15 min
Mix3 aceton H6 t=15 min
Collection Time: 9/9/2021 11:31:39 AM
Operator Name :
Scan Software Version: 3.00(339)
Parameter List :
Instrument Cary 50
Instrument Version 3.00
Start (nm) 900.0
Stop (nm) 330.0
X Mode Nanometers
Y Mode Abs
UV-Vis Scan Rate (nm/min) 600.00
UV-Vis Data Interval (nm) 1.00
UV-Vis Ave. Time (sec) 0.1000
Beam Mode Dual Beam
Baseline Correction On
Baseline Type Baseline correction
Baseline File Name C:\Documents and Settings\Leszek\Pulpit\all data\Weronika_R\210908\BCar w Acetonie kuweta 0.1
Baseline Std Ref File Name
Cycle Mode Off
Comments
Method Log :
Method Name :
Date/Time stamp: 9/8/2021 11:03:24 AM
Method Modifications:
UVVIS SAT Changed: 9/8/2021 11:04:48 AM
Common SAT Changed: 9/8/2021 11:04:48 AM
UVVIS SAT Changed: 9/8/2021 11:04:58 AM
Common SAT Changed: 9/8/2021 11:04:58 AM
X Start nm Changed: 9/8/2021 11:05:11 AM
X Stop nm Changed: 9/8/2021 11:05:11 AM
Common Interval nm Changed: 9/8/2021 11:05:11 AM
Baseline Correction Changed: 9/8/2021 11:05:11 AM
Saved as C:\Documents and Settings\Leszek\Pulpit\all data\Weronika_R\210908\BCar w Acetonie kuweta 0.1
UVVIS SAT Changed: 9/8/2021 11:27:59 AM
Common SAT Changed: 9/8/2021 11:27:59 AM
UVVIS SAT Changed: 9/8/2021 12:40:49 PM
Common SAT Changed: 9/8/2021 12:40:49 PM
UVVIS SAT Changed: 9/8/2021 1:00:43 PM
Common SAT Changed: 9/8/2021 1:00:43 PM
End Method Modifications
<Current Wavelength>
Mix3 aceton H6 t=30 min
Mix3 aceton H6 t=30 min
Collection Time: 9/9/2021 11:47:15 AM
Operator Name :
Scan Software Version: 3.00(339)
Parameter List :
Instrument Cary 50
Instrument Version 3.00
Start (nm) 900.0
Stop (nm) 330.0
X Mode Nanometers
Y Mode Abs
UV-Vis Scan Rate (nm/min) 600.00
UV-Vis Data Interval (nm) 1.00
UV-Vis Ave. Time (sec) 0.1000
Beam Mode Dual Beam
Baseline Correction On
Baseline Type Baseline correction
Baseline File Name C:\Documents and Settings\Leszek\Pulpit\all data\Weronika_R\210908\BCar w Acetonie kuweta 0.1
Baseline Std Ref File Name
Cycle Mode Off
Comments
Method Log :
Method Name :
Date/Time stamp: 9/8/2021 11:03:24 AM
Method Modifications:
UVVIS SAT Changed: 9/8/2021 11:04:48 AM
Common SAT Changed: 9/8/2021 11:04:48 AM
UVVIS SAT Changed: 9/8/2021 11:04:58 AM
Common SAT Changed: 9/8/2021 11:04:58 AM
X Start nm Changed: 9/8/2021 11:05:11 AM
X Stop nm Changed: 9/8/2021 11:05:11 AM
Common Interval nm Changed: 9/8/2021 11:05:11 AM
Baseline Correction Changed: 9/8/2021 11:05:11 AM
Saved as C:\Documents and Settings\Leszek\Pulpit\all data\Weronika_R\210908\BCar w Acetonie kuweta 0.1
UVVIS SAT Changed: 9/8/2021 11:27:59 AM
Common SAT Changed: 9/8/2021 11:27:59 AM
UVVIS SAT Changed: 9/8/2021 12:40:49 PM
Common SAT Changed: 9/8/2021 12:40:49 PM
UVVIS SAT Changed: 9/8/2021 1:00:43 PM
Common SAT Changed: 9/8/2021 1:00:43 PM
End Method Modifications
<Current Wavelength>
Mix3 aceton H6 t=45 min
Mix3 aceton H6 t=45 min
Collection Time: 9/9/2021 12:03:15 PM
Operator Name :
Scan Software Version: 3.00(339)
Parameter List :
Instrument Cary 50
Instrument Version 3.00
Start (nm) 900.0
Stop (nm) 330.0
X Mode Nanometers
Y Mode Abs
UV-Vis Scan Rate (nm/min) 600.00
UV-Vis Data Interval (nm) 1.00
UV-Vis Ave. Time (sec) 0.1000
Beam Mode Dual Beam
Baseline Correction On
Baseline Type Baseline correction
Baseline File Name C:\Documents and Settings\Leszek\Pulpit\all data\Weronika_R\210908\BCar w Acetonie kuweta 0.1
Baseline Std Ref File Name
Cycle Mode Off
Comments
Method Log :
Method Name :
Date/Time stamp: 9/8/2021 11:03:24 AM
Method Modifications:
UVVIS SAT Changed: 9/8/2021 11:04:48 AM
Common SAT Changed: 9/8/2021 11:04:48 AM
UVVIS SAT Changed: 9/8/2021 11:04:58 AM
Common SAT Changed: 9/8/2021 11:04:58 AM
X Start nm Changed: 9/8/2021 11:05:11 AM
X Stop nm Changed: 9/8/2021 11:05:11 AM
Common Interval nm Changed: 9/8/2021 11:05:11 AM
Baseline Correction Changed: 9/8/2021 11:05:11 AM
Saved as C:\Documents and Settings\Leszek\Pulpit\all data\Weronika_R\210908\BCar w Acetonie kuweta 0.1
UVVIS SAT Changed: 9/8/2021 11:27:59 AM
Common SAT Changed: 9/8/2021 11:27:59 AM
UVVIS SAT Changed: 9/8/2021 12:40:49 PM
Common SAT Changed: 9/8/2021 12:40:49 PM
UVVIS SAT Changed: 9/8/2021 1:00:43 PM
Common SAT Changed: 9/8/2021 1:00:43 PM
End Method Modifications
<Current Wavelength>
Mix3 aceton H6 t=60 min
Mix3 aceton H6 t=60 min
Collection Time: 9/9/2021 12:17:17 PM
Operator Name :
Scan Software Version: 3.00(339)
Parameter List :
Instrument Cary 50
Instrument Version 3.00
Start (nm) 900.0
Stop (nm) 330.0
X Mode Nanometers
Y Mode Abs
UV-Vis Scan Rate (nm/min) 600.00
UV-Vis Data Interval (nm) 1.00
UV-Vis Ave. Time (sec) 0.1000
Beam Mode Dual Beam
Baseline Correction On
Baseline Type Baseline correction
Baseline File Name C:\Documents and Settings\Leszek\Pulpit\all data\Weronika_R\210908\BCar w Acetonie kuweta 0.1
Baseline Std Ref File Name
Cycle Mode Off
Comments
Method Log :
Method Name :
Date/Time stamp: 9/8/2021 11:03:24 AM
Method Modifications:
UVVIS SAT Changed: 9/8/2021 11:04:48 AM
Common SAT Changed: 9/8/2021 11:04:48 AM
UVVIS SAT Changed: 9/8/2021 11:04:58 AM
Common SAT Changed: 9/8/2021 11:04:58 AM
X Start nm Changed: 9/8/2021 11:05:11 AM
X Stop nm Changed: 9/8/2021 11:05:11 AM
Common Interval nm Changed: 9/8/2021 11:05:11 AM
Baseline Correction Changed: 9/8/2021 11:05:11 AM
Saved as C:\Documents and Settings\Leszek\Pulpit\all data\Weronika_R\210908\BCar w Acetonie kuweta 0.1
UVVIS SAT Changed: 9/8/2021 11:27:59 AM
Common SAT Changed: 9/8/2021 11:27:59 AM
UVVIS SAT Changed: 9/8/2021 12:40:49 PM
Common SAT Changed: 9/8/2021 12:40:49 PM
UVVIS SAT Changed: 9/8/2021 1:00:43 PM
Common SAT Changed: 9/8/2021 1:00:43 PM
End Method Modifications
<Current Wavelength>
Mix3 aceton H6 t=75 min
Mix3 aceton H6 t=75 min
Collection Time: 9/9/2021 12:32:29 PM
Operator Name :
Scan Software Version: 3.00(339)
Parameter List :
Instrument Cary 50
Instrument Version 3.00
Start (nm) 900.0
Stop (nm) 330.0
X Mode Nanometers
Y Mode Abs
UV-Vis Scan Rate (nm/min) 600.00
UV-Vis Data Interval (nm) 1.00
UV-Vis Ave. Time (sec) 0.1000
Beam Mode Dual Beam
Baseline Correction On
Baseline Type Baseline correction
Baseline File Name C:\Documents and Settings\Leszek\Pulpit\all data\Weronika_R\210908\BCar w Acetonie kuweta 0.1
Baseline Std Ref File Name
Cycle Mode Off
Comments
Method Log :
Method Name :
Date/Time stamp: 9/8/2021 11:03:24 AM
Method Modifications:
UVVIS SAT Changed: 9/8/2021 11:04:48 AM
Common SAT Changed: 9/8/2021 11:04:48 AM
UVVIS SAT Changed: 9/8/2021 11:04:58 AM
Common SAT Changed: 9/8/2021 11:04:58 AM
X Start nm Changed: 9/8/2021 11:05:11 AM
X Stop nm Changed: 9/8/2021 11:05:11 AM
Common Interval nm Changed: 9/8/2021 11:05:11 AM
Baseline Correction Changed: 9/8/2021 11:05:11 AM
Saved as C:\Documents and Settings\Leszek\Pulpit\all data\Weronika_R\210908\BCar w Acetonie kuweta 0.1
UVVIS SAT Changed: 9/8/2021 11:27:59 AM
Common SAT Changed: 9/8/2021 11:27:59 AM
UVVIS SAT Changed: 9/8/2021 12:40:49 PM
Common SAT Changed: 9/8/2021 12:40:49 PM
UVVIS SAT Changed: 9/8/2021 1:00:43 PM
Common SAT Changed: 9/8/2021 1:00:43 PM
End Method Modifications
<Current Wavelength>
Mix3 aceton H6 t=90 min
Mix3 aceton H6 t=90 min
Collection Time: 9/9/2021 12:48:08 PM
Operator Name :
Scan Software Version: 3.00(339)
Parameter List :
Instrument Cary 50
Instrument Version 3.00
Start (nm) 900.0
Stop (nm) 330.0
X Mode Nanometers
Y Mode Abs
UV-Vis Scan Rate (nm/min) 600.00
UV-Vis Data Interval (nm) 1.00
UV-Vis Ave. Time (sec) 0.1000
Beam Mode Dual Beam
Baseline Correction On
Baseline Type Baseline correction
Baseline File Name C:\Documents and Settings\Leszek\Pulpit\all data\Weronika_R\210908\BCar w Acetonie kuweta 0.1
Baseline Std Ref File Name
Cycle Mode Off
Comments
Method Log :
Method Name :
Date/Time stamp: 9/8/2021 11:03:24 AM
Method Modifications:
UVVIS SAT Changed: 9/8/2021 11:04:48 AM
Common SAT Changed: 9/8/2021 11:04:48 AM
UVVIS SAT Changed: 9/8/2021 11:04:58 AM
Common SAT Changed: 9/8/2021 11:04:58 AM
X Start nm Changed: 9/8/2021 11:05:11 AM
X Stop nm Changed: 9/8/2021 11:05:11 AM
Common Interval nm Changed: 9/8/2021 11:05:11 AM
Baseline Correction Changed: 9/8/2021 11:05:11 AM
Saved as C:\Documents and Settings\Leszek\Pulpit\all data\Weronika_R\210908\BCar w Acetonie kuweta 0.1
UVVIS SAT Changed: 9/8/2021 11:27:59 AM
Common SAT Changed: 9/8/2021 11:27:59 AM
UVVIS SAT Changed: 9/8/2021 12:40:49 PM
Common SAT Changed: 9/8/2021 12:40:49 PM
UVVIS SAT Changed: 9/8/2021 1:00:43 PM
Common SAT Changed: 9/8/2021 1:00:43 PM
End Method Modifications
<Current Wavelength>
Mix3 aceton H6 t=105 min
Mix3 aceton H6 t=105 min
Collection Time: 9/9/2021 1:03:51 PM
Operator Name :
Scan Software Version: 3.00(339)
Parameter List :
Instrument Cary 50
Instrument Version 3.00
Start (nm) 900.0
Stop (nm) 330.0
X Mode Nanometers
Y Mode Abs
UV-Vis Scan Rate (nm/min) 600.00
UV-Vis Data Interval (nm) 1.00
UV-Vis Ave. Time (sec) 0.1000
Beam Mode Dual Beam
Baseline Correction On
Baseline Type Baseline correction
Baseline File Name C:\Documents and Settings\Leszek\Pulpit\all data\Weronika_R\210908\BCar w Acetonie kuweta 0.1
Baseline Std Ref File Name
Cycle Mode Off
Comments
Method Log :
Method Name :
Date/Time stamp: 9/8/2021 11:03:24 AM
Method Modifications:
UVVIS SAT Changed: 9/8/2021 11:04:48 AM
Common SAT Changed: 9/8/2021 11:04:48 AM
UVVIS SAT Changed: 9/8/2021 11:04:58 AM
Common SAT Changed: 9/8/2021 11:04:58 AM
X Start nm Changed: 9/8/2021 11:05:11 AM
X Stop nm Changed: 9/8/2021 11:05:11 AM
Common Interval nm Changed: 9/8/2021 11:05:11 AM
Baseline Correction Changed: 9/8/2021 11:05:11 AM
Saved as C:\Documents and Settings\Leszek\Pulpit\all data\Weronika_R\210908\BCar w Acetonie kuweta 0.1
UVVIS SAT Changed: 9/8/2021 11:27:59 AM
Common SAT Changed: 9/8/2021 11:27:59 AM
UVVIS SAT Changed: 9/8/2021 12:40:49 PM
Common SAT Changed: 9/8/2021 12:40:49 PM
UVVIS SAT Changed: 9/8/2021 1:00:43 PM
Common SAT Changed: 9/8/2021 1:00:43 PM
End Method Modifications
<Current Wavelength>
Mix3 aceton H6 t=120 min
Mix3 aceton H6 t=120 min
Collection Time: 9/9/2021 1:18:55 PM
Operator Name :
Scan Software Version: 3.00(339)
Parameter List :
Instrument Cary 50
Instrument Version 3.00
Start (nm) 900.0
Stop (nm) 330.0
X Mode Nanometers
Y Mode Abs
UV-Vis Scan Rate (nm/min) 600.00
UV-Vis Data Interval (nm) 1.00
UV-Vis Ave. Time (sec) 0.1000
Beam Mode Dual Beam
Baseline Correction On
Baseline Type Baseline correction
Baseline File Name C:\Documents and Settings\Leszek\Pulpit\all data\Weronika_R\210908\BCar w Acetonie kuweta 0.1
Baseline Std Ref File Name
Cycle Mode Off
Comments
Method Log :
Method Name :
Date/Time stamp: 9/8/2021 11:03:24 AM
Method Modifications:
UVVIS SAT Changed: 9/8/2021 11:04:48 AM
Common SAT Changed: 9/8/2021 11:04:48 AM
UVVIS SAT Changed: 9/8/2021 11:04:58 AM
Common SAT Changed: 9/8/2021 11:04:58 AM
X Start nm Changed: 9/8/2021 11:05:11 AM
X Stop nm Changed: 9/8/2021 11:05:11 AM
Common Interval nm Changed: 9/8/2021 11:05:11 AM
Baseline Correction Changed: 9/8/2021 11:05:11 AM
Saved as C:\Documents and Settings\Leszek\Pulpit\all data\Weronika_R\210908\BCar w Acetonie kuweta 0.1
UVVIS SAT Changed: 9/8/2021 11:27:59 AM
Common SAT Changed: 9/8/2021 11:27:59 AM
UVVIS SAT Changed: 9/8/2021 12:40:49 PM
Common SAT Changed: 9/8/2021 12:40:49 PM
UVVIS SAT Changed: 9/8/2021 1:00:43 PM
Common SAT Changed: 9/8/2021 1:00:43 PM
End Method Modifications
<Current Wavelength>
Mix4 aceton D6 t=0 min
Mix3 aceton D6 t=0 min
Collection Time: 9/9/2021 1:37:16 PM
Operator Name :
Scan Software Version: 3.00(339)
Parameter List :
Instrument Cary 50
Instrument Version 3.00
Start (nm) 900.0
Stop (nm) 330.0
X Mode Nanometers
Y Mode Abs
UV-Vis Scan Rate (nm/min) 600.00
UV-Vis Data Interval (nm) 1.00
UV-Vis Ave. Time (sec) 0.1000
Beam Mode Dual Beam
Baseline Correction On
Baseline Type Baseline correction
Baseline File Name C:\Documents and Settings\Leszek\Pulpit\all data\Weronika_R\210908\BCar w Acetonie kuweta 0.1
Baseline Std Ref File Name
Cycle Mode Off
Comments
Method Log :
Method Name :
Date/Time stamp: 9/8/2021 11:03:24 AM
Method Modifications:
UVVIS SAT Changed: 9/8/2021 11:04:48 AM
Common SAT Changed: 9/8/2021 11:04:48 AM
UVVIS SAT Changed: 9/8/2021 11:04:58 AM
Common SAT Changed: 9/8/2021 11:04:58 AM
X Start nm Changed: 9/8/2021 11:05:11 AM
X Stop nm Changed: 9/8/2021 11:05:11 AM
Common Interval nm Changed: 9/8/2021 11:05:11 AM
Baseline Correction Changed: 9/8/2021 11:05:11 AM
Saved as C:\Documents and Settings\Leszek\Pulpit\all data\Weronika_R\210908\BCar w Acetonie kuweta 0.1
UVVIS SAT Changed: 9/8/2021 11:27:59 AM
Common SAT Changed: 9/8/2021 11:27:59 AM
UVVIS SAT Changed: 9/8/2021 12:40:49 PM
Common SAT Changed: 9/8/2021 12:40:49 PM
UVVIS SAT Changed: 9/8/2021 1:00:43 PM
Common SAT Changed: 9/8/2021 1:00:43 PM
End Method Modifications
<Current Wavelength>
Continuum name changed to 'Mix4 aceton D6 t=0 min'
Mix4 aceton D6 t=15 min
Mix4 aceton D6 t=15 min
Collection Time: 9/9/2021 1:55:05 PM
Operator Name :
Scan Software Version: 3.00(339)
Parameter List :
Instrument Cary 50
Instrument Version 3.00
Start (nm) 900.0
Stop (nm) 330.0
X Mode Nanometers
Y Mode Abs
UV-Vis Scan Rate (nm/min) 600.00
UV-Vis Data Interval (nm) 1.00
UV-Vis Ave. Time (sec) 0.1000
Beam Mode Dual Beam
Baseline Correction On
Baseline Type Baseline correction
Baseline File Name C:\Documents and Settings\Leszek\Pulpit\all data\Weronika_R\210908\BCar w Acetonie kuweta 0.1
Baseline Std Ref File Name
Cycle Mode Off
Comments
Method Log :
Method Name :
Date/Time stamp: 9/8/2021 11:03:24 AM
Method Modifications:
UVVIS SAT Changed: 9/8/2021 11:04:48 AM
Common SAT Changed: 9/8/2021 11:04:48 AM
UVVIS SAT Changed: 9/8/2021 11:04:58 AM
Common SAT Changed: 9/8/2021 11:04:58 AM
X Start nm Changed: 9/8/2021 11:05:11 AM
X Stop nm Changed: 9/8/2021 11:05:11 AM
Common Interval nm Changed: 9/8/2021 11:05:11 AM
Baseline Correction Changed: 9/8/2021 11:05:11 AM
Saved as C:\Documents and Settings\Leszek\Pulpit\all data\Weronika_R\210908\BCar w Acetonie kuweta 0.1
UVVIS SAT Changed: 9/8/2021 11:27:59 AM
Common SAT Changed: 9/8/2021 11:27:59 AM
UVVIS SAT Changed: 9/8/2021 12:40:49 PM
Common SAT Changed: 9/8/2021 12:40:49 PM
UVVIS SAT Changed: 9/8/2021 1:00:43 PM
Common SAT Changed: 9/8/2021 1:00:43 PM
End Method Modifications
<Current Wavelength>
Mix4 aceton D6 t=30 min
Mix4 aceton D6 t=30 min
Collection Time: 9/9/2021 2:10:30 PM
Operator Name :
Scan Software Version: 3.00(339)
Parameter List :
Instrument Cary 50
Instrument Version 3.00
Start (nm) 900.0
Stop (nm) 330.0
X Mode Nanometers
Y Mode Abs
UV-Vis Scan Rate (nm/min) 600.00
UV-Vis Data Interval (nm) 1.00
UV-Vis Ave. Time (sec) 0.1000
Beam Mode Dual Beam
Baseline Correction On
Baseline Type Baseline correction
Baseline File Name C:\Documents and Settings\Leszek\Pulpit\all data\Weronika_R\210908\BCar w Acetonie kuweta 0.1
Baseline Std Ref File Name
Cycle Mode Off
Comments
Method Log :
Method Name :
Date/Time stamp: 9/8/2021 11:03:24 AM
Method Modifications:
UVVIS SAT Changed: 9/8/2021 11:04:48 AM
Common SAT Changed: 9/8/2021 11:04:48 AM
UVVIS SAT Changed: 9/8/2021 11:04:58 AM
Common SAT Changed: 9/8/2021 11:04:58 AM
X Start nm Changed: 9/8/2021 11:05:11 AM
X Stop nm Changed: 9/8/2021 11:05:11 AM
Common Interval nm Changed: 9/8/2021 11:05:11 AM
Baseline Correction Changed: 9/8/2021 11:05:11 AM
Saved as C:\Documents and Settings\Leszek\Pulpit\all data\Weronika_R\210908\BCar w Acetonie kuweta 0.1
UVVIS SAT Changed: 9/8/2021 11:27:59 AM
Common SAT Changed: 9/8/2021 11:27:59 AM
UVVIS SAT Changed: 9/8/2021 12:40:49 PM
Common SAT Changed: 9/8/2021 12:40:49 PM
UVVIS SAT Changed: 9/8/2021 1:00:43 PM
Common SAT Changed: 9/8/2021 1:00:43 PM
End Method Modifications
<Current Wavelength>
Mix4 aceton D6 t=45 min
Mix4 aceton D6 t=45 min
Collection Time: 9/9/2021 2:26:18 PM
Operator Name :
Scan Software Version: 3.00(339)
Parameter List :
Instrument Cary 50
Instrument Version 3.00
Start (nm) 900.0
Stop (nm) 330.0
X Mode Nanometers
Y Mode Abs
UV-Vis Scan Rate (nm/min) 600.00
UV-Vis Data Interval (nm) 1.00
UV-Vis Ave. Time (sec) 0.1000
Beam Mode Dual Beam
Baseline Correction On
Baseline Type Baseline correction
Baseline File Name C:\Documents and Settings\Leszek\Pulpit\all data\Weronika_R\210908\BCar w Acetonie kuweta 0.1
Baseline Std Ref File Name
Cycle Mode Off
Comments
Method Log :
Method Name :
Date/Time stamp: 9/8/2021 11:03:24 AM
Method Modifications:
UVVIS SAT Changed: 9/8/2021 11:04:48 AM
Common SAT Changed: 9/8/2021 11:04:48 AM
UVVIS SAT Changed: 9/8/2021 11:04:58 AM
Common SAT Changed: 9/8/2021 11:04:58 AM
X Start nm Changed: 9/8/2021 11:05:11 AM
X Stop nm Changed: 9/8/2021 11:05:11 AM
Common Interval nm Changed: 9/8/2021 11:05:11 AM
Baseline Correction Changed: 9/8/2021 11:05:11 AM
Saved as C:\Documents and Settings\Leszek\Pulpit\all data\Weronika_R\210908\BCar w Acetonie kuweta 0.1
UVVIS SAT Changed: 9/8/2021 11:27:59 AM
Common SAT Changed: 9/8/2021 11:27:59 AM
UVVIS SAT Changed: 9/8/2021 12:40:49 PM
Common SAT Changed: 9/8/2021 12:40:49 PM
UVVIS SAT Changed: 9/8/2021 1:00:43 PM
Common SAT Changed: 9/8/2021 1:00:43 PM
End Method Modifications
<Current Wavelength>
Mix4 aceton D6 t=60 min
Mix4 aceton D6 t=60 min
Collection Time: 9/9/2021 2:41:09 PM
Operator Name :
Scan Software Version: 3.00(339)
Parameter List :
Instrument Cary 50
Instrument Version 3.00
Start (nm) 900.0
Stop (nm) 330.0
X Mode Nanometers
Y Mode Abs
UV-Vis Scan Rate (nm/min) 600.00
UV-Vis Data Interval (nm) 1.00
UV-Vis Ave. Time (sec) 0.1000
Beam Mode Dual Beam
Baseline Correction On
Baseline Type Baseline correction
Baseline File Name C:\Documents and Settings\Leszek\Pulpit\all data\Weronika_R\210908\BCar w Acetonie kuweta 0.1
Baseline Std Ref File Name
Cycle Mode Off
Comments
Method Log :
Method Name :
Date/Time stamp: 9/8/2021 11:03:24 AM
Method Modifications:
UVVIS SAT Changed: 9/8/2021 11:04:48 AM
Common SAT Changed: 9/8/2021 11:04:48 AM
UVVIS SAT Changed: 9/8/2021 11:04:58 AM
Common SAT Changed: 9/8/2021 11:04:58 AM
X Start nm Changed: 9/8/2021 11:05:11 AM
X Stop nm Changed: 9/8/2021 11:05:11 AM
Common Interval nm Changed: 9/8/2021 11:05:11 AM
Baseline Correction Changed: 9/8/2021 11:05:11 AM
Saved as C:\Documents and Settings\Leszek\Pulpit\all data\Weronika_R\210908\BCar w Acetonie kuweta 0.1
UVVIS SAT Changed: 9/8/2021 11:27:59 AM
Common SAT Changed: 9/8/2021 11:27:59 AM
UVVIS SAT Changed: 9/8/2021 12:40:49 PM
Common SAT Changed: 9/8/2021 12:40:49 PM
UVVIS SAT Changed: 9/8/2021 1:00:43 PM
Common SAT Changed: 9/8/2021 1:00:43 PM
End Method Modifications
<Current Wavelength>
Mix4 aceton D6 t=75 min
Mix4 aceton D6 t=75 min
Collection Time: 9/9/2021 2:58:26 PM
Operator Name :
Scan Software Version: 3.00(339)
Parameter List :
Instrument Cary 50
Instrument Version 3.00
Start (nm) 900.0
Stop (nm) 330.0
X Mode Nanometers
Y Mode Abs
UV-Vis Scan Rate (nm/min) 600.00
UV-Vis Data Interval (nm) 1.00
UV-Vis Ave. Time (sec) 0.1000
Beam Mode Dual Beam
Baseline Correction On
Baseline Type Baseline correction
Baseline File Name C:\Documents and Settings\Leszek\Pulpit\all data\Weronika_R\210908\BCar w Acetonie kuweta 0.1
Baseline Std Ref File Name
Cycle Mode Off
Comments
Method Log :
Method Name :
Date/Time stamp: 9/8/2021 11:03:24 AM
Method Modifications:
UVVIS SAT Changed: 9/8/2021 11:04:48 AM
Common SAT Changed: 9/8/2021 11:04:48 AM
UVVIS SAT Changed: 9/8/2021 11:04:58 AM
Common SAT Changed: 9/8/2021 11:04:58 AM
X Start nm Changed: 9/8/2021 11:05:11 AM
X Stop nm Changed: 9/8/2021 11:05:11 AM
Common Interval nm Changed: 9/8/2021 11:05:11 AM
Baseline Correction Changed: 9/8/2021 11:05:11 AM
Saved as C:\Documents and Settings\Leszek\Pulpit\all data\Weronika_R\210908\BCar w Acetonie kuweta 0.1
UVVIS SAT Changed: 9/8/2021 11:27:59 AM
Common SAT Changed: 9/8/2021 11:27:59 AM
UVVIS SAT Changed: 9/8/2021 12:40:49 PM
Common SAT Changed: 9/8/2021 12:40:49 PM
UVVIS SAT Changed: 9/8/2021 1:00:43 PM
Common SAT Changed: 9/8/2021 1:00:43 PM
End Method Modifications
<Current Wavelength>
Mix4 aceton D6 t=90 min
Mix4 aceton D6 t=90 min
Collection Time: 9/9/2021 3:13:39 PM
Operator Name :
Scan Software Version: 3.00(339)
Parameter List :
Instrument Cary 50
Instrument Version 3.00
Start (nm) 900.0
Stop (nm) 330.0
X Mode Nanometers
Y Mode Abs
UV-Vis Scan Rate (nm/min) 600.00
UV-Vis Data Interval (nm) 1.00
UV-Vis Ave. Time (sec) 0.1000
Beam Mode Dual Beam
Baseline Correction On
Baseline Type Baseline correction
Baseline File Name C:\Documents and Settings\Leszek\Pulpit\all data\Weronika_R\210908\BCar w Acetonie kuweta 0.1
Baseline Std Ref File Name
Cycle Mode Off
Comments
Method Log :
Method Name :
Date/Time stamp: 9/8/2021 11:03:24 AM
Method Modifications:
UVVIS SAT Changed: 9/8/2021 11:04:48 AM
Common SAT Changed: 9/8/2021 11:04:48 AM
UVVIS SAT Changed: 9/8/2021 11:04:58 AM
Common SAT Changed: 9/8/2021 11:04:58 AM
X Start nm Changed: 9/8/2021 11:05:11 AM
X Stop nm Changed: 9/8/2021 11:05:11 AM
Common Interval nm Changed: 9/8/2021 11:05:11 AM
Baseline Correction Changed: 9/8/2021 11:05:11 AM
Saved as C:\Documents and Settings\Leszek\Pulpit\all data\Weronika_R\210908\BCar w Acetonie kuweta 0.1
UVVIS SAT Changed: 9/8/2021 11:27:59 AM
Common SAT Changed: 9/8/2021 11:27:59 AM
UVVIS SAT Changed: 9/8/2021 12:40:49 PM
Common SAT Changed: 9/8/2021 12:40:49 PM
UVVIS SAT Changed: 9/8/2021 1:00:43 PM
Common SAT Changed: 9/8/2021 1:00:43 PM
End Method Modifications
<Current Wavelength>
Mix4 aceton D6 t=105 min
Mix4 aceton D6 t=105 min
Collection Time: 9/9/2021 3:29:23 PM
Operator Name :
Scan Software Version: 3.00(339)
Parameter List :
Instrument Cary 50
Instrument Version 3.00
Start (nm) 900.0
Stop (nm) 330.0
X Mode Nanometers
Y Mode Abs
UV-Vis Scan Rate (nm/min) 600.00
UV-Vis Data Interval (nm) 1.00
UV-Vis Ave. Time (sec) 0.1000
Beam Mode Dual Beam
Baseline Correction On
Baseline Type Baseline correction
Baseline File Name C:\Documents and Settings\Leszek\Pulpit\all data\Weronika_R\210908\BCar w Acetonie kuweta 0.1
Baseline Std Ref File Name
Cycle Mode Off
Comments
Method Log :
Method Name :
Date/Time stamp: 9/8/2021 11:03:24 AM
Method Modifications:
UVVIS SAT Changed: 9/8/2021 11:04:48 AM
Common SAT Changed: 9/8/2021 11:04:48 AM
UVVIS SAT Changed: 9/8/2021 11:04:58 AM
Common SAT Changed: 9/8/2021 11:04:58 AM
X Start nm Changed: 9/8/2021 11:05:11 AM
X Stop nm Changed: 9/8/2021 11:05:11 AM
Common Interval nm Changed: 9/8/2021 11:05:11 AM
Baseline Correction Changed: 9/8/2021 11:05:11 AM
Saved as C:\Documents and Settings\Leszek\Pulpit\all data\Weronika_R\210908\BCar w Acetonie kuweta 0.1
UVVIS SAT Changed: 9/8/2021 11:27:59 AM
Common SAT Changed: 9/8/2021 11:27:59 AM
UVVIS SAT Changed: 9/8/2021 12:40:49 PM
Common SAT Changed: 9/8/2021 12:40:49 PM
UVVIS SAT Changed: 9/8/2021 1:00:43 PM
Common SAT Changed: 9/8/2021 1:00:43 PM
End Method Modifications
<Current Wavelength>
Mix4 aceton D6 t=120 min
Mix4 aceton D6 t=120 min
Collection Time: 9/9/2021 3:46:09 PM
Operator Name :
Scan Software Version: 3.00(339)
Parameter List :
Instrument Cary 50
Instrument Version 3.00
Start (nm) 900.0
Stop (nm) 330.0
X Mode Nanometers
Y Mode Abs
UV-Vis Scan Rate (nm/min) 600.00
UV-Vis Data Interval (nm) 1.00
UV-Vis Ave. Time (sec) 0.1000
Beam Mode Dual Beam
Baseline Correction On
Baseline Type Baseline correction
Baseline File Name C:\Documents and Settings\Leszek\Pulpit\all data\Weronika_R\210908\BCar w Acetonie kuweta 0.1
Baseline Std Ref File Name
Cycle Mode Off
Comments
Method Log :
Method Name :
Date/Time stamp: 9/8/2021 11:03:24 AM
Method Modifications:
UVVIS SAT Changed: 9/8/2021 11:04:48 AM
Common SAT Changed: 9/8/2021 11:04:48 AM
UVVIS SAT Changed: 9/8/2021 11:04:58 AM
Common SAT Changed: 9/8/2021 11:04:58 AM
X Start nm Changed: 9/8/2021 11:05:11 AM
X Stop nm Changed: 9/8/2021 11:05:11 AM
Common Interval nm Changed: 9/8/2021 11:05:11 AM
Baseline Correction Changed: 9/8/2021 11:05:11 AM
Saved as C:\Documents and Settings\Leszek\Pulpit\all data\Weronika_R\210908\BCar w Acetonie kuweta 0.1
UVVIS SAT Changed: 9/8/2021 11:27:59 AM
Common SAT Changed: 9/8/2021 11:27:59 AM
UVVIS SAT Changed: 9/8/2021 12:40:49 PM
Common SAT Changed: 9/8/2021 12:40:49 PM
UVVIS SAT Changed: 9/8/2021 1:00:43 PM
Common SAT Changed: 9/8/2021 1:00:43 PM
End Method Modifications
<Current Wavelength>
