# Supplementary material for: Triplet-driven chemical reactivity of β-carotene and its biological implications
Source: Nat Commun. 2022 May 5;13:2474. doi: 10.1038/s41467-022-30095-z (PMC9072317; doi:10.1038/s41467-022-30095-z)
Supplement: Supplementary file 3 — Source Data [file 41467_2022_30095_MOESM3_ESM.zip › figure5/epr/eprEPO58.xls]

## Sheet: Car5_DMSO_DMPO_light_blue_31min
X [G]	Intensity
3350	12570.4
3350.08	5117.41
3350.16	6992.41
3350.23	8568.41
3350.31	-10245.6
3350.39	5027.41
3350.47	-2825.59
3350.55	12297.4
3350.63	928.405
3350.7	-895.595
3350.78	11132.4
3350.86	-7181.59
3350.94	7496.41
3351.02	2785.41
3351.09	-602.595
3351.17	-7915.59
3351.25	-9583.59
3351.33	-15171.6
3351.41	11936.4
3351.49	3316.41
3351.56	1349.41
3351.64	2394.41
3351.72	-469.595
3351.8	9353.41
3351.88	6546.41
3351.96	4166.41
3352.03	12207.4
3352.11	3600.41
3352.19	-3867.59
3352.27	4092.41
3352.35	790.405
3352.42	-9638.59
3352.5	-3509.59
3352.58	8077.41
3352.66	8522.41
3352.74	10972.4
3352.82	-3022.59
3352.89	10774.4
3352.97	-11341.6
3353.05	3938.41
3353.13	4442.41
3353.21	6561.41
3353.28	-11573.6
3353.36	5879.41
3353.44	2251.41
3353.52	5239.41
3353.6	3317.41
3353.68	15340.4
3353.75	16185.4
3353.83	8628.41
3353.91	5030.41
3353.99	2517.41
3354.07	-4615.59
3354.14	37798.4
3354.22	22295.4
3354.3	18683.4
3354.38	13662.4
3354.46	15159.4
3354.54	3434.41
3354.61	4080.41
3354.69	-12776.6
3354.77	-18648.6
3354.85	-3457.59
3354.93	2200.41
3355	-460.595
3355.08	-1546.59
3355.16	-927.595
3355.24	1534.41
3355.32	8637.41
3355.4	4460.41
3355.47	1847.41
3355.55	11529.4
3355.63	-8601.59
3355.71	2190.41
3355.79	1165.41
3355.86	-9392.59
3355.94	1059.41
3356.02	5764.41
3356.1	24141.4
3356.18	17489.4
3356.26	23796.4
3356.33	4203.41
3356.41	7926.41
3356.49	27310.4
3356.57	5421.41
3356.65	-12596.6
3356.73	706.405
3356.8	15888.4
3356.88	6191.41
3356.96	12012.4
3357.04	5478.41
3357.12	16276.4
3357.19	17324.4
3357.27	14180.4
3357.35	1597.41
3357.43	1549.41
3357.51	19540.4
3357.59	4371.41
3357.66	-12706.6
3357.74	23981.4
3357.82	29382.4
3357.9	23877.4
3357.98	8373.41
3358.05	7374.41
3358.13	-7812.59
3358.21	-5459.59
3358.29	-22702.6
3358.37	-17295.6
3358.45	1900.41
3358.52	7174.41
3358.6	11723.4
3358.68	-3487.59
3358.76	-12582.6
3358.84	3467.41
3358.92	-2646.59
3358.99	-2401.59
3359.07	25814.4
3359.15	-1212.59
3359.23	-10272.6
3359.31	-16652.6
3359.38	6896.41
3359.46	10660.4
3359.54	14079.4
3359.62	-1078.59
3359.7	-14355.6
3359.78	-9033.59
3359.85	-7139.59
3359.93	-7387.59
3360.01	14330.4
3360.09	6048.41
3360.17	-25479.6
3360.24	1581.41
3360.32	5735.41
3360.4	-5078.59
3360.48	16697.4
3360.56	-2196.59
3360.64	4420.41
3360.71	11705.4
3360.79	14376.4
3360.87	5532.41
3360.95	3016.41
3361.03	4282.41
3361.1	-23870.6
3361.18	-1996.59
3361.26	-1842.59
3361.34	-9766.59
3361.42	8169.41
3361.5	-4569.59
3361.57	11131.4
3361.65	-6932.59
3361.73	802.405
3361.81	4792.41
3361.89	11532.4
3361.96	10581.4
3362.04	7326.41
3362.12	4349.41
3362.2	5631.41
3362.28	-3724.59
3362.36	-17012.6
3362.43	8158.41
3362.51	8383.41
3362.59	66.4053
3362.67	-5777.59
3362.75	-6833.59
3362.82	4882.41
3362.9	9143.41
3362.98	-3248.59
3363.06	15414.4
3363.14	4661.41
3363.22	2240.41
3363.29	17561.4
3363.37	-1330.59
3363.45	10103.4
3363.53	-10870.6
3363.61	-732.595
3363.69	-5762.59
3363.76	-16891.6
3363.84	7055.41
3363.92	24886.4
3364	3345.41
3364.08	-1618.59
3364.15	-2925.59
3364.23	7808.41
3364.31	10888.4
3364.39	3647.41
3364.47	-1472.59
3364.55	7314.41
3364.62	8339.41
3364.7	4175.41
3364.78	16372.4
3364.86	-17952.6
3364.94	-3277.59
3365.01	7395.41
3365.09	19251.4
3365.17	28401.4
3365.25	23626.4
3365.33	30118.4
3365.41	32200.4
3365.48	12793.4
3365.56	38071.4
3365.64	25644.4
3365.72	18855.4
3365.8	23443.4
3365.87	9911.41
3365.95	15187.4
3366.03	32588.4
3366.11	39828.4
3366.19	28526.4
3366.27	28229.4
3366.34	53937.4
3366.42	26284.4
3366.5	62728.4
3366.58	72233.4
3366.66	76079.4
3366.74	70857.4
3366.81	64979.4
3366.89	83878.4
3366.97	95143.4
3367.05	103491
3367.13	113011
3367.2	145585
3367.28	164809
3367.36	194447
3367.44	222354
3367.52	247523
3367.6	269053
3367.67	322797
3367.75	350269
3367.83	347398
3367.91	356490
3367.99	363012
3368.06	362362
3368.14	319804
3368.22	268502
3368.3	197445
3368.38	173836
3368.46	106931
3368.53	34378.4
3368.61	1145.41
3368.69	-38639.6
3368.77	-69462.6
3368.85	-64561.6
3368.92	-77723.6
3369	-54569.6
3369.08	-27898.6
3369.16	2834.41
3369.24	12707.4
3369.32	60505.4
3369.39	69517.4
3369.47	59315.4
3369.55	58138.4
3369.63	40142.4
3369.71	-3151.59
3369.78	-55969.6
3369.86	-104760
3369.94	-159882
3370.02	-220873
3370.1	-248970
3370.18	-274201
3370.25	-301595
3370.33	-301285
3370.41	-305331
3370.49	-303381
3370.57	-282143
3370.65	-257739
3370.72	-219406
3370.8	-193594
3370.88	-179087
3370.96	-175259
3371.04	-175485
3371.11	-137598
3371.19	-122912
3371.27	-122035
3371.35	-106757
3371.43	-86081.6
3371.51	-102503
3371.58	-91967.6
3371.66	-75171.6
3371.74	-69591.6
3371.82	-77227.6
3371.9	-82239.6
3371.97	-68751.6
3372.05	-58007.6
3372.13	-29212.6
3372.21	-27578.6
3372.29	-31540.6
3372.37	-15583.6
3372.44	-15952.6
3372.52	-7260.59
3372.6	-10018.6
3372.68	-30870.6
3372.76	-10556.6
3372.83	-21009.6
3372.91	-21571.6
3372.99	-1291.59
3373.07	-6306.59
3373.15	-4093.59
3373.23	-26225.6
3373.3	-285.595
3373.38	-13702.6
3373.46	-23778.6
3373.54	-28215.6
3373.62	9989.41
3373.7	-2393.59
3373.77	11292.4
3373.85	-7248.59
3373.93	-4012.59
3374.01	1030.41
3374.09	4409.41
3374.16	-2685.59
3374.24	2611.41
3374.32	1751.41
3374.4	8296.41
3374.48	3843.41
3374.56	8471.41
3374.63	-3762.59
3374.71	6608.41
3374.79	19623.4
3374.87	-1169.59
3374.95	762.405
3375.02	20124.4
3375.1	8401.41
3375.18	9427.41
3375.26	6095.41
3375.34	3644.41
3375.42	47921.4
3375.49	34957.4
3375.57	24945.4
3375.65	29669.4
3375.73	28723.4
3375.81	35467.4
3375.88	40265.4
3375.96	55183.4
3376.04	54194.4
3376.12	71433.4
3376.2	49836.4
3376.28	51221.4
3376.35	44109.4
3376.43	67251.4
3376.51	60981.4
3376.59	71847.4
3376.67	69852.4
3376.74	63375.4
3376.82	79593.4
3376.9	84431.4
3376.98	72670.4
3377.06	88147.4
3377.14	82151.4
3377.21	73497.4
3377.29	73854.4
3377.37	77751.4
3377.45	97066.4
3377.53	98966.4
3377.6	117117
3377.68	156701
3377.76	192466
3377.84	216813
3377.92	246892
3378	261174
3378.07	302701
3378.15	319620
3378.23	352475
3378.31	365166
3378.39	375553
3378.47	362971
3378.54	340540
3378.62	273780
3378.7	214511
3378.78	175599
3378.86	125148
3378.93	69679.4
3379.01	6648.41
3379.09	-29968.6
3379.17	-58513.6
3379.25	-69880.6
3379.33	-63994.6
3379.4	-53430.6
3379.48	-21103.6
3379.56	22702.4
3379.64	56554.4
3379.72	78234.4
3379.79	124973
3379.87	141414
3379.95	129649
3380.03	132067
3380.11	107131
3380.19	105268
3380.26	74327.4
3380.34	33085.4
3380.42	2640.41
3380.5	16374.4
3380.58	6469.41
3380.66	21260.4
3380.73	13295.4
3380.81	9968.41
3380.89	5669.41
3380.97	28861.4
3381.05	-5848.59
3381.12	-26872.6
3381.2	-27549.6
3381.28	-67592.6
3381.36	-100125
3381.44	-108621
3381.52	-135669
3381.59	-140579
3381.67	-127491
3381.75	-113576
3381.83	-96861.6
3381.91	-47187.6
3381.98	7540.41
3382.06	38793.4
3382.14	70955.4
3382.22	60034.4
3382.3	63182.4
3382.38	27109.4
3382.45	-3241.59
3382.53	-44869.6
3382.61	-77116.6
3382.69	-150596
3382.77	-208341
3382.84	-248348
3382.92	-294211
3383	-313329
3383.08	-326775
3383.16	-338647
3383.24	-353614
3383.31	-331745
3383.39	-314483
3383.47	-274580
3383.55	-253277
3383.63	-218402
3383.7	-196549
3383.78	-166096
3383.86	-144023
3383.94	-113915
3384.02	-124538
3384.1	-115307
3384.17	-106698
3384.25	-94127.6
3384.33	-71680.6
3384.41	-76379.6
3384.49	-95200.6
3384.56	-100486
3384.64	-81566.6
3384.72	-80125.6
3384.8	-66447.6
3384.88	-63448.6
3384.96	-70881.6
3385.03	-60086.6
3385.11	-55364.6
3385.19	-56318.6
3385.27	-49805.6
3385.35	-31255.6
3385.43	-23655.6
3385.5	-31851.6
3385.58	-35215.6
3385.66	-32944.6
3385.74	-6630.59
3385.82	-10382.6
3385.89	-29196.6
3385.97	-27590.6
3386.05	-11308.6
3386.13	-17255.6
3386.21	-31532.6
3386.29	-27928.6
3386.36	-25550.6
3386.44	-18448.6
3386.52	-19014.6
3386.6	-33795.6
3386.68	-21660.6
3386.75	-9336.59
3386.83	-3413.59
3386.91	-23951.6
3386.99	-20155.6
3387.07	10548.4
3387.15	7775.41
3387.22	6063.41
3387.3	13034.4
3387.38	-3663.59
3387.46	-3444.59
3387.54	16228.4
3387.61	2206.41
3387.69	7006.41
3387.77	9106.41
3387.85	3518.41
3387.93	7215.41
3388.01	10366.4
3388.08	29287.4
3388.16	22187.4
3388.24	32527.4
3388.32	11543.4
3388.4	6719.41
3388.48	-11462.6
3388.55	13202.4
3388.63	23774.4
3388.71	19326.4
3388.79	28871.4
3388.87	28170.4
3388.94	32780.4
3389.02	33614.4
3389.1	31247.4
3389.18	30730.4
3389.26	57330.4
3389.34	44144.4
3389.41	59699.4
3389.49	61990.4
3389.57	59685.4
3389.65	91348.4
3389.73	90539.4
3389.8	95549.4
3389.88	107498
3389.96	111303
3390.04	120041
3390.12	122873
3390.2	139590
3390.27	145038
3390.35	137801
3390.43	139372
3390.51	173117
3390.59	204966
3390.66	222035
3390.74	251690
3390.82	261693
3390.9	300825
3390.98	323355
3391.06	326916
3391.13	338657
3391.21	359483
3391.29	319473
3391.37	295359
3391.45	238749
3391.52	208492
3391.6	161489
3391.68	113037
3391.76	50881.4
3391.84	-5997.59
3391.92	-18286.6
3391.99	-33611.6
3392.07	-22424.6
3392.15	8115.41
3392.23	23322.4
3392.31	55722.4
3392.39	78243.4
3392.46	95928.4
3392.54	131733
3392.62	159742
3392.7	165317
3392.78	137047
3392.85	130816
3392.93	109150
3393.01	85921.4
3393.09	33746.4
3393.17	8059.41
3393.25	-31950.6
3393.32	-37172.6
3393.4	-49803.6
3393.48	-40044.6
3393.56	-30756.6
3393.64	-40054.6
3393.71	-35457.6
3393.79	-27457.6
3393.87	-31256.6
3393.95	-43742.6
3394.03	-48649.6
3394.11	-72135.6
3394.18	-88817.6
3394.26	-112622
3394.34	-97558.6
3394.42	-105275
3394.5	-98714.6
3394.57	-88178.6
3394.65	-56802.6
3394.73	-37787.6
3394.81	13261.4
3394.89	62289.4
3394.97	81350.4
3395.04	96503.4
3395.12	88660.4
3395.2	71793.4
3395.28	63402.4
3395.36	18269.4
3395.44	-34035.6
3395.51	-84258.6
3395.59	-132499
3395.67	-199098
3395.75	-266275
3395.83	-294162
3395.9	-312163
3395.98	-355495
3396.06	-339412
3396.14	-347372
3396.22	-335363
3396.3	-309225
3396.37	-277172
3396.45	-253772
3396.53	-230913
3396.61	-192494
3396.69	-160478
3396.76	-146522
3396.84	-103176
3396.92	-81304.6
3397	-68031.6
3397.08	-71789.6
3397.16	-75819.6
3397.23	-66146.6
3397.31	-49439.6
3397.39	-65512.6
3397.47	-80019.6
3397.55	-62829.6
3397.62	-67796.6
3397.7	-76389.6
3397.78	-68049.6
3397.86	-84368.6
3397.94	-94236.6
3398.02	-63032.6
3398.09	-50189.6
3398.17	-71183.6
3398.25	-74299.6
3398.33	-70386.6
3398.41	-75470.6
3398.48	-46899.6
3398.56	-57110.6
3398.64	-40535.6
3398.72	-45542.6
3398.8	-47214.6
3398.88	-44147.6
3398.95	-20993.6
3399.03	-44149.6
3399.11	-46050.6
3399.19	-43690.6
3399.27	-45617.6
3399.34	-26183.6
3399.42	-13396.6
3399.5	-21351.6
3399.58	-498.595
3399.66	-5535.59
3399.74	2406.41
3399.81	4018.41
3399.89	-11036.6
3399.97	13863.4
3400.05	-15259.6
3400.13	5063.41
3400.21	-15511.6
3400.28	-21558.6
3400.36	-5287.59
3400.44	12076.4
3400.52	17301.4
3400.6	2869.41
3400.67	-12720.6
3400.75	-33641.6
3400.83	4119.41
3400.91	18711.4
3400.99	22290.4
3401.07	6215.41
3401.14	14688.4
3401.22	9414.41
3401.3	17458.4
3401.38	11964.4
3401.46	13229.4
3401.53	4272.41
3401.61	24477.4
3401.69	41559.4
3401.77	13743.4
3401.85	17102.4
3401.93	22645.4
3402	15578.4
3402.08	1203.41
3402.16	21594.4
3402.24	31989.4
3402.32	41894.4
3402.4	35402.4
3402.47	8619.41
3402.55	33333.4
3402.63	60288.4
3402.71	63027.4
3402.79	58548.4
3402.86	85585.4
3402.94	97819.4
3403.02	114149
3403.1	127220
3403.18	163255
3403.26	151143
3403.33	189501
3403.41	199930
3403.49	232642
3403.57	278359
3403.65	284983
3403.72	303591
3403.8	303583
3403.88	312592
3403.96	304390
3404.04	301293
3404.12	294104
3404.19	268287
3404.27	239479
3404.35	186394
3404.43	156707
3404.51	101355
3404.58	45404.4
3404.66	22593.4
3404.74	-22460.6
3404.82	-52414.6
3404.9	-54988.6
3404.98	-24635.6
3405.05	-15555.6
3405.13	4651.41
3405.21	33851.4
3405.29	70513.4
3405.37	86544.4
3405.44	71484.4
3405.52	72070.4
3405.6	69418.4
3405.68	30232.4
3405.76	-2727.59
3405.84	-66389.6
3405.91	-120847
3405.99	-163753
3406.07	-223331
3406.15	-277596
3406.23	-295963
3406.3	-351733
3406.38	-349662
3406.46	-332763
3406.54	-338748
3406.62	-315621
3406.7	-273285
3406.77	-251168
3406.85	-228762
3406.93	-187596
3407.01	-168052
3407.09	-139662
3407.17	-116939
3407.24	-97556.6
3407.32	-90002.6
3407.4	-86089.6
3407.48	-78681.6
3407.56	-68610.6
3407.63	-71752.6
3407.71	-82941.6
3407.79	-62495.6
3407.87	-78095.6
3407.95	-72079.6
3408.03	-65097.6
3408.1	-57150.6
3408.18	-53959.6
3408.26	-45406.6
3408.34	-45682.6
3408.42	-41630.6
3408.49	-54656.6
3408.57	-57219.6
3408.65	-45918.6
3408.73	-41195.6
3408.81	-24122.6
3408.89	-31557.6
3408.96	-38456.6
3409.04	-16421.6
3409.12	-21484.6
3409.2	-6591.59
3409.28	-5911.59
3409.35	8281.41
3409.43	-10169.6
3409.51	-18528.6
3409.59	-7816.59
3409.67	6869.41
3409.75	4845.41
3409.82	-36183.6
3409.9	-9947.59
3409.98	-13987.6
3410.06	-24430.6
3410.14	-1674.59
3410.22	-4724.59
3410.29	-17264.6
3410.37	-27729.6
3410.45	-27166.6
3410.53	-11036.6
3410.61	7151.41
3410.68	-22098.6
3410.76	-4303.59
3410.84	19617.4
3410.92	-6931.59
3411	5678.41
3411.08	-13854.6
3411.15	-14628.6
3411.23	-25808.6
3411.31	-13929.6
3411.39	-1323.59
3411.47	-16061.6
3411.54	-18925.6
3411.62	-26209.6
3411.7	-25099.6
3411.78	-17107.6
3411.86	-22039.6
3411.94	-11393.6
3412.01	-9270.59
3412.09	-12681.6
3412.17	-27803.6
3412.25	-16783.6
3412.33	-5157.59
3412.4	-4225.59
3412.48	-22654.6
3412.56	-28512.6
3412.64	-15161.6
3412.72	18803.4
3412.8	240.405
3412.87	5512.41
3412.95	-7659.59
3413.03	-26083.6
3413.11	-23317.6
3413.19	-17094.6
3413.26	20.4053
3413.34	-6697.59
3413.42	-10368.6
3413.5	-11701.6
3413.58	-617.595
3413.66	-17605.6
3413.73	-644.595
3413.81	-12426.6
3413.89	1481.41
3413.97	-4644.59
3414.05	-8516.59
3414.13	-17429.6
3414.2	-2554.59
3414.28	-22048.6
3414.36	-6292.59
3414.44	-6749.59
3414.52	-12838.6
3414.59	-4759.59
3414.67	-36867.6
3414.75	-18152.6
3414.83	4143.41
3414.91	4481.41
3414.99	-14940.6
3415.06	11450.4
3415.14	-7453.59
3415.22	-5729.59
3415.3	-6714.59
3415.38	-10723.6
3415.45	-574.595
3415.53	-16804.6
3415.61	-4927.59
3415.69	-14696.6
3415.77	-1619.59
3415.85	-3582.59
3415.92	-12450.6
3416	-15201.6
3416.08	-31101.6
3416.16	-15388.6
3416.24	6295.41
3416.31	-1303.59
3416.39	-2356.59
3416.47	-972.595
3416.55	-6726.59
3416.63	-34195.6
3416.71	-18940.6
3416.78	-8016.59
3416.86	-33833.6
3416.94	-17271.6
3417.02	12527.4
3417.1	9719.41
3417.18	6516.41
3417.25	957.405
3417.33	-2455.59
3417.41	-26072.6
3417.49	-20901.6
3417.57	-5009.59
3417.64	-9476.59
3417.72	2113.41
3417.8	5627.41
3417.88	16237.4
3417.96	24222.4
3418.04	7284.41
3418.11	-340.595
3418.19	6802.41
3418.27	5484.41
3418.35	11612.4
3418.43	-1101.59
3418.5	-4095.59
3418.58	18807.4
3418.66	1609.41
3418.74	-7733.59
3418.82	10472.4
3418.9	14839.4
3418.97	-9467.59
3419.05	-922.595
3419.13	13593.4
3419.21	5116.41
3419.29	-7052.59
3419.36	6496.41
3419.44	3026.41
3419.52	-7048.59
3419.6	-1899.59
3419.68	5422.41
3419.76	-17174.6
3419.83	-6240.59
3419.91	19370.4
3419.99	-2410.59
3420.07	-9824.59
3420.15	-15722.6
3420.22	-10382.6
3420.3	-28122.6
3420.38	4192.41
3420.46	-2835.59
3420.54	-14685.6
3420.62	-17208.6
3420.69	1517.41
3420.77	-10896.6
3420.85	-3775.59
3420.93	-18662.6
3421.01	-20232.6
3421.08	-18161.6
3421.16	14615.4
3421.24	14192.4
3421.32	-8029.59
3421.4	-9994.59
3421.48	4256.41
3421.55	-8836.59
3421.63	-1670.59
3421.71	4525.41
3421.79	-7367.59
3421.87	-23636.6
3421.95	-19727.6
3422.02	-12279.6
3422.1	-12889.6
3422.18	-10299.6
3422.26	-1208.59
3422.34	6050.41
3422.41	1965.41
3422.49	-6420.59
3422.57	971.405
3422.65	-9540.59
3422.73	-29701.6
3422.81	-6878.59
3422.88	-2211.59
3422.96	-17307.6
3423.04	8000.41
3423.12	3250.41
3423.2	12472.4
3423.27	11154.4
3423.35	31130.4
3423.43	-11280.6
3423.51	-20854.6
3423.59	-16808.6
3423.67	-8204.59
3423.74	-14135.6
3423.82	-6015.59
3423.9	-12589.6
3423.98	5601.41
3424.06	-2335.59
3424.14	3408.41
3424.21	6400.41
3424.29	-25307.6
3424.37	-13970.6
3424.45	-11640.6
3424.53	-11405.6
3424.6	3608.41
3424.68	-4097.59
3424.76	-7931.59
3424.84	14956.4
3424.92	4954.41
3425	1663.41
3425.07	9067.41
3425.15	22980.4
3425.23	3062.41
3425.31	-235.595
3425.39	-10784.6
3425.46	-8949.59
3425.54	-20940.6
3425.62	-2347.59
3425.7	-10893.6
3425.78	5572.41
3425.86	17387.4
3425.93	-280.595
3426.01	6156.41
3426.09	9767.41
3426.17	-15707.6
3426.25	-11562.6
3426.32	-7108.59
3426.4	10813.4
3426.48	14542.4
3426.56	-7358.59
3426.64	2910.41
3426.72	-7267.59
3426.79	-12753.6
3426.87	4212.41
3426.95	-5068.59
3427.03	-3912.59
3427.11	13257.4
3427.18	8122.41
3427.26	9867.41
3427.34	-6881.59
3427.42	-20765.6
3427.5	-17966.6
3427.58	-13477.6
3427.65	-16284.6
3427.73	-21514.6
3427.81	13849.4
3427.89	27346.4
3427.97	19423.4
3428.04	-5400.59
3428.12	-10145.6
3428.2	-21587.6
3428.28	-16309.6
3428.36	17.4053
3428.44	3496.41
3428.51	19839.4
3428.59	-5792.59
3428.67	-10718.6
3428.75	9333.41
3428.83	-4796.59
3428.91	10034.4
3428.98	7946.41
3429.06	-15125.6
3429.14	-1694.59
3429.22	-2091.59
3429.3	-15292.6
3429.37	5911.41
3429.45	9959.41
3429.53	5084.41
3429.61	7319.41
3429.69	9393.41
3429.77	14371.4
3429.84	-3920.59
3429.92	-6468.59
3430	2148.41
