# Supplementary material for: Triplet-driven chemical reactivity of β-carotene and its biological implications
Source: Nat Commun. 2022 May 5;13:2474. doi: 10.1038/s41467-022-30095-z (PMC9072317; doi:10.1038/s41467-022-30095-z)
Supplement: Supplementary file 3 — Source Data [file 41467_2022_30095_MOESM3_ESM.zip › figure5/epr/eprKO2.xls]

## Sheet: DMSO_KO2_DMPO_20micro
X [G]	Intensity
3350	3698.98
3350.08	8178.98
3350.16	24159
3350.23	494.976
3350.31	16781
3350.39	-12682
3350.47	2666.98
3350.55	-8821.02
3350.63	-3323.02
3350.7	-12415
3350.78	-7052.02
3350.86	11381
3350.94	9915.98
3351.02	17346
3351.09	23347
3351.17	-954.024
3351.25	1756.98
3351.33	-9471.02
3351.41	3390.98
3351.49	2440.98
3351.56	-1545.02
3351.64	16826
3351.72	-3000.02
3351.8	-18820
3351.88	110.976
3351.96	-3011.02
3352.03	-3200.02
3352.11	10724
3352.19	13768
3352.27	3621.98
3352.35	3970.98
3352.42	215.976
3352.5	-14207
3352.58	-39790
3352.66	-16533
3352.74	-8538.02
3352.82	15861
3352.89	-10591
3352.97	-450.024
3353.05	-9922.02
3353.13	-10671
3353.21	-1281.02
3353.28	-2092.02
3353.36	82.9756
3353.44	11597
3353.52	17370
3353.6	-15445
3353.68	13242
3353.75	7744.98
3353.83	7406.98
3353.91	1063.98
3353.99	10192
3354.07	22038
3354.14	14884
3354.22	1085.98
3354.3	24067
3354.38	12551
3354.46	-17874
3354.54	4211.98
3354.61	-7854.02
3354.69	-6730.02
3354.77	1987.98
3354.85	17891
3354.93	5842.98
3355	4687.98
3355.08	-4168.02
3355.16	-7659.02
3355.24	14175
3355.32	-3572.02
3355.4	-4946.02
3355.47	3724.98
3355.55	4647.98
3355.63	4100.98
3355.71	-1610.02
3355.79	-18177
3355.86	-7237.02
3355.94	8194.98
3356.02	6366.98
3356.1	31066
3356.18	19736
3356.26	17178
3356.33	-889.024
3356.41	47.9756
3356.49	-3237.02
3356.57	-13555
3356.65	4169.98
3356.73	11391
3356.8	8455.98
3356.88	3890.98
3356.96	2702.98
3357.04	9062.98
3357.12	-17682
3357.19	-10950
3357.27	3315.98
3357.35	-7636.02
3357.43	9009.98
3357.51	16851
3357.59	-6546.02
3357.66	3989.98
3357.74	13054
3357.82	13010
3357.9	-5192.02
3357.98	6551.98
3358.05	33737
3358.13	-9663.02
3358.21	16886
3358.29	27294
3358.37	-1596.02
3358.45	2505.98
3358.52	-11139
3358.6	126.976
3358.68	638.976
3358.76	12880
3358.84	-6973.02
3358.92	-12326
3358.99	17524
3359.07	297.976
3359.15	904.976
3359.23	5424.98
3359.31	13261
3359.38	-15655
3359.46	7070.98
3359.54	-7225.02
3359.62	10619
3359.7	12227
3359.78	7018.98
3359.85	-33148
3359.93	-715.024
3360.01	-6565.02
3360.09	-11625
3360.17	-7997.02
3360.24	-1956.02
3360.32	-14103
3360.4	-7195.02
3360.48	-1268.02
3360.56	19425
3360.64	-3224.02
3360.71	720.976
3360.79	-4840.02
3360.87	-15858
3360.95	-7283.02
3361.03	5904.98
3361.1	-10148
3361.18	-23606
3361.26	-21241
3361.34	-1064.02
3361.42	357.976
3361.5	13410
3361.57	5837.98
3361.65	-13606
3361.73	-2343.02
3361.81	-964.024
3361.89	14639
3361.96	3686.98
3362.04	-19165
3362.12	-1983.02
3362.2	24980
3362.28	26588
3362.36	-685.024
3362.43	-2878.02
3362.51	-12340
3362.59	-2808.02
3362.67	3823.98
3362.75	1437.98
3362.82	-3376.02
3362.9	-7217.02
3362.98	-795.024
3363.06	20160
3363.14	9051.98
3363.22	-9065.02
3363.29	2357.98
3363.37	20784
3363.45	3244.98
3363.53	6837.98
3363.61	16416
3363.69	-4497.02
3363.76	-14015
3363.84	-10025
3363.92	-11581
3364	-21454
3364.08	-15408
3364.15	4253.98
3364.23	-31739
3364.31	-6855.02
3364.39	-14402
3364.47	-25077
3364.55	-18542
3364.62	6002.98
3364.7	3463.98
3364.78	5905.98
3364.86	14132
3364.94	15574
3365.01	7928.98
3365.09	-1722.02
3365.17	1583.98
3365.25	736.976
3365.33	7072.98
3365.41	5672.98
3365.48	-4213.02
3365.56	801.976
3365.64	13624
3365.72	7060.98
3365.8	-1109.02
3365.87	-8600.02
3365.95	-12262
3366.03	6539.98
3366.11	12923
3366.19	-15051
3366.27	6047.98
3366.34	17290
3366.42	25779
3366.5	-6939.02
3366.58	-7002.02
3366.66	1720.98
3366.74	4549.98
3366.81	17129
3366.89	5693.98
3366.97	404.976
3367.05	22621
3367.13	23915
3367.2	305.976
3367.28	14361
3367.36	13504
3367.44	-1476.02
3367.52	8537.98
3367.6	28508
3367.67	27227
3367.75	22327
3367.83	47396
3367.91	22116
3367.99	13874
3368.06	14934
3368.14	18133
3368.22	19274
3368.3	29264
3368.38	40443
3368.46	31442
3368.53	20848
3368.61	20543
3368.69	28717
3368.77	21943
3368.85	25571
3368.92	21294
3369	6607.98
3369.08	-10089
3369.16	12543
3369.24	11216
3369.32	11809
3369.39	17904
3369.47	13507
3369.55	-4434.02
3369.63	-5969.02
3369.71	23169
3369.78	28013
3369.86	43680
3369.94	29615
3370.02	35761
3370.1	51297
3370.18	52247
3370.25	39919
3370.33	57713
3370.41	41925
3370.49	63615
3370.57	99868
3370.65	110548
3370.72	128667
3370.8	162987
3370.88	191811
3370.96	243478
3371.04	317756
3371.11	366416
3371.19	413388
3371.27	482999
3371.35	510989
3371.43	543227
3371.51	549722
3371.58	547477
3371.66	539649
3371.74	465754
3371.82	376586
3371.9	291817
3371.97	179839
3372.05	97865
3372.13	-19675
3372.21	-88193
3372.29	-131714
3372.37	-161952
3372.44	-155253
3372.52	-116985
3372.6	-86396
3372.68	-6472.02
3372.76	57399
3372.83	119547
3372.91	173989
3372.99	175647
3373.07	170412
3373.15	128022
3373.23	69497
3373.3	-20608
3373.38	-116914
3373.46	-216443
3373.54	-284587
3373.62	-343227
3373.7	-437935
3373.77	-447332
3373.85	-458857
3373.93	-448952
3374.01	-443459
3374.09	-402632
3374.16	-371278
3374.24	-335616
3374.32	-288443
3374.4	-248283
3374.48	-224213
3374.56	-189163
3374.63	-162997
3374.71	-160872
3374.79	-137745
3374.87	-136344
3374.95	-116414
3375.02	-116493
3375.1	-94023
3375.18	-92709
3375.26	-88944
3375.34	-79162
3375.42	-73528
3375.49	-60097
3375.57	-46979
3375.65	-61169
3375.73	-51545
3375.81	-50392
3375.88	-52605
3375.96	-29259
3376.04	-25936
3376.12	-10462
3376.2	-24491
3376.28	-24613
3376.35	-32726
3376.43	-14830
3376.51	-14314
3376.59	-47186
3376.67	-29998
3376.74	-14494
3376.82	-12206
3376.9	-14738
3376.98	-6997.02
3377.06	-33463
3377.14	-35384
3377.21	-11589
3377.29	-12599
3377.37	-6611.02
3377.45	-23733
3377.53	-21040
3377.6	-13897
3377.68	173.976
3377.76	9961.98
3377.84	-5784.02
3377.92	-25486
3378	4923.98
3378.07	-5870.02
3378.15	10625
3378.23	15127
3378.31	-6220.02
3378.39	5376.98
3378.47	16950
3378.54	23770
3378.62	4142.98
3378.7	18087
3378.78	43057
3378.86	46029
3378.93	4499.98
3379.01	24833
3379.09	24080
3379.17	8609.98
3379.25	24858
3379.33	20387
3379.4	23449
3379.48	25289
3379.56	13282
3379.64	23426
3379.72	47377
3379.79	64076
3379.87	43475
3379.95	47319
3380.03	66570
3380.11	59810
3380.19	86585
3380.26	64022
3380.34	83650
3380.42	93972
3380.5	81806
3380.58	79016
3380.66	66336
3380.73	75837
3380.81	92597
3380.89	76514
3380.97	77918
3381.05	98437
3381.12	128032
3381.2	155719
3381.28	154673
3381.36	216450
3381.44	270089
3381.52	312225
3381.59	352785
3381.67	396923
3381.75	457793
3381.83	485933
3381.91	524801
3381.98	516494
3382.06	481747
3382.14	444786
3382.22	366173
3382.3	280828
3382.38	162526
3382.45	90175
3382.53	-1808.02
3382.61	-75773
3382.69	-106574
3382.77	-142955
3382.84	-158933
3382.92	-136529
3383	-89745
3383.08	-440.024
3383.16	53043
3383.24	124664
3383.31	191916
3383.39	248498
3383.47	231036
3383.55	234643
3383.63	189570
3383.7	154697
3383.78	70760
3383.86	48314
3383.94	8318.98
3384.02	-34657
3384.1	-44191
3384.17	-32417
3384.25	-14206
3384.33	-4525.02
3384.41	19767
3384.49	61562
3384.56	79979
3384.64	53742
3384.72	17240
3384.8	-12330
3384.88	-59785
3384.96	-136022
3385.03	-164633
3385.11	-203031
3385.19	-207692
3385.27	-201205
3385.35	-166000
3385.43	-116455
3385.5	-51574
3385.58	-8787.02
3385.66	64185
3385.74	124511
3385.82	165766
3385.89	147832
3385.97	143392
3386.05	88249
3386.13	36364
3386.21	-34628
3386.29	-141603
3386.36	-239526
3386.44	-309509
3386.52	-385637
3386.6	-441668
3386.68	-473615
3386.75	-484726
3386.83	-499728
3386.91	-426905
3386.99	-387387
3387.07	-351012
3387.15	-300941
3387.22	-279020
3387.3	-200343
3387.38	-157694
3387.46	-145990
3387.54	-148995
3387.61	-130979
3387.69	-110682
3387.77	-110940
3387.85	-104290
3387.93	-75198
3388.01	-91302
3388.08	-92191
3388.16	-93704
3388.24	-55604
3388.32	-70905
3388.4	-67073
3388.48	-75195
3388.55	-60168
3388.63	-70775
3388.71	-50781
3388.79	-30001
3388.87	-54642
3388.94	-56985
3389.02	-40074
3389.1	-31701
3389.18	-40158
3389.26	-28459
3389.34	-33394
3389.41	-21999
3389.49	-21068
3389.57	-17840
3389.65	-15479
3389.73	-26015
3389.8	-19976
3389.88	-25866
3389.96	-11669
3390.04	-6527.02
3390.12	-5117.02
3390.2	16105
3390.27	2700.98
3390.35	8776.98
3390.43	2699.98
3390.51	12680
3390.59	-6899.02
3390.66	8693.98
3390.74	1934.98
3390.82	-7110.02
3390.9	46.9756
3390.98	-1657.02
3391.06	-24497
3391.13	-20592
3391.21	-15671
3391.29	-18357
3391.37	-23306
3391.45	-35348
3391.52	-22653
3391.6	-9142.02
3391.68	-11664
3391.76	366.976
3391.84	-7103.02
3391.92	4318.98
3391.99	3851.98
3392.07	-4089.02
3392.15	14327
3392.23	49207
3392.31	14928
3392.39	7942.98
3392.46	28231
3392.54	10716
3392.62	22097
3392.7	19500
3392.78	18132
3392.85	37152
3392.93	31347
3393.01	53548
3393.09	46869
3393.17	80381
3393.25	93597
3393.32	82623
3393.4	77788
3393.48	66252
3393.56	91080
3393.64	105629
3393.71	126550
3393.79	133026
3393.87	136566
3393.95	158091
3394.03	166251
3394.11	174798
3394.18	191547
3394.26	225147
3394.34	262532
3394.42	316449
3394.5	389059
3394.57	400794
3394.65	425907
3394.73	474861
3394.81	474930
3394.89	447135
3394.97	411049
3395.04	364471
3395.12	312226
3395.2	246694
3395.28	139580
3395.36	62796
3395.44	-15189
3395.51	-64824
3395.59	-97624
3395.67	-143677
3395.75	-131984
3395.83	-64575
3395.9	-15188
3395.98	45247
3396.06	118242
3396.14	178091
3396.22	202417
3396.3	232433
3396.37	212145
3396.45	168861
3396.53	137706
3396.61	83285
3396.69	42096
3396.76	-30384
3396.84	-87995
3396.92	-106556
3397	-124625
3397.08	-110694
3397.16	-74843
3397.23	-48882
3397.31	-33730
3397.39	15212
3397.47	43421
3397.55	21085
3397.62	-5569.02
3397.7	-31401
3397.78	-58885
3397.86	-49790
3397.94	-106031
3398.02	-154321
3398.09	-173445
3398.17	-190881
3398.25	-175306
3398.33	-120025
3398.41	-51652
3398.48	-10415
3398.56	51046
3398.64	114395
3398.72	123756
3398.8	148248
3398.88	169187
3398.95	123439
3399.03	75346
3399.11	-8593.02
3399.19	-63262
3399.27	-132037
3399.34	-230301
3399.42	-312647
3399.5	-377219
3399.58	-403731
3399.66	-399241
3399.74	-424436
3399.81	-423774
3399.89	-385313
3399.97	-361687
3400.05	-329077
3400.13	-274772
3400.21	-256883
3400.28	-192936
3400.36	-167787
3400.44	-146344
3400.52	-116182
3400.6	-84583
3400.67	-86487
3400.75	-73573
3400.83	-73549
3400.91	-69895
3400.99	-70690
3401.07	-78297
3401.14	-58708
3401.22	-80015
3401.3	-59159
3401.38	-60199
3401.46	-87643
3401.53	-77076
3401.61	-88928
3401.69	-92991
3401.77	-72008
3401.85	-79939
3401.93	-42872
3402	-94207
3402.08	-74077
3402.16	-61096
3402.24	-52685
3402.32	-73889
3402.4	-54549
3402.47	-51866
3402.55	-50444
3402.63	-35599
3402.71	-21975
3402.79	-34983
3402.86	-18631
3402.94	-28641
3403.02	-29233
3403.1	-26412
3403.18	-5025.02
3403.26	-6406.02
3403.33	-16630
3403.41	-22299
3403.49	-16366
3403.57	-31787
3403.65	-5290.02
3403.72	-2491.02
3403.8	-3675.02
3403.88	-11873
3403.96	-14698
3404.04	26407
3404.12	14003
3404.19	8946.98
3404.27	-2554.02
3404.35	-6387.02
3404.43	5095.98
3404.51	-4663.02
3404.58	4598.98
3404.66	16573
3404.74	25861
3404.82	25604
3404.9	13434
3404.98	5366.98
3405.05	14341
3405.13	9511.98
3405.21	12681
3405.29	-10420
3405.37	8312.98
3405.44	9430.98
3405.52	-3596.02
3405.6	-12347
3405.68	-7178.02
3405.76	7193.98
3405.84	-7521.02
3405.91	2498.98
3405.99	12304
3406.07	4366.98
3406.15	19569
3406.23	31753
3406.3	48467
3406.38	41825
3406.46	51357
3406.54	71645
3406.62	69495
3406.7	86860
3406.77	101274
3406.85	123658
3406.93	129421
3407.01	149434
3407.09	180652
3407.17	196595
3407.24	236831
3407.32	245420
3407.4	277125
3407.48	311335
3407.56	346068
3407.63	395399
3407.71	418462
3407.79	412867
3407.87	384504
3407.95	362998
3408.03	302156
3408.1	263936
3408.18	212760
3408.26	140217
3408.34	82533
3408.42	19895
3408.49	-43715
3408.57	-91324
3408.65	-106626
3408.73	-98778
3408.81	-71394
3408.89	-42780
3408.96	4885.98
3409.04	58884
3409.12	126320
3409.2	147478
3409.28	142890
3409.35	123584
3409.43	95452
3409.51	25196
3409.59	-42141
3409.67	-107377
3409.75	-212403
3409.82	-272292
3409.9	-334741
3409.98	-398681
3410.06	-450527
3410.14	-434258
3410.22	-468021
3410.29	-453978
3410.37	-431187
3410.45	-386707
3410.53	-333993
3410.61	-282488
3410.68	-236202
3410.76	-211166
3410.84	-169515
3410.92	-130189
3411	-117633
3411.08	-117608
3411.15	-92124
3411.23	-66822
3411.31	-63814
3411.39	-64739
3411.47	-58311
3411.54	-48084
3411.62	-42032
3411.7	-49063
3411.78	-66916
3411.86	-55397
3411.94	-41880
3412.01	-25940
3412.09	-45173
3412.17	-28343
3412.25	-42001
3412.33	-45467
3412.4	-20803
3412.48	-18226
3412.56	-10004
3412.64	-30548
3412.72	-30266
3412.8	-24903
3412.87	-36188
3412.95	-38685
3413.03	-31837
3413.11	-23959
3413.19	-13523
3413.26	-23739
3413.34	-10750
3413.42	-33149
3413.5	-18407
3413.58	-24071
3413.66	-21510
3413.73	-81.0244
3413.81	13289
3413.89	-14647
3413.97	-14265
3414.05	-10987
3414.13	-8441.02
3414.2	-16080
3414.28	1605.98
3414.36	-10672
3414.44	-8431.02
3414.52	-11278
3414.59	-6538.02
3414.67	3741.98
3414.75	640.976
3414.83	362.976
3414.91	3394.98
3414.99	10318
3415.06	6221.98
3415.14	-16625
3415.22	4926.98
3415.3	-6405.02
3415.38	791.976
3415.45	-1068.02
3415.53	-4333.02
3415.61	-16084
3415.69	-4931.02
3415.77	-5470.02
3415.85	-13741
3415.92	-9356.02
3416	-9279.02
3416.08	-196.024
3416.16	14850
3416.24	-3384.02
3416.31	-12258
3416.39	-5825.02
3416.47	5655.98
3416.55	15510
3416.63	19558
3416.71	9420.98
3416.78	20358
3416.86	8285.98
3416.94	-7176.02
3417.02	-14256
3417.1	8777.98
3417.18	22261
3417.25	15831
3417.33	25467
3417.41	-1138.02
3417.49	-13122
3417.57	3561.98
3417.64	-12582
3417.72	-19459
3417.8	-3414.02
3417.88	17227
3417.96	12836
3418.04	5765.98
3418.11	-6866.02
3418.19	8295.98
3418.27	-54.0244
3418.35	-10738
3418.43	-6442.02
3418.5	-13929
3418.58	7955.98
3418.66	14909
3418.74	-3256.02
3418.82	-12115
3418.9	-9211.02
3418.97	-7611.02
3419.05	-16685
3419.13	-12225
3419.21	-7916.02
3419.29	-10393
3419.36	1198.98
3419.44	-9316.02
3419.52	3794.98
3419.6	-1356.02
3419.68	7752.98
3419.76	-18369
3419.83	-31168
3419.91	-18413
3419.99	-23704
3420.07	7178.98
3420.15	9409.98
3420.22	29809
3420.3	689.976
3420.38	-5275.02
3420.46	-8143.02
3420.54	25811
3420.62	9777.98
3420.69	-7618.02
3420.77	-8530.02
3420.85	-8421.02
3420.93	14267
3421.01	5827.98
3421.08	9946.98
3421.16	4440.98
3421.24	-4997.02
3421.32	16447
3421.4	-8184.02
3421.48	-7882.02
3421.55	-12932
3421.63	-10686
3421.71	-11730
3421.79	-13163
3421.87	-18861
3421.95	-12366
3422.02	-32039
3422.1	-27376
3422.18	-6329.02
3422.26	8463.98
3422.34	3104.98
3422.41	-25667
3422.49	10135
3422.57	370.976
3422.65	-5638.02
3422.73	4897.98
3422.81	-15372
3422.88	-19572
3422.96	20256
3423.04	-11793
3423.12	-4586.02
3423.2	-14504
3423.27	-25928
3423.35	-5625.02
3423.43	-2217.02
3423.51	-20227
3423.59	-7829.02
3423.67	-21380
3423.74	-23379
3423.82	-228.024
3423.9	10138
3423.98	9575.98
3424.06	487.976
3424.14	948.976
3424.21	-3778.02
3424.29	-17854
3424.37	-652.024
3424.45	-983.024
3424.53	-472.024
3424.6	-1418.02
3424.68	-356.024
3424.76	-18595
3424.84	-336.024
3424.92	11761
3425	3588.98
3425.07	-4252.02
3425.15	3630.98
3425.23	7501.98
3425.31	3293.98
3425.39	2943.98
3425.46	6345.98
3425.54	4361.98
3425.62	933.976
3425.7	1816.98
3425.78	10893
3425.86	2461.98
3425.93	-2307.02
3426.01	11596
3426.09	-10464
3426.17	-9256.02
3426.25	15717
3426.32	-3261.02
3426.4	680.976
3426.48	965.976
3426.56	-3509.02
3426.64	36.9756
3426.72	-13307
3426.79	-1694.02
3426.87	5208.98
3426.95	-16513
3427.03	-4530.02
3427.11	376.976
3427.18	15373
3427.26	-2.02441
3427.34	-20135
3427.42	-10780
3427.5	11624
3427.58	8424.98
3427.65	-1718.02
3427.73	-5044.02
3427.81	-8352.02
3427.89	1992.98
3427.97	-473.024
3428.04	3943.98
3428.12	7789.98
3428.2	20213
3428.28	23585
3428.36	-3569.02
3428.44	5232.98
3428.51	8650.98
3428.59	-3498.02
3428.67	-660.024
3428.75	-11694
3428.83	-13533
3428.91	-4864.02
3428.98	-22241
3429.06	-21193
3429.14	-9355.02
3429.22	986.976
3429.3	-9401.02
3429.37	-2115.02
3429.45	4332.98
3429.53	31101
3429.61	26483
3429.69	870.976
3429.77	10536
3429.84	-1763.02
3429.92	6421.98
3430	-15422
