# Supplementary material for: Triplet-driven chemical reactivity of β-carotene and its biological implications
Source: Nat Commun. 2022 May 5;13:2474. doi: 10.1038/s41467-022-30095-z (PMC9072317; doi:10.1038/s41467-022-30095-z)
Supplement: Supplementary file 3 — Source Data [file 41467_2022_30095_MOESM3_ESM.zip › figure5/SingletOxygen/actionspectra/betaCarAction.xls]

## Sheet: Sheet1
lambda3	bCarAbs		bCar A0
900	0.011799	410	0.608624
899	0.0119005	420	0.476038
898	0.0118148	430	0.860875
897	0.0119377	440	0.924524
896	0.0118347	445	0.998109
895	0.0119364	450	1.0044
894	0.0117868	455	1
893	0.0117587	460	0.979242
892	0.0117824	470	0.931524
891	0.0115793	480	0.988803
890	0.0116587	490	1.06608
889	0.0115722	500	0.73367
888	0.0114845	540	0.555123
887	0.0114523
886	0.0113529
885	0.0111438
884	0.0111568
883	0.0109276
882	0.0110999
881	0.0109496
880	0.0107356
879	0.0107178
878	0.0105777
877	0.0106512
876	0.010541
875	0.0103721
874	0.0105244
873	0.010414
872	0.0104236
871	0.0102206
870	0.0102394
869	0.01025
868	0.0101777
867	0.0101537
866	0.0101467
865	0.0100973
864	0.0101057
863	0.0100753
862	0.0102175
861	0.00995058
860	0.0099176
859	0.0101252
858	0.01004
857	0.00997583
856	0.00994891
855	0.0100856
854	0.00999196
853	0.00983278
852	0.00985578
851	0.00997045
850	0.0097785
849	0.00985623
848	0.00988954
847	0.00967464
846	0.00981843
845	0.00971433
844	0.0098786
843	0.00981908
842	0.00992228
841	0.00983162
840	0.0098378
839	0.00963785
838	0.00996747
837	0.00981597
836	0.00976455
835	0.00979578
834	0.0100019
833	0.00987324
832	0.00979421
831	0.00990154
830	0.00987911
829	0.00985767
828	0.00988016
827	0.00981878
826	0.00985748
825	0.00973878
824	0.00983397
823	0.00981807
822	0.00978322
821	0.0097977
820	0.00991417
819	0.00988719
818	0.00990615
817	0.00980371
816	0.00991945
815	0.00987094
814	0.0098505
813	0.00996213
812	0.00990909
811	0.00986802
810	0.00994044
809	0.00971254
808	0.00975232
807	0.00979179
806	0.00986723
805	0.00998518
804	0.00975543
803	0.00983392
802	0.00966498
801	0.00994807
800	0.00988174
799	0.00815305
798	0.00817045
797	0.00817231
796	0.00810972
795	0.00805617
794	0.00809064
793	0.00802487
792	0.00801328
791	0.00802255
790	0.00794331
789	0.0079688
788	0.00795913
787	0.00796438
786	0.00793572
785	0.00787691
784	0.00787462
783	0.00782225
782	0.00780159
781	0.0078045
780	0.00773191
779	0.00767799
778	0.00764986
777	0.00763064
776	0.0076072
775	0.00760466
774	0.00754392
773	0.00749949
772	0.00749905
771	0.00748056
770	0.00745376
769	0.00741919
768	0.00744019
767	0.00740609
766	0.00735925
765	0.00737703
764	0.00732547
763	0.00729926
762	0.00724832
761	0.00718839
760	0.00719136
759	0.00718658
758	0.00718218
757	0.00714655
756	0.00711005
755	0.00706535
754	0.00706935
753	0.00704609
752	0.00702662
751	0.00701886
750	0.00695009
749	0.0069189
748	0.00693932
747	0.00692236
746	0.00689688
745	0.00686103
744	0.0068239
743	0.00682276
742	0.00672993
741	0.00672772
740	0.00672042
739	0.00665168
738	0.00660501
737	0.00660962
736	0.00656851
735	0.00652107
734	0.00647311
733	0.00644874
732	0.00640794
731	0.00638933
730	0.00638572
729	0.00632654
728	0.00632365
727	0.00627163
726	0.0061797
725	0.00613503
724	0.00612754
723	0.00610248
722	0.00601933
721	0.00600504
720	0.00594854
719	0.00586847
718	0.00589967
717	0.00581918
716	0.0057965
715	0.00583442
714	0.00578988
713	0.00577199
712	0.00579089
711	0.0057205
710	0.00562963
709	0.00567071
708	0.00562458
707	0.00560839
706	0.00559217
705	0.00553562
704	0.00554909
703	0.00550574
702	0.00544973
701	0.00547289
700	0.00543031
699	0.00539865
698	0.005375
697	0.00541151
696	0.0053728
695	0.00531253
694	0.00532033
693	0.0052959
692	0.00533862
691	0.00529199
690	0.00533508
689	0.00527713
688	0.00529356
687	0.00528423
686	0.0052853
685	0.00521941
684	0.00525737
683	0.00522529
682	0.00524082
681	0.00521369
680	0.00522819
679	0.00522659
678	0.00524281
677	0.00530245
676	0.00529122
675	0.00533689
674	0.00531537
673	0.0053846
672	0.00535614
671	0.00541722
670	0.00542471
669	0.00551783
668	0.00550905
667	0.00545225
666	0.00554301
665	0.00553034
664	0.00549753
663	0.00561959
662	0.00558721
661	0.00559594
660	0.00557981
659	0.00556186
658	0.00554263
657	0.00553926
656	0.00553573
655	0.00550995
654	0.0054901
653	0.00547275
652	0.00546447
651	0.00544278
650	0.00542859
649	0.00541172
648	0.0054048
647	0.00537706
646	0.00534273
645	0.00532584
644	0.00529347
643	0.00527686
642	0.00527918
641	0.00528478
640	0.00528632
639	0.00527367
638	0.0051697
637	0.00514496
636	0.00515173
635	0.00515681
634	0.00514974
633	0.00512665
632	0.00513001
631	0.0051016
630	0.00507004
629	0.00507226
628	0.00506269
627	0.00504945
626	0.00504176
625	0.00503071
624	0.0050239
623	0.00498924
622	0.00498386
621	0.00496894
620	0.00497005
619	0.0048991
618	0.0049606
617	0.00492922
616	0.00497812
615	0.00493941
614	0.0050225
613	0.00499322
612	0.00497203
611	0.005052
610	0.00508009
609	0.00506936
608	0.00507289
607	0.00508645
606	0.00512299
605	0.00515393
604	0.00517585
603	0.00520812
602	0.0052244
601	0.00524421
600	0.00527573
599	0.00525639
598	0.00533665
597	0.00532705
596	0.00530646
595	0.00539515
594	0.00536471
593	0.00532965
592	0.00536498
591	0.00533515
590	0.00530433
589	0.0053336
588	0.00529679
587	0.00536016
586	0.0053481
585	0.00539562
584	0.00533234
583	0.0053934
582	0.00535539
581	0.00539902
580	0.00544567
579	0.00540876
578	0.00543991
577	0.0055556
576	0.00550851
575	0.00556278
574	0.00563692
573	0.00572064
572	0.00568888
571	0.00571001
570	0.00579235
569	0.00576708
568	0.00586175
567	0.00591975
566	0.00598091
565	0.00611771
564	0.00621713
563	0.00631782
562	0.00641318
561	0.00653895
560	0.0066634
559	0.00679863
558	0.00695521
557	0.00709474
556	0.00725842
555	0.00742496
554	0.00764602
553	0.0078405
552	0.00806211
551	0.00829282
550	0.00855461
549	0.00882068
548	0.00913202
547	0.00946468
546	0.00980172
545	0.0101875
544	0.0106161
543	0.0110703
542	0.0115352
541	0.0120495
540	0.0126207
539	0.0132854
538	0.0139561
537	0.0146814
536	0.0155041
535	0.0164174
534	0.0174343
533	0.0185306
532	0.0197291
531	0.0211386
530	0.0227004
529	0.0244267
528	0.0263683
527	0.0286729
526	0.0311407
525	0.033961
524	0.037102
523	0.0406763
522	0.0447384
521	0.0493327
520	0.0545383
519	0.0604189
518	0.0670367
517	0.0745361
516	0.0829095
515	0.0923701
514	0.102916
513	0.114698
512	0.127911
511	0.142486
510	0.158656
509	0.176419
508	0.19581
507	0.217062
506	0.239962
505	0.264728
504	0.291462
503	0.319477
502	0.349703
501	0.380983
500	0.413656
499	0.447606
498	0.482235
497	0.517474
496	0.552952
495	0.588104
494	0.622967
493	0.656672
492	0.689183
491	0.720226
490	0.748835
489	0.77527
488	0.798946
487	0.81957
486	0.837162
485	0.851446
484	0.862503
483	0.870432
482	0.875298
481	0.877406
480	0.877117
479	0.874829
478	0.870897
477	0.86602
476	0.860528
475	0.855094
474	0.850207
473	0.846316
472	0.843892
471	0.843244
470	0.844612
469	0.848207
468	0.85407
467	0.862087
466	0.872084
465	0.88393
464	0.897086
463	0.911229
462	0.925925
461	0.940347
460	0.954373
459	0.967218
458	0.978438
457	0.987731
456	0.994508
455	0.998692
454	1
453	0.998362
452	0.99382
451	0.986565
450	0.976669
449	0.964299
448	0.949963
447	0.933925
446	0.916765
445	0.898941
444	0.880522
443	0.862429
442	0.84474
441	0.827901
440	0.812291
439	0.797808
438	0.784893
437	0.77342
436	0.763218
435	0.754496
434	0.746717
433	0.739859
432	0.733356
431	0.72717
430	0.720794
429	0.713905
428	0.706257
427	0.697677
426	0.687812
425	0.676756
424	0.664305
423	0.650593
422	0.6359
421	0.619937
420	0.603426
419	0.586453
418	0.568937
417	0.551548
416	0.534446
415	0.517577
414	0.50154
413	0.486093
412	0.471601
411	0.45805
410	0.445264
409	0.433342
408	0.422194
407	0.411588
406	0.401528
405	0.391661
404	0.382038
403	0.372521
402	0.362766
401	0.352949
400	0.34288
399	0.332539
398	0.321986
397	0.311264
396	0.300374
395	0.289519
394	0.278673
393	0.2682
392	0.257755
391	0.247807
390	0.23838
389	0.229435
388	0.22103
387	0.213047
386	0.205606
385	0.198697
384	0.19214
383	0.185974
382	0.180094
381	0.174395
380	0.168952
379	0.16363
378	0.158463
377	0.153429
376	0.148369
375	0.143526
374	0.138859
373	0.134319
372	0.129956
371	0.125889
370	0.122014
369	0.118561
368	0.115431
367	0.112705
366	0.110258
365	0.108208
364	0.106508
363	0.105205
362	0.104073
361	0.103286
360	0.102797
359	0.102428
358	0.10232
357	0.102498
356	0.102675
355	0.103033
354	0.103399
353	0.103949
352	0.104545
351	0.105086
350	0.1057
349	0.10743
348	0.107834
347	0.108244
346	0.108537
345	0.108829
344	0.108992
343	0.10908
342	0.109158
341	0.109235
340	0.109422
339	0.109767
338	0.110218
337	0.111041
336	0.112407
335	0.114788
334	0.11856
333	0.124798
332	0.134893
331	0.151603
330	0.179787
