# Supplementary material for: Triplet-driven chemical reactivity of β-carotene and its biological implications
Source: Nat Commun. 2022 May 5;13:2474. doi: 10.1038/s41467-022-30095-z (PMC9072317; doi:10.1038/s41467-022-30095-z)
Supplement: Supplementary file 3 — Source Data [file 41467_2022_30095_MOESM3_ESM.zip › figure5/SingletOxygen/actionspectra/EPO58Action.xls]

## Sheet: Sheet1
	Car5norAbs		Car5 A0
600	0.00292826	380	0.791912
599.5	0.00242764	415	0.564202
599	0.00251064	430	1
598.5	0.00232031	440	0.933093
598	0.00245118	450	0.792366
597.5	0.00265551	454	0.838457
597	0.00246744	460	0.674315
596.5	0.00256739	470	0.40534
596	0.0023854	480	0.210883
595.5	0.00295436	500	0.127879
595	0.00255007	520	0.116663
594.5	0.00254226	540	0.0689846
594	0.00244959	560	0.0228484
593.5	0.00269979
593	0.00282709
592.5	0.00246398
592	0.00268602
591.5	0.00282938
591	0.00281183
590.5	0.0027987
590	0.002608
589.5	0.00248317
589	0.00288307
588.5	0.00273805
588	0.00294155
587.5	0.00263202
587	0.00288323
586.5	0.00267815
586	0.0026427
585.5	0.00267565
585	0.0028609
584.5	0.002716
584	0.00298871
583.5	0.00299976
583	0.0027633
582.5	0.00288509
582	0.00261719
581.5	0.00285473
581	0.00289742
580.5	0.0028374
580	0.00274837
579.5	0.0032164
579	0.0029424
578.5	0.00303055
578	0.00309861
577.5	0.00335452
577	0.00281587
576.5	0.00279163
576	0.00304788
575.5	0.00294421
575	0.00281322
574.5	0.00273986
574	0.00299849
573.5	0.00290667
573	0.00301534
572.5	0.00307091
572	0.00304719
571.5	0.00314312
571	0.00317806
570.5	0.00301316
570	0.00287302
569.5	0.00314642
569	0.00299455
568.5	0.00293639
568	0.00306192
567.5	0.0031587
567	0.00304411
566.5	0.00323507
566	0.00326347
565.5	0.00361748
565	0.00291566
564.5	0.0032824
564	0.00322103
563.5	0.00309792
563	0.0034707
562.5	0.00342197
562	0.00292347
561.5	0.00326028
561	0.00329767
560.5	0.0037653
560	0.00372401
559.5	0.00343016
559	0.00318104
558.5	0.00341399
558	0.00321688
557.5	0.00368926
557	0.00349575
556.5	0.00377142
556	0.00335873
555.5	0.00326145
555	0.00392203
554.5	0.00406271
554	0.00350645
553.5	0.00351645
553	0.00373358
552.5	0.00357423
552	0.00392762
551.5	0.00386977
551	0.00402476
550.5	0.00357061
550	0.00352789
549.5	0.00450071
549	0.00386247
548.5	0.00423462
548	0.00408933
547.5	0.00364941
547	0.00411472
546.5	0.00434803
546	0.00427535
545.5	0.0045463
545	0.00400389
544.5	0.00382192
544	0.00419713
543.5	0.00441252
543	0.00470445
542.5	0.00474419
542	0.00429058
541.5	0.00423946
541	0.00469736
540.5	0.0049232
540	0.00494633
539.5	0.00491367
539	0.00462593
538.5	0.00519521
538	0.00539772
537.5	0.00559435
537	0.00558534
536.5	0.00569967
536	0.00516861
535.5	0.0054948
535	0.00604463
534.5	0.00582821
534	0.00576021
533.5	0.00558961
533	0.00606949
532.5	0.00611938
532	0.00627252
531.5	0.00594588
531	0.00578975
530.5	0.00602654
530	0.00605402
529.5	0.00651227
529	0.00666607
528.5	0.00632173
528	0.00631287
527.5	0.00635012
527	0.00704147
526.5	0.00703634
526	0.00736002
525.5	0.00666596
525	0.00671033
524.5	0.0070686
524	0.00760887
523.5	0.00743904
523	0.00732123
522.5	0.0069879
522	0.00713671
521.5	0.00697182
521	0.00772908
520.5	0.00773774
520	0.00752123
519.5	0.00704868
519	0.00718072
518.5	0.00774576
518	0.0082766
517.5	0.00772507
517	0.00707437
516.5	0.00736472
516	0.00778376
515.5	0.00832501
515	0.00835362
514.5	0.00800312
514	0.00786096
513.5	0.00796446
513	0.00825703
512.5	0.00898107
512	0.00827639
511.5	0.0081959
511	0.00809359
510.5	0.0088852
510	0.00924907
509.5	0.00918509
509	0.00939413
508.5	0.0089915
508	0.00926963
507.5	0.00979822
507	0.00998394
506.5	0.0105426
506	0.0101026
505.5	0.0101678
505	0.0103406
504.5	0.0107984
504	0.0112719
503.5	0.0111661
503	0.0111744
502.5	0.0110692
502	0.0119565
501.5	0.0124061
501	0.0125084
500.5	0.0124574
500	0.0124017
499.5	0.0128709
499	0.0134315
498.5	0.0140733
498	0.014632
497.5	0.0142125
497	0.0146259
496.5	0.0151389
496	0.0157514
495.5	0.0166583
495	0.0161729
494.5	0.0163212
494	0.0170515
493.5	0.0178497
493	0.0188046
492.5	0.0191397
492	0.0196841
491.5	0.0198232
491	0.0206118
490.5	0.0220769
490	0.0226302
489.5	0.0234882
489	0.0240303
488.5	0.0248631
488	0.0260725
487.5	0.027611
487	0.0285471
486.5	0.0299001
486	0.0309588
485.5	0.0322758
485	0.0345433
484.5	0.0367159
484	0.0384611
483.5	0.0404231
483	0.0430797
482.5	0.0452913
482	0.0485609
481.5	0.0522713
481	0.0553673
480.5	0.0588344
480	0.0629921
479.5	0.0678961
479	0.0729619
478.5	0.0783157
478	0.0840307
477.5	0.0900921
477	0.0967093
476.5	0.104718
476	0.112797
475.5	0.121064
475	0.129821
474.5	0.138923
474	0.150216
473.5	0.161171
473	0.172467
472.5	0.18495
472	0.197507
471.5	0.210657
471	0.225739
470.5	0.240914
470	0.256167
469.5	0.272739
469	0.288934
468.5	0.306631
468	0.325093
467.5	0.344171
467	0.36374
466.5	0.383291
466	0.403132
465.5	0.424979
465	0.446523
464.5	0.468528
464	0.490147
463.5	0.511958
463	0.534292
462.5	0.557755
462	0.579891
461.5	0.602911
461	0.624748
460.5	0.646062
460	0.668176
459.5	0.688776
459	0.709842
458.5	0.729196
458	0.748044
457.5	0.766206
457	0.782837
456.5	0.798569
456	0.813264
455.5	0.826511
455	0.837934
454.5	0.849012
454	0.858005
453.5	0.865109
453	0.871168
452.5	0.875247
452	0.877533
451.5	0.878776
451	0.878521
450.5	0.877013
450	0.873139
449.5	0.868736
449	0.86188
448.5	0.85589
448	0.847858
447.5	0.839407
447	0.830643
446.5	0.820946
446	0.810955
445.5	0.802245
445	0.792539
444.5	0.7835
444	0.775374
443.5	0.767668
443	0.761572
442.5	0.756144
442	0.752177
441.5	0.749363
441	0.747092
440.5	0.746685
440	0.748
439.5	0.751021
439	0.754644
438.5	0.759534
438	0.765937
437.5	0.773366
437	0.782444
436.5	0.792373
436	0.802681
435.5	0.814082
435	0.82578
434.5	0.837748
434	0.851997
433.5	0.864615
433	0.877278
432.5	0.890696
432	0.903716
431.5	0.916334
431	0.929098
430.5	0.940149
430	0.951101
429.5	0.960462
429	0.969682
428.5	0.977766
428	0.985249
427.5	0.990738
427	0.995187
426.5	0.997711
426	0.999423
425.5	1
425	0.999271
424.5	0.996919
424	0.992215
423.5	0.987488
423	0.980834
422.5	0.973359
422	0.964971
421.5	0.95427
421	0.943016
420.5	0.931122
420	0.919378
419.5	0.906348
419	0.893034
418.5	0.878104
418	0.864636
417.5	0.849684
417	0.835708
416.5	0.822352
416	0.809232
415.5	0.795913
415	0.783154
414.5	0.771842
414	0.761545
413.5	0.750913
413	0.742313
412.5	0.733919
412	0.726415
411.5	0.720858
411	0.716338
410.5	0.711613
410	0.708005
409.5	0.705037
409	0.703171
408.5	0.701826
408	0.700766
407.5	0.700042
407	0.69976
406.5	0.699002
406	0.698729
405.5	0.699112
405	0.69884
404.5	0.697508
404	0.696658
403.5	0.696246
403	0.694951
402.5	0.692517
402	0.689762
401.5	0.686112
401	0.681667
400.5	0.677209
400	0.671547
399.5	0.665902
399	0.658535
398.5	0.65046
398	0.642361
397.5	0.633689
397	0.625211
396.5	0.614711
396	0.604314
395.5	0.593045
395	0.582107
394.5	0.571063
394	0.560091
393.5	0.549022
393	0.53688
392.5	0.525311
392	0.514459
391.5	0.503776
391	0.493762
390.5	0.482636
390	0.472491
389.5	0.46375
389	0.454915
388.5	0.446459
388	0.438873
387.5	0.431253
387	0.424095
386.5	0.418735
386	0.412682
385.5	0.407291
385	0.402331
384.5	0.396872
384	0.392315
383.5	0.3875
383	0.38357
382.5	0.380103
382	0.375362
381.5	0.371509
381	0.367443
380.5	0.363531
380	0.359613
379.5	0.355107
379	0.3502
378.5	0.345518
378	0.339936
377.5	0.335719
377	0.330611
376.5	0.324557
376	0.318957
375.5	0.312638
375	0.307024
374.5	0.301094
374	0.294226
373.5	0.287367
373	0.280206
372.5	0.27438
372	0.268516
371.5	0.261711
371	0.255593
370.5	0.248631
370	0.242442
369.5	0.236484
369	0.231349
368.5	0.226033
368	0.22009
367.5	0.214942
367	0.209956
366.5	0.205685
366	0.201282
365.5	0.196792
365	0.1929
364.5	0.188897
364	0.185281
363.5	0.182519
363	0.179962
362.5	0.175854
362	0.172198
361.5	0.17037
361	0.16676
360.5	0.164971
360	0.160504
359.5	0.158705
359	0.155595
358.5	0.152693
358	0.149391
357.5	0.147462
357	0.144531
356.5	0.140338
356	0.136406
355.5	0.134717
355	0.131875
354.5	0.129256
354	0.125408
353.5	0.122631
353	0.118894
352.5	0.115794
352	0.113216
351.5	0.109813
351	0.107722
350.5	0.105735
350	0.103321
349.5	0.100216
349	0.0987351
348.5	0.0954439
348	0.0918392
347.5	0.090407
347	0.0894806
346.5	0.0881506
346	0.0855941
345.5	0.083174
345	0.0814497
344.5	0.0808983
344	0.0803056
343.5	0.0798052
343	0.077363
342.5	0.0751818
342	0.0740684
341.5	0.0743604
341	0.0751083
340.5	0.0737401
340	0.0725749
339.5	0.0712226
339	0.0715563
338.5	0.0716748
338	0.0715215
337.5	0.0718855
337	0.0716587
336.5	0.0713986
336	0.0723403
335.5	0.072968
335	0.074189
334.5	0.0741844
334	0.0752836
333.5	0.0761008
333	0.0759247
332.5	0.0780788
332	0.078913
331.5	0.0796338
331	0.0806597
330.5	0.0810402
330	0.0818587
329.5	0.0832299
329	0.0838986
328.5	0.0847437
328	0.0856533
327.5	0.0865106
327	0.0867744
326.5	0.0879739
326	0.0890375
325.5	0.0893895
325	0.0903179
324.5	0.0915051
324	0.091722
323.5	0.0924951
323	0.0937245
322.5	0.0943839
322	0.0952037
321.5	0.0952291
321	0.095605
320.5	0.0974928
320	0.0981182
319.5	0.0982015
319	0.0986966
318.5	0.10005
318	0.099852
317.5	0.101133
317	0.101361
316.5	0.101093
316	0.101409
315.5	0.102062
315	0.102325
314.5	0.103316
314	0.102055
313.5	0.101409
313	0.100332
312.5	0.0998401
312	0.0993347
311.5	0.0982661
311	0.0970225
310.5	0.0946399
310	0.0938896
309.5	0.0925379
309	0.0916362
308.5	0.0898442
308	0.0876699
307.5	0.0856985
307	0.0854983
306.5	0.0839957
306	0.0834569
305.5	0.0816355
305	0.0800338
304.5	0.079072
304	0.078382
303.5	0.0777738
303	0.0764068
302.5	0.0752677
302	0.0734005
301.5	0.0729894
301	0.0726557
300.5	0.0716829
300	0.0698374
