# Supplementary material for: Triplet-driven chemical reactivity of β-carotene and its biological implications
Source: Nat Commun. 2022 May 5;13:2474. doi: 10.1038/s41467-022-30095-z (PMC9072317; doi:10.1038/s41467-022-30095-z)
Supplement: Supplementary file 3 — Source Data [file 41467_2022_30095_MOESM3_ESM.zip › figure5/SingletOxygen/actionspectra/luteinAction.xls]

## Sheet: Sheet1
lambda3	LutAbs		Lut A0
900	0.00484024	410	1.0626
899	0.00486287	415	0.758281
898	0.00483028	420	0.747377
897	0.00502191	425	0.873248
896	0.00502128	430	0.957153
895	0.00498271	435	0.938824
894	0.0048449	440	0.905883
893	0.00511495	445	1
892	0.00488509	450	0.95183
891	0.00485428	455	0.927954
890	0.00495033	460	0.842461
889	0.00505544	465	0.782033
888	0.00508556	470	0.805035
887	0.00505966	475	0.82432
886	0.00501012	480	0.810345
885	0.00492981	490	0.443876
884	0.00504263	500	0.19204
883	0.00480292	510	0.0669548
882	0.00511091	520	0.0551514
881	0.00501212	540	0.0672899
880	0.00490784
879	0.00495256
878	0.00489011
877	0.00492647
876	0.00494999
875	0.00486825
874	0.00496823
873	0.00495942
872	0.00506261
871	0.00487448
870	0.00497117
869	0.00500745
868	0.00494373
867	0.00494112
866	0.0049983
865	0.0049761
864	0.00496803
863	0.00504321
862	0.00505101
861	0.00483552
860	0.00493566
859	0.0050695
858	0.00504382
857	0.00498666
856	0.00499949
855	0.00500824
854	0.00506331
853	0.00498147
852	0.00496304
851	0.00517737
850	0.00502707
849	0.00493192
848	0.00508508
847	0.0048454
846	0.00495411
845	0.0048016
844	0.00507636
843	0.00497491
842	0.00496214
841	0.00486189
840	0.00496175
839	0.00478583
838	0.00503496
837	0.00494684
836	0.00495596
835	0.00500535
834	0.00508364
833	0.00503693
832	0.00495727
831	0.00506042
830	0.00499988
829	0.00510354
828	0.00492459
827	0.00499091
826	0.00501973
825	0.00497323
824	0.00492529
823	0.00492193
822	0.0048823
821	0.00496518
820	0.00505613
819	0.00503467
818	0.00504984
817	0.00487203
816	0.00509714
815	0.00503208
814	0.00500675
813	0.0050861
812	0.00507298
811	0.00497921
810	0.00517926
809	0.00484047
808	0.00489069
807	0.00500015
806	0.00516513
805	0.00515454
804	0.00490195
803	0.00505482
802	0.00490841
801	0.00509575
800	0.00510085
799	0.0047958
798	0.00483426
797	0.00488172
796	0.00485814
795	0.00479973
794	0.00481892
793	0.00480523
792	0.00483672
791	0.00485892
790	0.00485644
789	0.00486403
788	0.00484866
787	0.00492537
786	0.00490882
785	0.00489459
784	0.00493451
783	0.00488589
782	0.00491475
781	0.0049567
780	0.00489769
779	0.00484932
778	0.00488338
777	0.00489463
776	0.00488588
775	0.00486467
774	0.0048631
773	0.00488007
772	0.00485384
771	0.00489001
770	0.00488431
769	0.00485814
768	0.0049003
767	0.00491797
766	0.00488638
765	0.00493613
764	0.0049378
763	0.004932
762	0.00490843
761	0.00488803
760	0.00491535
759	0.00489977
758	0.00492017
757	0.00488567
756	0.00488433
755	0.00490282
754	0.00490507
753	0.00493942
752	0.00490827
751	0.00489873
750	0.00488349
749	0.00487509
748	0.00492442
747	0.00489442
746	0.00490342
745	0.0049322
744	0.00488238
743	0.00489626
742	0.00489749
741	0.00490367
740	0.00492134
739	0.00487296
738	0.00490237
737	0.00491784
736	0.00489099
735	0.00487314
734	0.00489717
733	0.00487998
732	0.00483282
731	0.00485023
730	0.00488797
729	0.00487708
728	0.00487099
727	0.00488035
726	0.00484152
725	0.00482952
724	0.00489323
723	0.00488916
722	0.00487318
721	0.00489896
720	0.00485318
719	0.00482238
718	0.00486025
717	0.00484493
716	0.00485747
715	0.00488967
714	0.00489382
713	0.00491676
712	0.00490327
711	0.00491858
710	0.0048897
709	0.00488454
708	0.00490111
707	0.00488601
706	0.00487755
705	0.00489
704	0.00489234
703	0.00489733
702	0.00488135
701	0.00489429
700	0.00489504
699	0.00487366
698	0.00488847
697	0.00488887
696	0.00489672
695	0.00489983
694	0.00488595
693	0.00492412
692	0.00491303
691	0.00490215
690	0.00491658
689	0.00491165
688	0.0049027
687	0.00491268
686	0.00493852
685	0.00490219
684	0.0049303
683	0.00493625
682	0.00493622
681	0.00484069
680	0.00492341
679	0.0048747
678	0.00492593
677	0.00492405
676	0.00495127
675	0.004937
674	0.00495123
673	0.0049415
672	0.00496316
671	0.00495861
670	0.00496109
669	0.00497215
668	0.00497027
667	0.00496195
666	0.00498074
665	0.00498476
664	0.0049742
663	0.00498485
662	0.00498417
661	0.00499598
660	0.00500718
659	0.00503528
658	0.00502517
657	0.00497859
656	0.00495405
655	0.00494687
654	0.00495625
653	0.00495
652	0.00495447
651	0.0049634
650	0.00497821
649	0.00498108
648	0.00499752
647	0.00499778
646	0.00498693
645	0.005004
644	0.00500371
643	0.0049955
642	0.00508137
641	0.00515642
640	0.00515281
639	0.00514455
638	0.00506042
637	0.00517096
636	0.0051777
635	0.00517848
634	0.0051898
633	0.00518906
632	0.00521752
631	0.00521787
630	0.00521696
629	0.00524477
628	0.00526299
627	0.0052645
626	0.00528564
625	0.00529947
624	0.00531658
623	0.00530457
622	0.00530675
621	0.0053048
620	0.00532986
619	0.00530595
618	0.0053498
617	0.00536374
616	0.00538008
615	0.00540722
614	0.00543358
613	0.00543634
612	0.00545776
611	0.00548115
610	0.00549942
609	0.00551567
608	0.00552375
607	0.00553074
606	0.00554146
605	0.00557312
604	0.00559293
603	0.00560742
602	0.00562747
601	0.00565618
600	0.00570072
599	0.00573265
598	0.00577535
597	0.00581059
596	0.00585132
595	0.00590227
594	0.00593062
593	0.00595458
592	0.00596101
591	0.00600144
590	0.00606596
589	0.00608271
588	0.00614685
587	0.00618985
586	0.00624346
585	0.00630024
584	0.0063335
583	0.00639492
582	0.00645178
581	0.00649001
580	0.00654508
579	0.00659627
578	0.00666924
577	0.00673993
576	0.0068033
575	0.0068734
574	0.00695944
573	0.00699669
572	0.00707159
571	0.00712407
570	0.00719497
569	0.00726091
568	0.00736066
567	0.00742549
566	0.00748272
565	0.0075924
564	0.0076793
563	0.00775763
562	0.0078401
561	0.00793157
560	0.00801696
559	0.00812349
558	0.00821718
557	0.00831703
556	0.0084077
555	0.00852251
554	0.00867258
553	0.0087898
552	0.00892385
551	0.00906093
550	0.00921509
549	0.009371
548	0.00955315
547	0.00977731
546	0.00995052
545	0.0101719
544	0.0104056
543	0.0106575
542	0.010923
541	0.0111891
540	0.0113948
539	0.0117886
538	0.0121356
537	0.0124855
536	0.0128596
535	0.0132724
534	0.0137137
533	0.0141469
532	0.0146381
531	0.0151894
530	0.015755
529	0.0163637
528	0.0169392
527	0.0177359
526	0.0185172
525	0.0193639
524	0.0202897
523	0.0213272
522	0.0224437
521	0.0236704
520	0.0250357
519	0.0265726
518	0.0282481
517	0.0301464
516	0.0322639
515	0.0346717
514	0.037378
513	0.0404915
512	0.0440554
511	0.0480803
510	0.0527249
509	0.0580321
508	0.064098
507	0.0711076
506	0.0791043
505	0.0882565
504	0.09878
503	0.110597
502	0.124311
501	0.139597
500	0.156928
499	0.176428
498	0.198096
497	0.222135
496	0.248643
495	0.27754
494	0.30903
493	0.342756
492	0.378815
491	0.417253
490	0.457037
489	0.498583
488	0.540949
487	0.583701
486	0.626409
485	0.668092
484	0.708283
483	0.746284
482	0.780673
481	0.811668
480	0.837877
479	0.858971
478	0.874564
477	0.884186
476	0.887984
475	0.886138
474	0.879103
473	0.867505
472	0.852315
471	0.834559
470	0.815248
469	0.795967
468	0.777707
467	0.76182
466	0.749338
465	0.741015
464	0.737512
463	0.739141
462	0.74598
461	0.757482
460	0.773594
459	0.793333
458	0.815875
457	0.840564
456	0.866101
455	0.891735
454	0.916361
453	0.939028
452	0.959091
451	0.975714
450	0.988372
449	0.99655
448	1
447	0.99873
446	0.992723
445	0.982274
444	0.967578
443	0.949597
442	0.928567
441	0.905328
440	0.880792
439	0.855455
438	0.830513
437	0.806551
436	0.784123
435	0.764389
434	0.747371
433	0.733706
432	0.72334
431	0.716306
430	0.712198
429	0.710463
428	0.710446
427	0.711393
426	0.71245
425	0.712989
424	0.712068
423	0.709408
422	0.70453
421	0.696991
420	0.686932
419	0.674448
418	0.659449
417	0.642597
416	0.624273
415	0.604693
414	0.584726
413	0.564522
412	0.544994
411	0.526217
410	0.508546
409	0.492404
408	0.477859
407	0.464932
406	0.45368
405	0.443849
404	0.435341
403	0.427868
402	0.42094
401	0.414419
400	0.407675
399	0.400423
398	0.392379
397	0.383484
396	0.373473
395	0.362485
394	0.350626
393	0.338388
392	0.325588
391	0.312922
390	0.30058
389	0.288686
388	0.277576
387	0.267278
386	0.257835
385	0.249447
384	0.241878
383	0.235174
382	0.229133
381	0.223615
380	0.218517
379	0.213608
378	0.20878
377	0.203939
376	0.198816
375	0.193497
374	0.187954
373	0.182158
372	0.176218
371	0.170193
370	0.16426
369	0.158568
368	0.153191
367	0.148265
366	0.143652
365	0.139661
364	0.136009
363	0.132775
362	0.129726
361	0.126973
360	0.124456
359	0.122014
358	0.119754
357	0.117632
356	0.115664
355	0.113782
354	0.112119
353	0.110725
352	0.10953
351	0.108677
350	0.108067
349	0.107916
348	0.107871
347	0.108102
346	0.10843
345	0.10888
344	0.109367
343	0.109899
342	0.110354
341	0.11076
340	0.111198
339	0.111481
338	0.111764
337	0.112035
336	0.112168
335	0.112358
334	0.112406
333	0.112478
332	0.112387
331	0.112104
330	0.111644
