# Supplementary material for: Triplet-driven chemical reactivity of β-carotene and its biological implications
Source: Nat Commun. 2022 May 5;13:2474. doi: 10.1038/s41467-022-30095-z (PMC9072317; doi:10.1038/s41467-022-30095-z)
Supplement: Supplementary file 3 — Source Data [file 41467_2022_30095_MOESM3_ESM.zip › figure5/SingletOxygen/CrtsSingletO.xls]

## Sheet: Sheet1
time [ns]	bCar	Lut	EPO58	bg
128	208	245
256	20839	14089	24580.4	60202
384	20964	24594	3654.41	1278
512	13182	16233	2996.41	801
640	10268	12450	2808.41	761
768	8853	10713	2642.41	528
896	7866	9842	2678.41	562
1024	7156	9137	2558.41	477
1152	6547	8706	2616.41	449
1280	6272	8258	2480.41	436
1408	5832	7697	2351.41	301
1536	5612	7492	2296.41	350
1664	5347	7303	2367.41	315
1792	5207	7067	2387.41	381
1920	4755	6756	2343.41	385
2048	4848	6637	2235.41	305
2176	4584	6388	2261.41	352
2304	4381	6285	2252.41	230
2432	4332	6169	2229.41	270
2560	4228	5974	2159.41	297
2688	4082	5988	2183.41	305
2816	3983	5829	2081.41	286
2944	3872	5476	2123.41	282
3072	3890	5561	2084.41	213
3200	3779	5497	2103.41	251
3328	3630	5411	1927.41	215
3456	3613	5370	2000.41	269
3584	3432	5221	2095.41	223
3712	3441	5131	1979.41	271
3840	3297	5192	1994.41	172
3968	3206	5027	1937.41	196
4096	3219	4834	1885.41	290
4224	3212	4834	1949.41	189
4352	3241	4779	1933.41	260
4480	3089	4665	2026.41	185
4608	3122	4704	1871.41	238
4736	3109	4693	1857.41	246
4864	3005	4483	1840.41	235
4992	2935	4517	1858.41	209
5120	2966	4353	1828.41	209
5248	2910	4373	1827.41	254
5376	2973	4263	1765.41	222
5504	2808	4235	1907.41	250
5632	2770	4247	1782.41	247
5760	2802	4255	1777.41	138
5888	2790	4252	1735.41	214
6016	2763	4144	1695.41	208
6144	2726	4149	1769.41	167
6272	2722	4001	1692.41	234
6400	2603	4076	1856.41	146
6528	2668	3882	1772.41	219
6656	2637	3919	1691.41	198
6784	2576	3817	1665.41	227
6912	2528	3882	1747.41	262
7040	2458	3919	1657.41	188
7168	2475	3665	1593.41	241
7296	2504	3744	1626.41	201
7424	2486	3707	1650.41	178
7552	2405	3691	1613.41	252
7680	2450	3709	1554.41	197
7808	2394	3767	1592.41	236
7936	2423	3587	1608.41	239
8064	2360	3484	1623.41	160
8192	2382	3491	1549.41	240
8320	2382	3516	1577.41	197
8448	2308	3446	1543.41	216
8576	2251	3471	1517.41	246
8704	2214	3428	1551.41	120
8832	2283	3261	1487.41	225
8960	2248	3395	1481.41	173
9088	2317	3219	1522.41	209
9216	2279	3212	1525.41	175
9344	2141	3157	1508.41	233
9472	2274	3367	1406.41	211
9600	2234	3133	1366.41	198
9728	2182	3208	1437.41	188
9856	2170	3197	1401.41	158
9984	2009	3022	1379.41	242
10112	2083	3055	1371.41	188
10240	2125	3172	1419.41	211
10368	2097	3053	1287.41	209
10496	2058	2955	1392.41	120
10624	2117	2948	1377.41	208
10752	2051	2981	1403.41	234
10880	2073	2992	1375.41	214
11008	1960	2979	1377.41	243
11136	2046	2814	1325.41	191
11264	2025	2910	1413.41	211
11392	1997	2788	1340.41	205
11520	2034	2853	1323.41	200
11648	1991	2880	1333.41	240
11776	1966	2833	1293.41	176
11904	1887	2852	1228.41	271
12032	1922	2831	1330.41	243
12160	1895	2655	1312.41	170
12288	1892	2644	1253.41	163
12416	1825	2716	1311.41	184
12544	1859	2688	1189.41	197
12672	1884	2617	1155.41	200
12800	1861	2637	1237.41	208
12928	1772	2579	1080.41	215
13056	1852	2539	1234.41	210
13184	1789	2652	1240.41	218
13312	1855	2549	1203.41	187
13440	1812	2490	1160.41	263
13568	1744	2564	1133.41	187
13696	1775	2455	1146.41	196
13824	1789	2507	1109.41	295
13952	1776	2397	1107.41	203
14080	1761	2434	1145.41	196
14208	1751	2378	1096.41	263
14336	1709	2445	1059.41	159
14464	1708	2408	1076.41	252
14592	1697	2354	1077.41	197
14720	1655	2456	1104.41	229
14848	1765	2315	1117.41	201
14976	1710	2360	1057.41	192
15104	1607	2307	1000.41	149
15232	1627	2262	1067.41	237
15360	1629	2279	1045.41	263
15488	1672	2235	1071.41	234
15616	1700	2159	1083.41	145
15744	1671	2254	1061.41	135
15872	1600	2142	1103.41	205
16000	1548	2145	1012.41	184
16128	1605	2098	1010.41	254
16256	1619	2169	1059.41	199
16384	1558	2077	1007.41	187
16512	1535	2147	966.41	169
16640	1500	2105	1033.41	211
16768	1537	2070	945.41	180
16896	1592	2054	926.41	216
17024	1481	2059	924.41	207
17152	1493	2121	932.41	130
17280	1530	1987	1025.41	196
17408	1467	2080	934.41	163
17536	1471	1924	901.41	196
17664	1550	1957	941.41	267
17792	1429	2061	888.41	224
17920	1496	1957	901.41	190
18048	1492	1863	932.41	118
18176	1444	1916	942.41	166
18304	1471	1893	899.41	305
18432	1453	1909	913.41	215
18560	1485	1923	885.41	144
18688	1451	1843	942.41	154
18816	1359	1865	839.41	195
18944	1414	1821	915.41	264
19072	1414	1884	832.41	198
19200	1322	1849	818.41	188
19328	1341	1783	867.41	201
19456	1335	1790	882.41	229
19584	1367	1845	825.41	147
19712	1342	1730	807.41	150
19840	1401	1761	835.41	211
19968	1276	1781	849.41	219
20096	1381	1713	823.41	207
20224	1330	1745	819.41	144
20352	1226	1758	825.41	177
20480	1290	1661	793.41	209
20608	1268	1641	785.41	142
20736	1312	1731	749.41	175
20864	1365	1755	805.41	185
20992	1240	1634	801.41	248
21120	1214	1686	820.41	176
21248	1287	1595	777.41	221
21376	1229	1581	784.41	206
21504	1332	1601	784.41	168
21632	1306	1597	777.41	204
21760	1260	1567	745.41	208
21888	1219	1602	763.41	247
22016	1213	1533	813.41	171
22144	1286	1565	806.41	223
22272	1123	1489	749.41	126
22400	1272	1503	711.41	170
22528	1183	1499	675.41	163
22656	1197	1471	699.41	231
22784	1204	1553	729.41	170
22912	1217	1478	665.41	175
23040	1222	1542	764.41	159
23168	1204	1511	693.41	209
23296	1154	1488	645.41	157
23424	1197	1454	680.41	210
23552	1170	1456	682.41	259
23680	1134	1450	717.41	149
23808	1179	1362	693.41	160
23936	1181	1444	710.41	221
24064	1143	1458	652.41	237
24192	1147	1425	705.41	183
24320	1164	1400	666.41	199
24448	1085	1346	672.41	234
24576	1112	1404	622.41	141
24704	1162	1344	635.41	203
24832	1114	1259	586.41	217
24960	1129	1394	637.41	149
25088	1083	1303	615.41	209
25216	1074	1281	641.41	149
25344	1115	1284	611.41	212
25472	1112	1277	648.41	118
25600	1111	1243	600.41	142
25728	1061	1286	572.41	98
25856	1108	1265	626.41	125
25984	1055	1332	602.41	254
26112	1108	1247	622.41	191
26240	1095	1263	580.41	130
26368	1023	1237	590.41	166
26496	1003	1217	611.41	234
26624	1055	1254	648.41	171
26752	1076	1216	614.41	215
26880	1056	1171	547.41	179
27008	1011	1218	560.41	133
27136	995	1182	593.41	153
27264	1020	1181	568.41	234
27392	975	1216	511.41	189
27520	1003	1146	574.41	193
27648	1020	1174	534.41	163
27776	1017	1165	554.41	168
27904	963	1161	550.41	109
28032	986	1156	545.41	195
28160	974	1151	494.41	140
28288	965	1119	509.41	231
28416	937	1187	473.41	175
28544	978	1133	583.41	241
28672	1028	1102	482.41	218
28800	937	1092	479.41	89
28928	967	1095	556.41	189
29056	944	1156	529.41	201
29184	931	1084	511.41	175
29312	992	1101	519.41	182
29440	933	1113	502.41	264
29568	938	1083	524.41	140
29696	937	1066	486.41	159
29824	926	1059	478.41	138
29952	914	1020	468.41	109
30080	859	1050	460.41	170
30208	891	1047	476.41	182
30336	909	1076	499.41	179
30464	891	1050	492.41	167
30592	889	964	466.41	172
30720	894	998	461.41	190
30848	851	995	485.41	174
30976	892	994	497.41	126
31104	881	1036	458.41	191
31232	896	992	474.41	207
31360	902	995	465.41	159
31488	867	985	437.41	200
31616	866	958	430.41	183
31744	824	947	465.41	189
31872	812	948	427.41	238
32000	842	956	487.41	159
32128	831	976	430.41	137
32256	823	957	459.41	157
32384	863	894	413.41	131
32512	814	952	472.41	166
32640	810	971	425.41	163
32768	849	895	460.41	130
32896	843	938	429.41	201
33024	799	897	443.41	188
33152	842	871	397.41	145
33280	831	938	425.41	167
33408	791	901	458.41	125
33536	846	918	440.41	169
33664	843	871	416.41	112
33792	796	888	494.41	130
33920	768	879	455.41	117
34048	776	867	454.41	160
34176	845	882	408.41	155
34304	777	856	362.41	180
34432	775	867	379.41	155
34560	805	867	415.41	113
34688	744	886	423.41	122
34816	732	865	357.41	181
34944	774	848	386.41	211
35072	759	867	391.41	182
35200	793	839	382.41	81
35328	770	878	377.41	132
35456	755	842	428.41	107
35584	723	791	387.41	178
35712	773	837	411.41	117
35840	728	852	393.41	210
35968	717	742	385.41	155
36096	774	808	335.41	197
36224	740	772	374.41	138
36352	727	817	400.41	118
36480	748	742	398.41	170
36608	735	845	343.41	196
36736	741	778	374.41	136
36864	776	782	380.41	217
36992	752	793	372.41	114
37120	740	773	375.41	218
37248	685	769	367.41	182
37376	739	741	406.41	169
37504	756	751	346.41	118
37632	693	745	382.41	244
37760	734	745	384.41	139
37888	713	728	351.41	177
38016	665	703	324.41	155
38144	701	730	366.41	112
38272	647	727	352.41	179
38400	659	728	356.41	116
38528	695	740	351.41	103
38656	710	753	366.41	140
38784	701	747	327.41	151
38912	727	714	323.41	211
39040	708	722	325.41	138
39168	698	693	351.41	176
39296	650	733	352.41	125
39424	666	659	335.41	154
39552	686	641	311.41	140
39680	691	737	326.41	146
39808	608	739	302.41	174
39936	709	736	333.41	130
40064	635	714	342.41	142
40192	635	634	298.41	211
40320	631	674	292.41	98
40448	642	658	347.41	165
40576	634	703	344.41	149
40704	652	643	290.41	185
40832	637	671	322.41	136
40960	668	650	287.41	190
41088	599	653	308.41	159
41216	636	655	264.41	166
41344	673	681	311.41	181
41472	619	626	296.41	158
41600	609	684	322.41	104
41728	649	637	312.41	69
41856	590	627	300.41	168
41984	614	624	247.41	112
42112	588	598	276.41	201
42240	596	600	283.41	144
42368	595	653	327.41	128
42496	630	604	317.41	173
42624	635	614	305.41	170
42752	568	616	342.41	119
42880	622	614	299.41	154
43008	632	630	279.41	163
43136	583	601	305.41	166
43264	589	568	291.41	88
43392	611	584	267.41	189
43520	640	597	270.41	130
43648	569	582	271.41	241
43776	601	598	286.41	200
43904	583	625	307.41	126
44032	535	591	258.41	146
44160	579	616	260.41	203
44288	568	551	241.41	136
44416	627	553	246.41	96
44544	557	607	268.41	185
44672	603	601	268.41	100
44800	555	561	276.41	94
44928	581	566	279.41	161
45056	526	599	288.41	151
45184	565	594	258.41	158
45312	591	579	230.41	77
45440	571	602	248.41	118
45568	513	539	320.41	150
45696	552	562	278.41	156
45824	559	554	247.41	88
45952	524	579	268.41	53
46080	575	561	244.41	96
46208	568	555	251.41	154
46336	563	530	247.41	31
46464	532	530	223.41	67
46592	540	549	286.41	167
46720	528	524	269.41	193
46848	577	580	241.41	146
46976	506	538	203.41	157
47104	520	519	251.41	166
47232	521	545	290.41	151
47360	561	524	273.41	58
47488	521	551	213.41	120
47616	535	507	275.41	83
47744	564	531	270.41	112
47872	508	507	252.41	155
48000	490	527	211.41	104
48128	545	487	176.41	122
48256	543	544	231.41	154
48384	516	547	237.41	88
48512	536	488	243.41	152
48640	520	490	219.41	136
48768	510	500	208.41	98
48896	538	480	211.41	186
49024	475	496	274.41	53
49152	474	518	258.41	135
49280	487	463	258.41	79
49408	476	520	199.41	114
49536	475	474	199.41	113
49664	509	474	213.41	119
49792	479	500	245.41	118
49920	496	476	233.41	91
50048	493	500	275.41	149
50176	505	476	255.41	180
50304	484	479	212.41	77
50432	463	493	258.41	87
50560	519	431	176.41	198
50688	488	492	236.41	118
50816	519	463	223.41	90
50944	512	442	201.41	89
51072	480	446	239.41	141
51200	472	458	201.41	167
51328	477	471	186.41	96
51456	450	468	198.41	82
51584	498	469	205.41	133
51712	524	434	206.41	180
51840	469	452	214.41	146
51968	464	438	167.41	94
52096	511	446	242.41	153
52224	477	430	230.41	126
52352	437	438	178.41	123
52480	470	458	209.41	212
52608	458	429	213.41	66
52736	509	435	183.41	122
52864	457	449	215.41	165
52992	458	418	175.41	177
53120	450	414	246.41	137
53248	443	451	215.41	130
53376	442	404	222.41	90
53504	416	417	233.41	102
53632	451	450	182.41	170
53760	480	403	169.41	121
53888	441	415	199.41	136
54016	473	446	201.41	122
54144	458	460	182.41	124
54272	452	399	175.41	153
54400	417	425	190.41	123
54528	486	408	210.41	46
54656	454	443	196.41	109
54784	449	410	191.41	73
54912	437	393	214.41	25
55040	422	402	230.41	147
55168	432	426	174.41	97
55296	457	424	160.41	111
55424	464	455	169.41	124
55552	440	410	178.41	94
55680	450	450	167.41	174
55808	441	410	176.41	90
55936	439	419	199.41	113
56064	403	419	180.41	173
56192	449	419	202.41	153
56320	410	397	171.41	128
56448	447	427	143.41	122
56576	391	396	195.41	118
56704	423	428	188.41	100
56832	453	350	189.41	82
56960	435	406	197.41	74
57088	417	403	172.41	161
57216	472	412	223.41	186
57344	422	392	206.41	94
57472	438	419	186.41	88
57600	418	367	169.41	57
57728	414	378	168.41	135
57856	405	368	203.41	62
57984	399	434	175.41	93
58112	405	414	189.41	153
58240	398	360	151.41	139
58368	411	368	140.41	152
58496	436	397	156.41	73
58624	423	384	142.41	127
58752	406	386	201.41	78
58880	402	355	202.41	101
59008	406	384	158.41	161
59136	384	348	144.41	124
59264	406	380	184.41	189
59392	421	412	214.41	112
59520	407	382	192.41	98
59648	334	359	144.41	71
59776	383	398	150.41	106
59904	377	374	215.41	74
60032	378	385	162.41	86
60160	411	386	212.41	80
60288	363	391	161.41	117
60416	446	356	167.41	81
60544	385	370	162.41	83
60672	414	345	159.41	144
60800	356	338	233.41	155
60928	379	366	148.41	100
61056	412	382	140.41	115
61184	372	377	168.41	105
61312	397	370	144.41	142
61440	372	359	162.41	173
61568	377	342	148.41	83
61696	376	369	188.41	85
61824	359	351	137.41	107
61952	367	349	175.41	149
62080	391	353	161.41	113
62208	401	333	186.41	113
62336	374	369	138.41	101
62464	379	377	126.41	110
62592	389	348	155.41	164
62720	363	337	136.41	141
62848	369	390	201.41	119
62976	378	333	139.41	75
63104	379	338	148.41	115
63232	350	353	160.41	85
63360	370	320	160.41	89
63488	387	373	149.41	143
63616	364	357	169.41	122
63744	344	354	180.41	144
63872	371	367	182.41	149
64000	367	333	163.41	94
64128	357	386	161.41	79
64256	385	344	155.41	128
64384	340	308	163.41	162
64512	367	347	151.41	110
64640	343	363	133.41	72
64768	348	345	182.41	96
64896	336	331	170.41	111
65024	365	355	119.41	176
65152	333	337	191.41	99
65280	329	353	100.41	111
65408	346	350	131.41	72
65536	328	328	170.41	117
65664	320	340	153.41	92
65792	353	295	182.41	121
65920	383	331	178.41	119
66048	339	311	139.41	130
66176	353	318	171.41	138
66304	376	351	155.41	119
66432	357	349	136.41	116
66560	375	343	133.41	117
66688	379	338	154.41	101
66816	369	306	147.41	74
66944	352	315	151.41	137
67072	356	329	173.41	132
67200	374	341	133.41	80
67328	336	324	173.41	131
67456	363	346	130.41	114
67584	332	310	150.41	131
67712	324	323	144.41	185
67840	328	319	141.41	69
67968	347	320	140.41	124
68096	345	313	121.41	163
68224	340	304	168.41	79
68352	342	354	167.41	139
68480	342	346	142.41	82
68608	348	310	112.41	78
68736	339	343	125.41	58
68864	371	340	127.41	89
68992	326	286	97.41	86
69120	338	291	114.41	67
69248	311	320	84.41	89
69376	306	316	133.41	100
69504	354	325	132.41	55
69632	335	322	146.41	105
69760	316	293	143.41	79
69888	314	314	106.41	87
70016	338	339	172.41	110
70144	306	296	125.41	176
70272	331	304	169.41	154
70400	368	313	134.41	133
70528	304	301	136.41	110
70656	325	336	135.41	116
70784	325	276	134.41	78
70912	291	330	134.41	134
71040	322	315	108.41	152
71168	351	335	141.41	67
71296	316	323	130.41	113
71424	321	309	139.41	56
71552	301	348	140.41	71
71680	340	294	145.41	110
71808	293	312	123.41	138
71936	332	299	131.41	131
72064	316	296	112.41	138
72192	326	295	115.41	81
72320	332	297	114.41	95
72448	336	316	115.41	108
72576	343	340	144.41	106
72704	312	323	141.41	25
72832	339	321	131.41	82
72960	338	295	131.41	97
73088	320	303	113.41	103
73216	310	297	146.41	87
73344	312	293	122.41	101
73472	320	307	151.41	176
73600	326	347	96.41	129
73728	298	304	148.41	94
73856	286	307	144.41	138
73984	338	322	116.41	103
74112	318	341	109.41	102
74240	320	285	151.41	117
74368	314	280	152.41	76
74496	326	296	90.41	144
74624	322	309	121.41	92
74752	336	297	105.41	133
74880	336	286	98.41	83
75008	297	320	99.41	96
75136	323	288	121.41	59
75264	292	303	92.41	30
75392	320	270	100.41	79
75520	299	310	143.41	152
75648	291	266	102.41	134
75776	355	280	110.41	110
75904	310	308	130.41	116
76032	282	293	107.41	108
76160	286	306	152.41	65
76288	295	302	112.41	76
76416	310	306	85.41	108
76544	267	266	112.41	139
76672	322	288	103.41	66
76800	304	292	152.41	142
76928	282	302	116.41	116
77056	309	294	148.41	133
77184	319	287	155.41	80
77312	292	273	155.41	65
77440	309	286	106.41	85
77568	299	273	105.41	96
77696	301	283	127.41	124
77824	308	258	121.41	114
77952	330	269	115.41	122
78080	263	303	128.41	162
78208	311	289	134.41	63
78336	300	286	96.41	126
78464	320	290	103.41	77
78592	315	269	122.41	67
78720	308	299	135.41	109
78848	295	271	125.41	31
78976	307	302	159.41	96
79104	291	294	156.41	97
79232	290	282	165.41	62
79360	268	297	108.41	86
79488	315	264	122.41	113
79616	282	275	144.41	123
79744	292	262	131.41	69
79872	318	287	172.41	129
80000	286	276	169.41	47
80128	308	280	81.41	34
80256	308	280	123.41	123
80384	290	259	112.41	104
80512	293	287	136.41	149
80640	279	290	142.41	84
80768	283	275	88.41	24
80896	314	299	134.41	116
81024	325	288	126.41	172
81152	262	280	117.41	135
81280	291	286	133.41	38
81408	300	258	97.41	89
81536	288	272	107.41	81
81664	289	238	116.41	116
81792	289	286	104.41	83
81920	286	258	139.41	55
82048	290	278	103.41	77
82176	287	272	126.41	79
82304	283	287	94.41	95
82432	273	293	91.41	78
82560	268	256	134.41	44
82688	293	301	109.41	53
82816	280	259	109.41	134
82944	250	321	113.41	118
83072	307	324	112.41	72
83200	283	267	163.41	98
83328	259	267	126.41	116
83456	256	277	99.41	109
83584	257	272	163.41	86
83712	277	266	108.41	133
83840	308	319	126.41	72
83968	291	294	85.41	53
84096	270	271	103.41	94
84224	265	271	121.41	54
84352	283	283	153.41	23
84480	285	306	145.41	79
84608	314	269	141.41	166
84736	275	238	125.41	81
84864	244	245	124.41	150
84992	236	262	127.41	147
85120	274	289	132.41	106
85248	310	275	112.41	120
85376	295	248	96.41	127
85504	252	299	120.41	0
85632	274	324	110.41	79
85760	291	273	129.41	42
85888	249	287	99.41	104
86016	288	271	114.41	116
86144	268	245	112.41	98
86272	292	251	133.41	84
86400	275	267	136.41	134
86528	261	290	129.41	39
86656	298	287	93.41	144
86784	268	304	103.41	123
86912	254	281	99.41	144
87040	296	263	96.41	124
87168	251	289	158.41	95
87296	291	246	116.41	83
87424	297	294	94.41	23
87552	261	269	99.41	60
87680	272	254	92.41	101
87808	262	261	125.41	109
87936	296	288	105.41	91
88064	271	272	124.41	176
88192	250	249	127.41	92
88320	283	260	130.41	32
88448	267	285	115.41	47
88576	255	281	75.41	123
88704	272	267	60.41	149
88832	256	242	98.41	66
88960	262	285	107.41	112
89088	286	268	97.41	103
89216	277	269	104.41	89
89344	282	283	128.41	49
89472	282	280	106.41	49
89600	263	247	145.41	139
89728	286	254	96.41	72
89856	263	288	134.41	114
89984	276	275	97.41	56
90112	275	255	106.41	57
90240	262	264	134.41	95
90368	260	247	144.41	141
90496	266	262	86.41	92
90624	248	287	138.41	77
90752	301	254	128.41	102
90880	287	287	85.41	122
91008	284	247	115.41	44
91136	266	270	112.41	78
91264	271	279	108.41	59
91392	252	284	109.41	105
91520	246	292	128.41	107
91648	270	253	83.41	89
91776	258	247	105.41	95
91904	253	291	117.41	120
92032	269	260	131.41	118
92160	265	281	118.41	42
92288	269	267	91.41	147
92416	265	272	95.41	89
92544	228	274	120.41	95
92672	263	261	111.41	84
92800	262	274	101.41	111
92928	293	271	90.41	79
93056	261	281	105.41	85
93184	253	275	111.41	1
93312	256	249	139.41	78
93440	269	250	148.41	108
93568	252	250	127.41	144
93696	225	271	81.41	153
93824	263	247	73.41	38
93952	255	293	124.41	43
94080	263	286	115.41	37
94208	243	257	129.41	90
94336	268	294	139.41	63
94464	293	273	109.41	98
94592	259	271	91.41	147
94720	239	254	96.41	78
94848	270	263	129.41	123
94976	291	263	106.41	82
95104	276	236	106.41	82
95232	253	250	75.41	113
95360	236	256	130.41	169
95488	283	265	73.41	92
95616	263	276	146.41	85
95744	249	254	95.41	33
95872	252	269	138.41	53
96000	262	281	127.41	57
96128	282	262	117.41	115
96256	236	266	100.41	136
96384	268	248	123.41	125
96512	263	266	101.41	44
96640	248	260	151.41	23
96768	265	272	125.41	112
96896	262	267	121.41	115
97024	255	248	100.41	100
97152	247	279	85.41	180
97280	251	248	100.41	110
97408	244	252	100.41	114
97536	270	268	99.41	92
97664	244	268	93.41	133
97792	269	288	91.41	70
97920	245	267	116.41	75
98048	271	236	82.41	188
98176	260	256	117.41	67
98304	250	261	115.41	83
98432	259	281	87.41	83
98560	246	282	102.41	75
98688	244	250	111.41	61
98816	245	261	101.41	85
98944	261	255	81.41	135
99072	256	250	94.41	133
99200	269	260	100.41	100
99328	234	258	107.41	33
99456	264	257	118.41	103
99584	260	230	68.41	117
99712	284	252	101.41	68
99840	248	218	70.41	71
99968	257	278	123.41	51
100096	255	251	109.41	103
100224	276	230	138.41	126
100352	248	289	119.41	47
100480	264	271	107.41	132
100608	240	221	69.41	61
100736	280	257	92.41	29
100864	245	240	118.41	49
100992	273	256	50.41	105
101120	241	245	98.41	147
101248	256	235	97.41	145
101376	243	247	84.41	86
101504	255	260	127.41	75
101632	251	257	72.41	130
101760	236	246	54.41	177
101888	249	229	110.41	149
102016	251	276	96.41	70
102144	228	256	96.41	138
102272	291	252	118.41	82
102400	274	249	113.41	61
102528	252	240	104.41	24
102656	259	270	129.41	93
102784	240	262	154.41	66
102912	258	282	127.41	100
103040	261	225	112.41	27
103168	229	252	95.41	107
103296	240	245	142.41	139
103424	241	261	119.41	68
103552	233	261	115.41	114
103680	247	282	95.41	170
103808	246	275	113.41	124
103936	222	253	107.41	104
104064	232	258	132.41	107
104192	234	233	94.41	75
104320	244	243	93.41	74
104448	256	260	115.41	65
104576	263	232	95.41	137
104704	233	254	93.41	107
104832	255	236	116.41	46
104960	300	254	99.41	96
105088	246	263	91.41	73
105216	261	254	140.41	44
105344	245	247	127.41	35
105472	217	262	99.41	52
105600	248	254	81.41	94
105728	259	263	122.41	41
105856	231	243	111.41	51
105984	252	253	57.41	20
106112	264	254	93.41	93
106240	241	241	92.41	96
106368	194	256	79.41	93
106496	288	261	138.41	93
106624	267	266	87.41	61
106752	247	269	130.41	10
106880	221	249	111.41	77
107008	239	245	112.41	65
107136	249	277	103.41	74
107264	240	260	104.41	139
107392	245	248	75.41	23
107520	247	231	123.41	112
107648	269	246	109.41	132
107776	264	250	99.41	128
107904	263	216	78.41	52
108032	250	248	96.41	145
108160	236	234	115.41	27
108288	250	272	94.41	82
108416	263	262	118.41	35
108544	245	243	142.41	52
108672	235	287	117.41	130
108800	260	246	112.41	102
108928	261	249	124.41	102
109056	227	246	136.41	29
109184	217	253	112.41	91
109312	247	232	94.41	97
109440	242	291	52.41	65
109568	214	227	94.41	76
109696	285	242	67.41	48
109824	234	261	88.41	64
109952	241	274	128.41	94
110080	245	244	118.41	142
110208	251	215	70.41	120
110336	220	265	107.41	94
110464	212	279	98.41	96
110592	245	227	80.41	39
110720	266	239	90.41	145
110848	266	247	63.41	69
110976	258	256	140.41	76
111104	240	221	110.41	151
111232	236	236	88.41	68
111360	237	254	80.41	61
111488	225	240	84.41	95
111616	226	257	134.41	91
111744	266	222	109.41	110
111872	224	232	93.41	149
112000	257	232	78.41	151
112128	219	228	58.41	91
112256	220	272	102.41	89
112384	247	257	120.41	92
112512	272	252	79.41	107
112640	244	201	72.41	59
112768	225	259	90.41	103
112896	236	294	100.41	53
113024	227	247	110.41	84
113152	231	257	118.41	124
113280	250	245	112.41	122
113408	250	267	109.41	115
113536	213	246	103.41	24
113664	225	250	90.41	55
113792	244	253	105.41	26
113920	262	256	71.41	81
114048	221	245	108.41	69
114176	255	224	96.41	133
114304	238	220	134.41	144
114432	264	253	108.41	113
114560	241	228	68.41	110
114688	231	254	76.41	93
114816	196	220	143.41	90
114944	235	235	102.41	76
115072	240	287	70.41	17
115200	216	283	119.41	62
115328	245	232	52.41	61
115456	243	258	135.41	115
115584	228	251	73.41	98
115712	225	236	81.41	51
115840	227	224	73.41	98
115968	203	265	112.41	109
116096	233	255	123.41	144
116224	225	255	80.41	58
116352	212	257	107.41	60
116480	219	247	63.41	90
116608	243	251	105.41	71
116736	278	250	86.41	69
116864	259	241	67.41	110
116992	262	240	103.41	137
117120	257	269	70.41	71
117248	255	262	131.41	21
117376	219	259	81.41	54
117504	257	264	121.41	97
117632	253	242	87.41	92
117760	234	236	107.41	56
117888	236	240	89.41	108
118016	257	260	94.41	105
118144	229	255	131.41	108
118272	245	251	115.41	112
118400	237	214	120.41	98
118528	235	239	85.41	28
118656	250	241	114.41	92
118784	254	262	128.41	69
118912	209	247	70.41	149
119040	249	249	90.41	89
119168	249	236	127.41	88
119296	210	237	112.41	103
119424	243	214	92.41	29
119552	224	246	108.41	80
119680	278	255	101.41	82
119808	239	228	80.41	51
119936	228	248	96.41	82
120064	250	241	107.41	94
120192	228	261	110.41	139
120320	228	244	80.41	101
120448	254	243	106.41	79
120576	223	245	103.41	60
120704	222	261	138.41	24
120832	221	252	108.41	63
120960	235	237	117.41	89
121088	224	246	78.41	155
121216	242	254	95.41	71
121344	243	261	106.41	54
121472	237	271	99.41	88
121600	232	260	132.41	97
121728	253	244	102.41	91
121856	271	233	122.41	52
121984	235	249	90.41	74
122112	242	246	85.41	58
122240	238	260	104.41	120
122368	259	247	110.41	29
122496	228	244	114.41	117
122624	227	250	86.41	80
122752	232	274	104.41	73
122880	225	254	79.41	126
123008	241	257	131.41	109
123136	233	245	75.41	77
123264	251	276	142.41	70
123392	244	248	92.41	51
123520	238	251	98.41	103
123648	242	260	93.41	78
123776	232	223	89.41	70
123904	236	253	117.41	80
124032	230	249	72.41	72
124160	206	235	104.41	76
124288	244	221	67.41	114
124416	230	237	123.41	57
124544	257	236	68.41	139
124672	237	248	81.41	112
124800	240	247	185.41	87
124928	242	244	111.41	118
125056	234	247	77.41	26
125184	236	249	87.41	70
125312	226	232	101.41	63
125440	240	257	101.41	138
125568	248	256	79.41	134
125696	249	251	113.41	140
125824	236	225	72.41	56
125952	244	230	86.41	179
126080	215	204	116.41	84
126208	254	232	83.41	82
126336	245	254	79.41	36
126464	238	254	80.41	89
126592	233	237	117.41	57
126720	212	244	88.41	91
126848	235	257	103.41	96
126976	242	252	81.41	75
127104	213	249	76.41	164
127232	258	244	117.41	22
127360	230	216	101.41	106
127488	231	238	87.41	93
127616	232	254	113.41	77
127744	245	275	75.41	51
127872	223	251	115.41	80
128000	271	242	78.41	63
128128	261	216	60.41	21
128256	225	252	99.41	95
128384	250	260	82.41	109
128512	224	250	112.41	91
128640	249	256	112.41	95
128768	203	227	101.41	59
128896	221	244	87.41	103
129024	222	274	118.41	75
129152	246	255	93.41	122
129280	252	279	100.41	52
129408	253	240	138.41	76
129536	243	254	106.41	89
129664	226	257	97.41	82
129792	258	235	126.41	95
129920	224	252	123.41	40
130048	223	215	94.41	135
130176	227	234	97.41	-9
130304	210	269	59.41	98
130432	245	240	99.41	82
130560	233	252	115.41	57
130688	215	268	116.41	45
130816	240	233	94.41	101
130944	213	266	106.41	184
131072	235	271	114.41	67
131200	248	228	112.41	100
131328	241	257	54.41	30
131456	236	234	91.41	123
131584	221	244	79.41	169
131712	241	239	96.41	25
131840	219	249	142.41	71
131968	222	248	85.41	104
132096	228	248	55.41	62
132224	230	257	112.41	110
132352	235	249	101.41	47
132480	241	246	130.41	62
132608	231	247	113.41	164
132736	225	269	105.41	143
132864	237	242	129.41	46
132992	222	249	65.41	99
133120	220	270	99.41	84
133248	253	214	88.41	69
133376	220	228	97.41	60
133504	248	251	115.41	39
133632	229	245	76.41	139
133760	226	249	75.41	60
133888	246	247	98.41	126
134016	224	283	106.41	74
134144	236	250	86.41	168
134272	269	280	107.41	31
134400	227	274	110.41	76
134528	248	264	79.41	133
134656	230	235	105.41	117
134784	225	262	69.41	111
134912	233	245	69.41	78
135040	224	257	77.41	100
135168	242	236	58.41	89
135296	241	234	54.41	77
135424	248	261	103.41	84
135552	245	277	70.41	105
135680	229	231	84.41	28
135808	236	227	96.41	126
135936	230	219	70.41	158
136064	217	252	87.41	82
136192	250	248	86.41	20
136320	219	262	74.41	96
136448	222	266	114.41	12
136576	227	224	88.41	49
136704	211	272	98.41	55
136832	215	239	76.41	33
136960	236	258	80.41	132
137088	238	243	83.41	42
137216	254	238	92.41	103
137344	234	247	130.41	49
137472	228	261	95.41	43
137600	238	245	104.41	34
137728	231	231	79.41	113
137856	223	246	84.41	135
137984	237	227	129.41	85
138112	259	221	114.41	78
138240	225	212	78.41	-6
138368	215	253	106.41	90
138496	233	199	98.41	93
138624	233	240	69.41	89
138752	245	252	127.41	118
138880	264	236	92.41	67
139008	261	240	111.41	110
139136	253	240	64.41	99
139264	222	236	72.41	99
139392	245	230	94.41	91
139520	214	248	92.41	70
139648	216	257	89.41	58
139776	241	247	95.41	102
139904	220	244	100.41	71
140032	196	267	92.41	-8
140160	227	244	66.41	129
140288	252	234	108.41	86
140416	231	237	98.41	85
140544	244	239	112.41	62
140672	242	254	115.41	170
140800	232	248	97.41	130
140928	264	227	112.41	36
141056	229	246	92.41	92
141184	206	244	54.41	100
141312	228	230	73.41	106
141440	244	252	90.41	85
141568	245	239	139.41	161
141696	219	249	66.41	56
141824	230	247	95.41	18
141952	256	227	111.41	24
142080	234	235	109.41	113
142208	226	267	95.41	84
142336	220	254	130.41	52
142464	219	241	99.41	75
142592	225	255	114.41	38
142720	251	230	125.41	119
142848	249	206	74.41	116
142976	220	262	76.41	125
143104	208	244	131.41	30
143232	223	266	109.41	120
143360	234	247	90.41	101
143488	233	255	85.41	101
143616	258	225	91.41	31
143744	229	250	124.41	117
143872	254	218	72.41	93
144000	227	274	87.41	71
144128	218	247	121.41	68
144256	217	252	100.41	82
144384	252	236	110.41	108
144512	228	259	130.41	80
144640	243	254	95.41	169
144768	223	241	96.41	107
144896	228	240	81.41	56
145024	218	242	76.41	-4
145152	228	231	82.41	99
145280	205	261	50.41	68
145408	201	228	91.41	98
145536	222	253	106.41	45
145664	224	217	101.41	51
145792	239	235	95.41	71
145920	220	227	94.41	45
146048	221	264	94.41	51
146176	243	224	132.41	59
146304	220	249	103.41	35
146432	240	245	101.41	19
146560	227	252	57.41	54
146688	262	249	108.41	80
146816	213	264	78.41	71
146944	243	247	87.41	132
147072	233	261	96.41	82
147200	247	252	72.41	152
147328	255	234	55.41	105
147456	254	256	90.41	149
147584	224	251	124.41	72
147712	245	253	85.41	92
147840	221	250	92.41	64
147968	221	269	87.41	55
148096	203	216	92.41	64
148224	212	241	95.41	87
148352	229	251	66.41	74
148480	239	226	114.41	89
148608	261	223	139.41	100
148736	229	227	69.41	47
148864	250	241	154.41	107
148992	247	232	85.41	91
149120	250	240	113.41	80
149248	225	241	116.41	132
149376	246	214	90.41	84
149504	236	273	88.41	76
149632	225	220	131.41	81
149760	211	243	59.41	61
149888	245	248	105.41	17
150016	246	231	130.41	137
150144	221	247	111.41	82
150272	231	238	96.41	110
150400	236	237	78.41	64
150528	251	234	80.41	102
150656	231	240	132.41	111
150784	212	244	103.41	96
150912	216	237	125.41	62
151040	257	272	76.41	100
151168	221	241	122.41	41
151296	245	256	109.41	66
151424	213	217	103.41	120
151552	242	239	68.41	47
151680	225	235	118.41	37
151808	245	250	110.41	53
151936	244	247	126.41	22
152064	209	249	109.41	102
152192	200	256	123.41	73
152320	236	232	79.41	143
152448	213	240	58.41	140
152576	233	248	56.41	81
152704	234	254	95.41	76
152832	237	238	139.41	87
152960	249	243	70.41	56
153088	217	225	112.41	121
153216	230	234	102.41	51
153344	229	210	76.41	37
153472	239	251	77.41	117
153600	248	233	87.41	44
153728	237	262	84.41	52
153856	198	221	76.41	58
153984	238	259	119.41	144
154112	209	238	72.41	72
154240	245	245	85.41	53
154368	231	260	90.41	150
154496	223	260	99.41	109
154624	215	240	65.41	108
154752	256	231	107.41	28
154880	226	207	86.41	157
155008	245	237	132.41	85
155136	235	243	59.41	141
155264	237	246	75.41	112
155392	214	253	102.41	110
155520	216	269	112.41	70
155648	232	244	114.41	108
155776	253	235	151.41	148
155904	236	255	62.41	130
156032	210	238	128.41	74
156160	238	247	108.41	46
156288	221	221	102.41	71
156416	234	229	104.41	126
156544	233	230	124.41	170
156672	205	226	92.41	33
156800	213	286	80.41	130
156928	207	230	72.41	80
157056	244	235	90.41	79
157184	228	259	118.41	163
157312	223	238	110.41	128
157440	232	253	102.41	106
157568	237	243	132.41	203
157696	221	269	97.41	35
157824	226	250	99.41	127
157952	227	255	79.41	108
158080	202	240	103.41	95
158208	233	222	105.41	94
158336	207	232	71.41	77
158464	233	244	115.41	114
158592	220	266	108.41	92
158720	240	223	97.41	116
158848	226	239	71.41	23
158976	218	237	145.41	37
159104	226	221	57.41	32
159232	237	226	100.41	74
159360	224	240	77.41	148
159488	232	246	111.41	53
159616	239	246	79.41	141
159744	215	248	102.41	65
159872	215	244	83.41	155
160000	228	234	66.41	75
160128	222	243	104.41	89
160256	229	268	128.41	68
160384	245	216	102.41	95
160512	229	251	128.41	115
160640	233	219	103.41	77
160768	232	220	76.41	81
160896	230	257	71.41	116
161024	228	234	105.41	73
161152	223	235	93.41	37
161280	233	268	113.41	124
161408	256	222	119.41	80
161536	234	239	101.41	96
161664	226	230	111.41	3
161792	227	259	54.41	94
161920	250	257	87.41	57
162048	197	245	46.41	86
162176	249	239	111.41	93
162304	236	247	144.41	88
162432	246	270	108.41	72
162560	243	248	130.41	168
162688	243	238	87.41	132
162816	231	245	86.41	117
162944	223	260	120.41	102
163072	236	236	100.41	122
163200	244	259	115.41	126
163328	246	258	112.41	68
163456	244	244	97.41	70
163584	219	226	113.41	121
163712	237	254	69.41	65
163840	235	249	85.41	76
163968	232	258	125.41	56
164096	245	221	86.41	111
164224	213	250	120.41	63
164352	216	245	127.41	119
164480	233	248	84.41	117
164608	226	243	80.41	60
164736	216	258	91.41	26
164864	231	234	119.41	82
164992	219	243	139.41	77
165120	224	239	101.41	77
165248	249	223	147.41	62
165376	216	219	82.41	92
165504	233	223	87.41	171
165632	242	250	133.41	106
165760	210	210	150.41	106
165888	223	226	122.41	55
166016	243	234	92.41	129
166144	193	226	94.41	79
166272	254	232	112.41	79
166400	218	271	87.41	86
166528	221	235	95.41	99
166656	216	235	114.41	94
166784	228	267	71.41	51
166912	211	238	115.41	128
167040	194	247	79.41	48
167168	234	237	102.41	84
167296	223	260	104.41	82
167424	237	254	89.41	38
167552	211	240	109.41	60
167680	245	250	99.41	40
167808	213	259	104.41	96
167936	228	235	112.41	127
168064	229	253	69.41	85
168192	254	242	78.41	165
168320	226	262	81.41	94
168448	248	241	100.41	83
168576	223	247	105.41	73
168704	216	266	105.41	18
168832	228	207	101.41	130
168960	234	238	109.41	86
169088	246	238	70.41	73
169216	229	234	102.41	120
169344	248	248	107.41	81
169472	232	252	114.41	28
169600	222	237	107.41	79
169728	234	252	91.41	47
169856	217	268	117.41	94
169984	221	236	117.41	100
170112	212	230	141.41	115
170240	230	231	135.41	129
170368	233	249	101.41	100
170496	228	251	108.41	84
170624	212	249	100.41	42
170752	212	275	80.41	54
170880	227	256	104.41	77
171008	250	219	105.41	73
171136	216	266	121.41	67
171264	215	253	106.41	106
171392	239	240	85.41	91
171520	234	252	78.41	65
171648	194	232	124.41	83
171776	232	236	121.41	102
171904	208	277	129.41	64
172032	247	258	70.41	6
172160	229	234	75.41	28
172288	244	278	123.41	130
172416	221	231	108.41	158
172544	240	239	60.41	135
172672	245	239	117.41	77
172800	228	256	86.41	42
172928	219	270	90.41	58
173056	252	232	106.41	66
173184	243	243	52.41	63
173312	233	247	124.41	27
173440	247	198	129.41	82
173568	215	254	121.41	142
173696	206	259	112.41	81
173824	238	231	80.41	125
173952	213	262	137.41	32
174080	204	259	76.41	139
174208	254	264	92.41	153
174336	217	260	108.41	53
174464	216	220	77.41	77
174592	234	252	81.41	107
174720	240	252	81.41	111
174848	216	255	88.41	34
174976	219	243	76.41	117
175104	215	251	97.41	40
175232	223	256	96.41	139
175360	229	217	126.41	119
175488	228	238	75.41	86
175616	227	227	125.41	66
175744	193	265	83.41	57
175872	262	248	57.41	81
176000	236	218	81.41	92
176128	235	239	88.41	94
176256	212	252	102.41	57
176384	248	257	80.41	76
176512	225	228	100.41	82
176640	214	233	113.41	77
176768	206	281	93.41	82
176896	266	211	120.41	-9
177024	206	235	113.41	11
177152	243	238	93.41	114
177280	247	211	116.41	108
177408	201	238	95.41	60
177536	216	224	79.41	-9
177664	248	241	110.41	28
177792	242	259	116.41	112
177920	227	244	101.41	42
178048	243	250	79.41	94
178176	207	245	140.41	119
178304	216	232	111.41	116
178432	230	222	120.41	79
178560	244	246	103.41	38
178688	232	250	94.41	75
178816	214	250	111.41	78
178944	265	261	73.41	121
179072	228	224	129.41	147
179200	226	214	112.41	118
179328	240	242	92.41	28
179456	234	260	114.41	72
179584	216	271	120.41	223
179712	232	240	102.41	6
179840	250	253	96.41	152
179968	252	246	73.41	60
180096	234	244	73.41	111
180224	245	241	64.41	168
180352	230	239	97.41	83
180480	223	226	98.41	118
180608	207	266	66.41	90
180736	222	261	93.41	116
180864	217	221	71.41	55
180992	228	247	132.41	68
181120	216	248	103.41	116
181248	230	253	78.41	99
181376	245	255	114.41	52
181504	221	239	90.41	78
181632	221	227	72.41	141
181760	236	242	85.41	57
181888	224	219	112.41	144
182016	239	244	111.41	72
182144	218	224	78.41	139
182272	213	246	86.41	129
182400	232	234	91.41	105
182528	211	267	69.41	121
182656	224	249	109.41	115
182784	206	258	89.41	63
182912	236	232	125.41	74
183040	228	262	69.41	45
183168	219	231	118.41	110
183296	203	234	123.41	110
183424	208	235	120.41	54
183552	216	267	134.41	126
183680	222	232	99.41	70
183808	239	226	80.41	18
183936	242	266	120.41	60
184064	261	244	69.41	177
184192	212	264	108.41	37
184320	236	219	84.41	113
184448	255	243	106.41	97
184576	232	225	104.41	84
184704	228	258	103.41	89
184832	200	242	94.41	97
184960	205	224	86.41	90
185088	231	241	105.41	40
185216	240	250	126.41	98
185344	246	236	115.41	13
185472	239	264	111.41	69
185600	230	229	90.41	135
185728	224	230	99.41	125
185856	217	247	59.41	71
185984	234	246	103.41	103
186112	241	231	76.41	37
186240	226	234	105.41	92
186368	221	237	115.41	99
186496	241	232	115.41	118
186624	226	247	75.41	23
186752	210	244	112.41	5
186880	217	255	137.41	92
187008	191	232	111.41	-5
187136	224	279	97.41	42
187264	228	230	86.41	31
187392	229	226	94.41	81
187520	248	222	142.41	24
187648	224	233	124.41	26
187776	254	259	130.41	89
187904	220	215	112.41	129
188032	216	229	118.41	143
188160	225	245	67.41	21
188288	230	242	92.41	79
188416	240	234	92.41	73
188544	209	240	93.41	83
188672	257	251	97.41	55
188800	256	217	108.41	142
188928	219	230	85.41	68
189056	218	234	59.41	150
189184	247	224	106.41	16
189312	217	247	79.41	65
189440	253	258	96.41	6
189568	223	236	83.41	113
189696	219	251	106.41	95
189824	277	229	120.41	155
189952	216	257	84.41	65
190080	222	256	113.41	58
190208	244	277	100.41	90
190336	235	222	78.41	12
190464	241	258	112.41	13
190592	252	229	122.41	95
190720	228	228	105.41	83
190848	233	256	110.41	81
190976	211	250	124.41	50
191104	230	257	87.41	33
191232	229	234	82.41	163
191360	224	238	53.41	125
191488	230	233	133.41	140
191616	232	250	73.41	120
191744	212	233	97.41	76
191872	245	270	83.41	61
192000	241	222	143.41	107
192128	243	265	84.41	85
192256	235	269	65.41	75
192384	238	218	116.41	90
192512	231	234	95.41	136
192640	213	280	105.41	55
192768	254	264	93.41	100
192896	218	218	97.41	63
193024	235	230	95.41	18
193152	238	265	133.41	37
193280	236	238	103.41	31
193408	219	237	79.41	50
193536	225	220	100.41	68
193664	243	231	101.41	124
193792	232	218	125.41	156
193920	242	247	50.41	108
194048	226	243	108.41	65
194176	205	288	135.41	130
194304	234	251	80.41	101
194432	207	246	110.41	104
194560	220	267	87.41	63
194688	234	256	102.41	66
194816	196	249	108.41	124
194944	222	253	81.41	118
195072	244	254	100.41	74
195200	223	250	113.41	110
195328	194	251	113.41	106
195456	264	230	88.41	66
195584	239	255	60.41	53
195712	236	227	94.41	62
195840	242	230	118.41	75
195968	225	257	76.41	22
196096	206	236	86.41	82
196224	258	245	93.41	41
196352	225	231	116.41	66
196480	225	209	69.41	62
196608	206	252	90.41	118
196736	230	255	120.41	117
196864	229	214	92.41	86
196992	189	235	88.41	77
197120	216	258	78.41	61
197248	213	264	97.41	139
197376	225	241	102.41	68
197504	235	240	96.41	76
197632	229	229	64.41	107
197760	229	251	113.41	101
197888	206	238	90.41	70
198016	213	248	107.41	61
198144	244	243	77.41	103
198272	222	234	138.41	18
198400	236	266	102.41	124
198528	210	273	96.41	88
198656	219	254	119.41	79
198784	250	234	109.41	74
198912	215	250	107.41	155
199040	230	243	94.41	83
199168	227	222	131.41	47
199296	242	230	71.41	114
199424	232	241	113.41	37
199552	214	227	77.41	95
199680	227	239	88.41	73
199808	221	260	108.41	70
199936	224	236	100.41	12
200064	246	210	66.41	162
200192	213	230	104.41	105
200320	247	244	85.41	46
200448	234	241	111.41	6
200576	240	237	104.41	98
200704	220	246	105.41	65
200832	226	235	87.41	129
200960	215	244	96.41	138
201088	271	248	109.41	145
201216	250	260	97.41	122
201344	243	233	115.41	132
201472	227	237	91.41	100
201600	223	225	101.41	36
201728	257	271	112.41	152
201856	236	262	100.41	9
201984	202	250	127.41	91
202112	242	230	90.41	65
202240	202	276	109.41	167
202368	262	265	123.41	39
202496	224	247	119.41	104
202624	214	208	84.41	170
202752	261	226	74.41	73
202880	226	250	106.41	70
203008	196	228	122.41	28
203136	242	254	152.41	83
203264	215	256	104.41	60
203392	218	254	102.41	90
203520	237	258	95.41	69
203648	230	250	82.41	42
203776	209	243	97.41	42
203904	250	239	69.41	65
204032	274	259	107.41	47
204160	222	249	131.41	59
204288	225	221	121.41	125
204416	236	248	110.41	116
204544	216	243	144.41	61
204672	231	251	104.41	116
204800	218	213	71.41	83
204928	239	244	133.41	123
205056	234	222	60.41	83
205184	223	233	107.41	111
205312	253	254	78.41	134
205440	219	242	110.41	89
205568	183	254	70.41	94
205696	216	264	100.41	95
205824	230	265	81.41	54
205952	199	225	106.41	144
206080	236	226	106.41	65
206208	233	235	105.41	69
206336	213	231	74.41	45
206464	211	213	110.41	59
206592	231	225	118.41	124
206720	216	247	56.41	105
206848	223	228	102.41	112
206976	241	251	74.41	60
207104	237	228	126.41	132
207232	213	249	71.41	129
207360	227	268	109.41	38
207488	249	243	133.41	54
207616	236	254	99.41	85
207744	213	255	118.41	90
207872	226	287	85.41	109
208000	205	261	142.41	150
208128	214	234	115.41	229
208256	249	240	81.41	80
208384	218	233	98.41	63
208512	219	263	117.41	6
208640	236	249	72.41	110
208768	202	218	123.41	113
208896	238	247	62.41	67
209024	221	248	131.41	64
209152	232	222	81.41	90
209280	260	232	100.41	54
209408	247	254	96.41	5
209536	242	268	97.41	2
209664	219	241	82.41	73
209792	229	247	53.41	58
209920	238	213	102.41	128
210048	243	230	100.41	64
210176	215	267	67.41	36
210304	214	243	55.41	93
210432	208	255	85.41	81
210560	180	261	109.41	95
210688	227	244	96.41	63
210816	255	229	116.41	63
210944	233	235	120.41	112
211072	219	272	68.41	140
211200	246	226	135.41	66
211328	227	233	78.41	134
211456	229	223	128.41	92
211584	229	255	117.41	81
211712	237	225	104.41	134
211840	239	242	96.41	83
211968	222	235	73.41	144
212096	223	240	75.41	112
212224	230	260	81.41	141
212352	226	254	90.41	125
212480	247	262	112.41	73
212608	237	250	101.41	43
212736	237	247	133.41	59
212864	258	248	129.41	123
212992	236	222	125.41	60
213120	228	227	92.41	87
213248	224	252	116.41	144
213376	211	244	75.41	79
213504	226	253	119.41	135
213632	238	230	118.41	77
213760	240	203	110.41	56
213888	224	236	104.41	137
214016	228	245	101.41	83
214144	206	254	80.41	100
214272	212	265	74.41	65
214400	259	280	119.41	61
214528	215	248	117.41	130
214656	232	231	51.41	51
214784	231	245	155.41	79
214912	181	231	137.41	115
215040	244	205	120.41	29
215168	245	231	104.41	108
215296	236	242	96.41	48
215424	229	273	95.41	106
215552	219	262	91.41	133
215680	224	230	106.41	106
215808	229	245	103.41	72
215936	201	207	152.41	126
216064	232	232	98.41	90
216192	206	239	140.41	125
216320	246	254	110.41	67
216448	215	249	104.41	92
216576	236	241	110.41	197
216704	193	202	56.41	70
216832	241	238	104.41	102
216960	239	221	110.41	194
217088	244	231	102.41	95
217216	220	226	113.41	58
217344	218	274	96.41	51
217472	193	254	79.41	21
217600	241	241	81.41	59
217728	206	238	107.41	32
217856	221	239	96.41	94
217984	256	255	98.41	75
218112	229	222	118.41	14
218240	224	265	60.41	98
218368	251	246	99.41	94
218496	249	234	131.41	115
218624	247	239	143.41	56
218752	246	245	71.41	40
218880	228	224	115.41	96
219008	247	243	114.41	96
219136	234	250	62.41	95
219264	240	244	114.41	65
219392	220	274	81.41	46
219520	222	229	127.41	78
219648	216	245	100.41	88
219776	220	241	78.41	111
219904	204	252	76.41	96
220032	220	229	90.41	65
220160	244	224	78.41	105
220288	230	250	109.41	109
220416	241	224	85.41	-8
220544	225	243	111.41	101
220672	236	243	95.41	91
220800	229	237	96.41	42
220928	228	250	132.41	94
221056	220	223	104.41	136
221184	215	257	99.41	133
221312	238	267	87.41	43
221440	261	232	85.41	70
221568	209	230	88.41	50
221696	229	227	97.41	61
221824	247	236	87.41	40
221952	252	234	103.41	73
222080	209	222	71.41	64
222208	229	245	102.41	161
222336	220	256	125.41	57
222464	236	249	105.41	68
222592	235	248	97.41	100
222720	227	237	96.41	105
222848	237	271	121.41	117
222976	225	245	132.41	-8
223104	237	249	122.41	104
223232	215	239	112.41	87
223360	207	236	83.41	119
223488	219	241	59.41	69
223616	244	246	67.41	148
223744	229	247	65.41	87
223872	235	254	67.41	78
224000	274	228	104.41	40
224128	220	265	85.41	54
224256	211	248	89.41	90
224384	226	254	94.41	71
224512	211	260	96.41	134
224640	207	256	66.41	107
224768	197	240	116.41	108
224896	214	272	123.41	168
225024	234	233	109.41	63
225152	237	248	154.41	37
225280	226	242	73.41	59
225408	215	278	82.41	103
225536	216	224	64.41	155
225664	213	250	113.41	141
225792	236	234	121.41	89
225920	208	253	122.41	131
226048	233	234	156.41	127
226176	241	229	100.41	64
226304	236	216	71.41	65
226432	230	223	116.41	159
226560	216	226	81.41	62
226688	219	269	115.41	67
226816	210	232	110.41	106
226944	224	220	122.41	123
227072	235	242	62.41	41
227200	249	230	83.41	76
227328	243	268	135.41	83
227456	231	289	89.41	90
227584	248	267	97.41	116
227712	237	212	89.41	87
227840	231	225	115.41	69
227968	214	253	112.41	70
228096	236	269	98.41	63
228224	217	265	100.41	94
228352	238	265	87.41	54
228480	214	226	90.41	26
228608	237	246	89.41	72
228736	229	239	80.41	87
228864	205	275	113.41	101
228992	242	238	84.41	67
229120	235	230	83.41	120
229248	215	248	76.41	122
229376	221	257	85.41	72
229504	224	251	83.41	144
229632	220	241	76.41	96
229760	226	237	73.41	92
229888	249	215	74.41	89
230016	224	250	75.41	73
230144	235	248	94.41	136
230272	239	261	91.41	144
230400	221	254	73.41	64
230528	246	239	52.41	104
230656	220	227	107.41	129
230784	213	245	112.41	75
230912	236	226	64.41	65
231040	206	234	132.41	3
231168	207	257	122.41	47
231296	234	226	119.41	100
231424	243	254	104.41	107
231552	213	231	85.41	28
231680	231	237	107.41	103
231808	206	245	114.41	145
231936	210	227	94.41	89
232064	253	244	109.41	93
232192	245	232	92.41	93
232320	207	240	117.41	115
232448	236	259	98.41	94
232576	210	239	81.41	88
232704	216	242	87.41	86
232832	224	237	90.41	79
232960	208	255	81.41	98
233088	218	243	141.41	99
233216	223	210	75.41	128
233344	212	239	109.41	110
233472	249	239	156.41	95
233600	240	217	104.41	21
233728	219	243	79.41	90
233856	222	248	88.41	33
233984	217	255	100.41	151
234112	232	240	105.41	77
234240	241	229	127.41	61
234368	218	232	72.41	113
234496	236	229	132.41	103
234624	236	216	82.41	28
234752	232	238	88.41	73
234880	236	253	114.41	124
235008	226	259	72.41	106
235136	233	267	97.41	8
235264	207	264	67.41	52
235392	207	258	85.41	104
235520	217	250	74.41	60
235648	224	272	111.41	17
235776	218	272	164.41	77
235904	237	234	119.41	78
236032	235	219	115.41	68
236160	238	267	77.41	99
236288	245	222	113.41	67
236416	249	236	124.41	48
236544	225	238	55.41	93
236672	214	237	84.41	136
236800	212	258	88.41	85
236928	197	240	116.41	98
237056	231	229	113.41	136
237184	242	263	103.41	110
237312	215	237	81.41	111
237440	227	220	74.41	65
237568	230	233	99.41	110
237696	208	201	159.41	167
237824	201	254	93.41	104
237952	253	230	116.41	35
238080	210	219	130.41	92
238208	220	238	65.41	70
238336	240	234	91.41	213
238464	219	225	84.41	108
238592	229	242	85.41	136
238720	250	265	100.41	65
238848	197	250	106.41	88
238976	232	235	107.41	55
239104	231	213	110.41	75
239232	208	250	70.41	71
239360	237	240	109.41	56
239488	259	270	80.41	79
239616	222	223	125.41	60
239744	214	258	119.41	75
239872	231	242	45.41	31
240000	215	220	102.41	110
240128	239	246	112.41	74
240256	226	245	97.41	91
240384	209	220	87.41	62
240512	222	233	106.41	68
240640	225	241	71.41	78
240768	228	220	120.41	69
240896	214	221	75.41	-8
241024	239	222	75.41	62
241152	228	245	99.41	100
241280	227	290	107.41	91
241408	220	254	97.41	95
241536	218	242	117.41	95
241664	233	246	96.41	83
241792	243	230	73.41	74
241920	212	258	114.41	142
242048	225	254	125.41	78
242176	245	239	76.41	111
242304	211	259	109.41	25
242432	233	226	107.41	52
242560	225	226	93.41	101
242688	218	241	98.41	99
242816	223	232	105.41	65
242944	229	244	132.41	167
243072	241	231	79.41	68
243200	222	252	108.41	51
243328	239	245	124.41	104
243456	226	211	121.41	146
243584	248	258	75.41	45
243712	237	234	70.41	125
243840	238	220	78.41	79
243968	249	242	113.41	120
244096	226	249	113.41	93
244224	213	239	86.41	55
244352	246	254	133.41	45
244480	235	239	96.41	119
244608	210	276	124.41	102
244736	208	246	91.41	104
244864	230	249	101.41	83
244992	245	246	112.41	88
245120	224	229	99.41	67
245248	193	249	127.41	82
245376	213	236	67.41	118
245504	247	225	95.41	113
245632	219	235	71.41	97
245760	225	244	97.41	113
245888	221	269	129.41	71
246016	232	250	117.41	58
246144	237	238	112.41	52
246272	250	261	96.41	126
246400	247	265	118.41	77
246528	260	242	78.41	106
246656	253	221	89.41	79
246784	238	238	117.41	93
246912	252	269	89.41	70
247040	236	206	118.41	120
247168	214	238	109.41	77
247296	232	202	95.41	111
247424	222	224	141.41	-33
247552	226	240	103.41	78
247680	227	227	105.41	115
247808	248	235	54.41	12
247936	230	219	118.41	79
248064	219	265	89.41	62
248192	208	216	42.41	121
248320	231	242	101.41	55
248448	204	234	114.41	81
248576	221	223	130.41	64
248704	215	239	108.41	73
248832	232	221	78.41	128
248960	254	257	118.41	157
249088	219	259	72.41	123
249216	222	240	89.41	76
249344	214	262	95.41	86
249472	230	260	114.41	70
249600	215	250	89.41	118
249728	244	214	112.41	78
249856	224	234	105.41	124
249984	220	252	89.41	94
			86.41	69
