# Supplementary material for: Triplet-driven chemical reactivity of β-carotene and its biological implications
Source: Nat Commun. 2022 May 5;13:2474. doi: 10.1038/s41467-022-30095-z (PMC9072317; doi:10.1038/s41467-022-30095-z)
Supplement: Supplementary file 3 — Source Data [file 41467_2022_30095_MOESM3_ESM.zip › figure5/SingletOxygen/EPO58SingletO.xls]

## Sheet: Sheet1
time [ns]	EPO58air	bg	EPO58Ar	EPO58O2	airHisNaN3
128
256	24580.4	60202	24249.1	28864.9	23528.4
384	3654.41	1278	1800.11	11573.9	1529.4
512	2996.41	801	870.11	10769.9	883.4
640	2808.41	761	762.11	10596.9	717.4
768	2642.41	528	672.11	10406.9	500.4
896	2678.41	562	591.11	10419.9	378.4
1024	2558.41	477	589.11	10358.9	327.4
1152	2616.41	449	580.11	10234.9	267.4
1280	2480.41	436	614.11	10249.9	286.4
1408	2351.41	301	566.11	10023.9	289.4
1536	2296.41	350	591.11	9857.89	235.4
1664	2367.41	315	640.11	9952.89	235.4
1792	2387.41	381	641.11	9762.89	200.4
1920	2343.41	385	625.11	9708.89	186.4
2048	2235.41	305	635.11	9582.89	197.4
2176	2261.41	352	607.11	9482.89	136.4
2304	2252.41	230	686.11	9499.89	164.4
2432	2229.41	270	640.11	9452.89	157.4
2560	2159.41	297	641.11	9357.89	161.4
2688	2183.41	305	619.11	9277.89	181.4
2816	2081.41	286	698.11	9043.89	153.4
2944	2123.41	282	693.11	9254.89	125.4
3072	2084.41	213	646.11	9136.89	93.4
3200	2103.41	251	674.11	8852.89	135.4
3328	1927.41	215	690.11	8849.89	107.4
3456	2000.41	269	661.11	8855.89	138.4
3584	2095.41	223	634.11	8746.89	110.4
3712	1979.41	271	684.11	8700.89	110.4
3840	1994.41	172	734.11	8698.89	126.4
3968	1937.41	196	699.11	8776.89	173.4
4096	1885.41	290	706.11	8500.89	132.4
4224	1949.41	189	743.11	8643.89	136.4
4352	1933.41	260	704.11	8432.89	142.4
4480	2026.41	185	680.11	8320.89	115.4
4608	1871.41	238	705.11	8450.89	131.4
4736	1857.41	246	687.11	8301.89	135.4
4864	1840.41	235	745.11	8216.89	110.4
4992	1858.41	209	680.11	8275.89	117.4
5120	1828.41	209	667.11	8108.89	108.4
5248	1827.41	254	743.11	8038.89	130.4
5376	1765.41	222	704.11	8178.89	99.4
5504	1907.41	250	695.11	7988.89	113.4
5632	1782.41	247	699.11	8011.89	99.4
5760	1777.41	138	695.11	7961.89	118.4
5888	1735.41	214	688.11	7726.89	84.4
6016	1695.41	208	727.11	7813.89	152.4
6144	1769.41	167	706.11	7527.89	82.4
6272	1692.41	234	713.11	7519.89	105.4
6400	1856.41	146	699.11	7507.89	119.4
6528	1772.41	219	759.11	7393.89	134.4
6656	1691.41	198	699.11	7503.89	115.4
6784	1665.41	227	677.11	7356.89	88.4
6912	1747.41	262	699.11	7368.89	135.4
7040	1657.41	188	714.11	7319.89	141.4
7168	1593.41	241	659.11	7225.89	118.4
7296	1626.41	201	722.11	7169.89	91.4
7424	1650.41	178	695.11	7153.89	93.4
7552	1613.41	252	695.11	7000.89	119.4
7680	1554.41	197	695.11	7091.89	88.4
7808	1592.41	236	684.11	6998.89	105.4
7936	1608.41	239	682.11	6994.89	86.4
8064	1623.41	160	643.11	6867.89	126.4
8192	1549.41	240	675.11	6887.89	126.4
8320	1577.41	197	686.11	6805.89	101.4
8448	1543.41	216	632.11	6607.89	107.4
8576	1517.41	246	628.11	6721.89	91.4
8704	1551.41	120	666.11	6704.89	111.4
8832	1487.41	225	679.11	6672.89	102.4
8960	1481.41	173	646.11	6540.89	111.4
9088	1522.41	209	749.11	6466.89	122.4
9216	1525.41	175	670.11	6512.89	87.4
9344	1508.41	233	655.11	6468.89	105.4
9472	1406.41	211	643.11	6230.89	88.4
9600	1366.41	198	606.11	6417.89	90.4
9728	1437.41	188	672.11	6342.89	116.4
9856	1401.41	158	637.11	6236.89	98.4
9984	1379.41	242	607.11	6260.89	113.4
10112	1371.41	188	642.11	6080.89	105.4
10240	1419.41	211	631.11	6114.89	91.4
10368	1287.41	209	639.11	6150.89	94.4
10496	1392.41	120	594.11	6094.89	140.4
10624	1377.41	208	616.11	5828.89	105.4
10752	1403.41	234	642.11	6016.89	104.4
10880	1375.41	214	608.11	5873.89	109.4
11008	1377.41	243	615.11	5838.89	108.4
11136	1325.41	191	595.11	5894.89	96.4
11264	1413.41	211	569.11	5743.89	109.4
11392	1340.41	205	578.11	5662.89	102.4
11520	1323.41	200	577.11	5804.89	85.4
11648	1333.41	240	637.11	5694.89	111.4
11776	1293.41	176	623.11	5768.89	89.4
11904	1228.41	271	621.11	5653.89	82.4
12032	1330.41	243	564.11	5461.89	107.4
12160	1312.41	170	632.11	5553.89	78.4
12288	1253.41	163	606.11	5348.89	105.4
12416	1311.41	184	600.11	5455.89	105.4
12544	1189.41	197	577.11	5503.89	90.4
12672	1155.41	200	568.11	5201.89	117.4
12800	1237.41	208	589.11	5212.89	81.4
12928	1080.41	215	591.11	5324.89	128.4
13056	1234.41	210	534.11	5327.89	94.4
13184	1240.41	218	566.11	5298.89	109.4
13312	1203.41	187	572.11	5181.89	120.4
13440	1160.41	263	504.11	5046.89	99.4
13568	1133.41	187	596.11	5057.89	81.4
13696	1146.41	196	560.11	5042.89	72.4
13824	1109.41	295	560.11	5030.89	60.4
13952	1107.41	203	589.11	5015.89	78.4
14080	1145.41	196	514.11	4877.89	113.4
14208	1096.41	263	564.11	4921.89	109.4
14336	1059.41	159	554.11	4872.89	88.4
14464	1076.41	252	550.11	4863.89	116.4
14592	1077.41	197	490.11	4797.89	50.4
14720	1104.41	229	526.11	4756.89	71.4
14848	1117.41	201	514.11	4762.89	103.4
14976	1057.41	192	521.11	4707.89	105.4
15104	1000.41	149	527.11	4656.89	110.4
15232	1067.41	237	528.11	4682.89	93.4
15360	1045.41	263	525.11	4618.89	99.4
15488	1071.41	234	512.11	4500.89	89.4
15616	1083.41	145	527.11	4424.89	123.4
15744	1061.41	135	500.11	4530.89	104.4
15872	1103.41	205	526.11	4550.89	98.4
16000	1012.41	184	489.11	4550.89	121.4
16128	1010.41	254	508.11	4515.89	120.4
16256	1059.41	199	493.11	4487.89	108.4
16384	1007.41	187	580.11	4218.89	97.4
16512	966.41	169	477.11	4347.89	91.4
16640	1033.41	211	507.11	4339.89	113.4
16768	945.41	180	505.11	4189.89	105.4
16896	926.41	216	503.11	4114.89	117.4
17024	924.41	207	501.11	4218.89	119.4
17152	932.41	130	491.11	4103.89	100.4
17280	1025.41	196	506.11	4121.89	116.4
17408	934.41	163	502.11	4129.89	116.4
17536	901.41	196	452.11	4031.89	99.4
17664	941.41	267	463.11	4057.89	91.4
17792	888.41	224	548.11	3986.89	111.4
17920	901.41	190	436.11	4005.89	78.4
18048	932.41	118	447.11	3969.89	91.4
18176	942.41	166	460.11	3897.89	64.4
18304	899.41	305	430.11	3902.89	114.4
18432	913.41	215	465.11	3923.89	108.4
18560	885.41	144	443.11	3824.89	81.4
18688	942.41	154	443.11	3813.89	52.4
18816	839.41	195	475.11	3729.89	94.4
18944	915.41	264	458.11	3806.89	93.4
19072	832.41	198	440.11	3614.89	56.4
19200	818.41	188	438.11	3697.89	114.4
19328	867.41	201	458.11	3643.89	126.4
19456	882.41	229	458.11	3775.89	112.4
19584	825.41	147	440.11	3673.89	124.4
19712	807.41	150	487.11	3639.89	90.4
19840	835.41	211	449.11	3655.89	85.4
19968	849.41	219	470.11	3561.89	77.4
20096	823.41	207	444.11	3550.89	85.4
20224	819.41	144	416.11	3549.89	77.4
20352	825.41	177	404.11	3471.89	82.4
20480	793.41	209	458.11	3511.89	94.4
20608	785.41	142	443.11	3415.89	97.4
20736	749.41	175	390.11	3454.89	65.4
20864	805.41	185	419.11	3351.89	106.4
20992	801.41	248	376.11	3303.89	77.4
21120	820.41	176	409.11	3356.89	88.4
21248	777.41	221	429.11	3399.89	123.4
21376	784.41	206	362.11	3244.89	90.4
21504	784.41	168	385.11	3253.89	107.4
21632	777.41	204	387.11	3227.89	116.4
21760	745.41	208	370.11	3101.89	91.4
21888	763.41	247	390.11	3141.89	104.4
22016	813.41	171	387.11	3141.89	116.4
22144	806.41	223	394.11	3094.89	102.4
22272	749.41	126	421.11	3137.89	113.4
22400	711.41	170	392.11	3143.89	70.4
22528	675.41	163	417.11	3049.89	118.4
22656	699.41	231	364.11	3069.89	111.4
22784	729.41	170	375.11	2951.89	104.4
22912	665.41	175	421.11	3009.89	105.4
23040	764.41	159	379.11	2989.89	91.4
23168	693.41	209	357.11	3054.89	87.4
23296	645.41	157	357.11	2969.89	73.4
23424	680.41	210	388.11	2926.89	86.4
23552	682.41	259	356.11	2931.89	78.4
23680	717.41	149	395.11	2876.89	84.4
23808	693.41	160	361.11	2796.89	93.4
23936	710.41	221	380.11	2826.89	98.4
24064	652.41	237	383.11	2755.89	106.4
24192	705.41	183	363.11	2795.89	88.4
24320	666.41	199	354.11	2758.89	79.4
24448	672.41	234	364.11	2751.89	124.4
24576	622.41	141	323.11	2832.89	97.4
24704	635.41	203	372.11	2799.89	127.4
24832	586.41	217	362.11	2757.89	109.4
24960	637.41	149	358.11	2684.89	100.4
25088	615.41	209	365.11	2708.89	85.4
25216	641.41	149	328.11	2598.89	73.4
25344	611.41	212	358.11	2588.89	100.4
25472	648.41	118	344.11	2621.89	109.4
25600	600.41	142	311.11	2565.89	126.4
25728	572.41	98	359.11	2538.89	76.4
25856	626.41	125	313.11	2542.89	68.4
25984	602.41	254	325.11	2530.89	109.4
26112	622.41	191	299.11	2614.89	75.4
26240	580.41	130	310.11	2498.89	105.4
26368	590.41	166	313.11	2472.89	99.4
26496	611.41	234	309.11	2444.89	131.4
26624	648.41	171	326.11	2401.89	97.4
26752	614.41	215	320.11	2462.89	118.4
26880	547.41	179	329.11	2363.89	80.4
27008	560.41	133	332.11	2463.89	80.4
27136	593.41	153	323.11	2458.89	109.4
27264	568.41	234	347.11	2322.89	73.4
27392	511.41	189	314.11	2441.89	118.4
27520	574.41	193	304.11	2376.89	99.4
27648	534.41	163	319.11	2259.89	72.4
27776	554.41	168	298.11	2270.89	98.4
27904	550.41	109	254.11	2226.89	88.4
28032	545.41	195	317.11	2264.89	106.4
28160	494.41	140	331.11	2336.89	59.4
28288	509.41	231	307.11	2156.89	61.4
28416	473.41	175	303.11	2182.89	125.4
28544	583.41	241	266.11	2228.89	116.4
28672	482.41	218	310.11	2178.89	81.4
28800	479.41	89	292.11	2125.89	107.4
28928	556.41	189	338.11	2149.89	100.4
29056	529.41	201	248.11	2153.89	68.4
29184	511.41	175	297.11	2144.89	79.4
29312	519.41	182	272.11	2091.89	64.4
29440	502.41	264	303.11	1998.89	128.4
29568	524.41	140	247.11	2065.89	111.4
29696	486.41	159	313.11	2077.89	101.4
29824	478.41	138	258.11	2016.89	100.4
29952	468.41	109	325.11	1959.89	128.4
30080	460.41	170	305.11	2090.89	91.4
30208	476.41	182	286.11	2000.89	84.4
30336	499.41	179	304.11	1944.89	111.4
30464	492.41	167	330.11	1987.89	91.4
30592	466.41	172	265.11	1992.89	107.4
30720	461.41	190	292.11	1929.89	98.4
30848	485.41	174	276.11	1929.89	104.4
30976	497.41	126	275.11	1843.89	96.4
31104	458.41	191	294.11	1902.89	110.4
31232	474.41	207	295.11	1962.89	109.4
31360	465.41	159	271.11	1827.89	93.4
31488	437.41	200	284.11	1866.89	67.4
31616	430.41	183	276.11	1817.89	95.4
31744	465.41	189	277.11	1733.89	117.4
31872	427.41	238	281.11	1865.89	89.4
32000	487.41	159	265.11	1815.89	75.4
32128	430.41	137	317.11	1817.89	101.4
32256	459.41	157	262.11	1764.89	90.4
32384	413.41	131	241.11	1761.89	80.4
32512	472.41	166	264.11	1693.89	115.4
32640	425.41	163	290.11	1827.89	116.4
32768	460.41	130	277.11	1741.89	88.4
32896	429.41	201	300.11	1758.89	96.4
33024	443.41	188	232.11	1670.89	76.4
33152	397.41	145	278.11	1697.89	112.4
33280	425.41	167	275.11	1781.89	105.4
33408	458.41	125	284.11	1623.89	82.4
33536	440.41	169	229.11	1685.89	92.4
33664	416.41	112	274.11	1596.89	101.4
33792	494.41	130	251.11	1674.89	114.4
33920	455.41	117	237.11	1562.89	118.4
34048	454.41	160	234.11	1578.89	71.4
34176	408.41	155	243.11	1674.89	112.4
34304	362.41	180	253.11	1561.89	105.4
34432	379.41	155	232.11	1506.89	73.4
34560	415.41	113	240.11	1584.89	112.4
34688	423.41	122	236.11	1616.89	93.4
34816	357.41	181	281.11	1554.89	118.4
34944	386.41	211	230.11	1518.89	85.4
35072	391.41	182	248.11	1521.89	64.4
35200	382.41	81	273.11	1522.89	58.4
35328	377.41	132	276.11	1510.89	103.4
35456	428.41	107	252.11	1458.89	99.4
35584	387.41	178	211.11	1506.89	133.4
35712	411.41	117	244.11	1411.89	81.4
35840	393.41	210	240.11	1494.89	81.4
35968	385.41	155	246.11	1442.89	77.4
36096	335.41	197	220.11	1426.89	106.4
36224	374.41	138	252.11	1424.89	94.4
36352	400.41	118	239.11	1445.89	100.4
36480	398.41	170	212.11	1422.89	106.4
36608	343.41	196	238.11	1339.89	94.4
36736	374.41	136	239.11	1450.89	92.4
36864	380.41	217	249.11	1368.89	93.4
36992	372.41	114	191.11	1411.89	105.4
37120	375.41	218	206.11	1409.89	94.4
37248	367.41	182	227.11	1340.89	90.4
37376	406.41	169	248.11	1386.89	76.4
37504	346.41	118	244.11	1349.89	108.4
37632	382.41	244	241.11	1321.89	71.4
37760	384.41	139	192.11	1353.89	111.4
37888	351.41	177	199.11	1410.89	78.4
38016	324.41	155	194.11	1284.89	79.4
38144	366.41	112	222.11	1266.89	100.4
38272	352.41	179	245.11	1224.89	78.4
38400	356.41	116	200.11	1254.89	125.4
38528	351.41	103	210.11	1240.89	77.4
38656	366.41	140	243.11	1291.89	100.4
38784	327.41	151	219.11	1257.89	105.4
38912	323.41	211	194.11	1306.89	129.4
39040	325.41	138	208.11	1189.89	72.4
39168	351.41	176	213.11	1219.89	125.4
39296	352.41	125	239.11	1218.89	111.4
39424	335.41	154	205.11	1181.89	109.4
39552	311.41	140	226.11	1175.89	108.4
39680	326.41	146	231.11	1140.89	75.4
39808	302.41	174	207.11	1135.89	95.4
39936	333.41	130	219.11	1139.89	89.4
40064	342.41	142	207.11	1119.89	91.4
40192	298.41	211	209.11	1183.89	72.4
40320	292.41	98	186.11	1132.89	84.4
40448	347.41	165	186.11	1108.89	125.4
40576	344.41	149	237.11	1141.89	110.4
40704	290.41	185	219.11	1121.89	106.4
40832	322.41	136	196.11	1166.89	81.4
40960	287.41	190	170.11	1108.89	87.4
41088	308.41	159	215.11	1116.89	99.4
41216	264.41	166	148.11	1118.89	106.4
41344	311.41	181	195.11	1099.89	97.4
41472	296.41	158	182.11	1029.89	82.4
41600	322.41	104	217.11	1051.89	87.4
41728	312.41	69	184.11	1017.89	104.4
41856	300.41	168	234.11	1054.89	101.4
41984	247.41	112	203.11	1042.89	72.4
42112	276.41	201	175.11	988.89	83.4
42240	283.41	144	193.11	1021.89	106.4
42368	327.41	128	177.11	1049.89	121.4
42496	317.41	173	210.11	1014.89	90.4
42624	305.41	170	194.11	1038.89	106.4
42752	342.41	119	203.11	997.89	86.4
42880	299.41	154	186.11	978.89	86.4
43008	279.41	163	200.11	970.89	66.4
43136	305.41	166	230.11	958.89	117.4
43264	291.41	88	179.11	938.89	137.4
43392	267.41	189	198.11	976.89	73.4
43520	270.41	130	191.11	938.89	83.4
43648	271.41	241	232.11	933.89	100.4
43776	286.41	200	170.11	904.89	108.4
43904	307.41	126	189.11	960.89	91.4
44032	258.41	146	172.11	899.89	81.4
44160	260.41	203	208.11	960.89	93.4
44288	241.41	136	196.11	879.89	77.4
44416	246.41	96	191.11	900.89	120.4
44544	268.41	185	179.11	1005.89	113.4
44672	268.41	100	184.11	944.89	111.4
44800	276.41	94	183.11	896.89	69.4
44928	279.41	161	173.11	901.89	91.4
45056	288.41	151	181.11	913.89	66.4
45184	258.41	158	164.11	885.89	85.4
45312	230.41	77	192.11	835.89	111.4
45440	248.41	118	148.11	822.89	78.4
45568	320.41	150	179.11	851.89	107.4
45696	278.41	156	164.11	851.89	119.4
45824	247.41	88	155.11	852.89	117.4
45952	268.41	53	201.11	859.89	88.4
46080	244.41	96	199.11	814.89	102.4
46208	251.41	154	166.11	828.89	75.4
46336	247.41	31	174.11	820.89	103.4
46464	223.41	67	165.11	875.89	89.4
46592	286.41	167	172.11	799.89	73.4
46720	269.41	193	177.11	823.89	114.4
46848	241.41	146	183.11	766.89	141.4
46976	203.41	157	179.11	782.89	85.4
47104	251.41	166	182.11	758.89	110.4
47232	290.41	151	191.11	830.89	95.4
47360	273.41	58	171.11	808.89	108.4
47488	213.41	120	168.11	768.89	89.4
47616	275.41	83	176.11	805.89	105.4
47744	270.41	112	166.11	771.89	110.4
47872	252.41	155	166.11	762.89	111.4
48000	211.41	104	176.11	811.89	83.4
48128	176.41	122	169.11	750.89	88.4
48256	231.41	154	128.11	763.89	126.4
48384	237.41	88	165.11	769.89	95.4
48512	243.41	152	187.11	713.89	87.4
48640	219.41	136	171.11	757.89	102.4
48768	208.41	98	146.11	699.89	95.4
48896	211.41	186	178.11	722.89	114.4
49024	274.41	53	186.11	688.89	65.4
49152	258.41	135	193.11	731.89	107.4
49280	258.41	79	164.11	666.89	90.4
49408	199.41	114	193.11	690.89	100.4
49536	199.41	113	178.11	758.89	88.4
49664	213.41	119	149.11	690.89	92.4
49792	245.41	118	157.11	719.89	102.4
49920	233.41	91	166.11	731.89	61.4
50048	275.41	149	174.11	684.89	75.4
50176	255.41	180	169.11	661.89	79.4
50304	212.41	77	154.11	716.89	97.4
50432	258.41	87	135.11	657.89	83.4
50560	176.41	198	176.11	690.89	83.4
50688	236.41	118	173.11	686.89	106.4
50816	223.41	90	174.11	599.89	77.4
50944	201.41	89	162.11	690.89	82.4
51072	239.41	141	157.11	682.89	101.4
51200	201.41	167	157.11	600.89	117.4
51328	186.41	96	138.11	643.89	111.4
51456	198.41	82	159.11	644.89	112.4
51584	205.41	133	157.11	628.89	100.4
51712	206.41	180	111.11	635.89	70.4
51840	214.41	146	172.11	650.89	74.4
51968	167.41	94	162.11	617.89	97.4
52096	242.41	153	148.11	605.89	94.4
52224	230.41	126	124.11	598.89	115.4
52352	178.41	123	148.11	628.89	102.4
52480	209.41	212	147.11	617.89	98.4
52608	213.41	66	154.11	627.89	103.4
52736	183.41	122	150.11	600.89	79.4
52864	215.41	165	167.11	658.89	87.4
52992	175.41	177	165.11	589.89	110.4
53120	246.41	137	114.11	598.89	85.4
53248	215.41	130	119.11	618.89	118.4
53376	222.41	90	150.11	607.89	80.4
53504	233.41	102	127.11	577.89	111.4
53632	182.41	170	144.11	572.89	120.4
53760	169.41	121	142.11	517.89	91.4
53888	199.41	136	148.11	556.89	115.4
54016	201.41	122	122.11	602.89	100.4
54144	182.41	124	178.11	529.89	66.4
54272	175.41	153	113.11	570.89	112.4
54400	190.41	123	142.11	560.89	118.4
54528	210.41	46	153.11	586.89	116.4
54656	196.41	109	162.11	487.89	126.4
54784	191.41	73	150.11	550.89	112.4
54912	214.41	25	125.11	550.89	87.4
55040	230.41	147	153.11	556.89	58.4
55168	174.41	97	142.11	526.89	82.4
55296	160.41	111	147.11	564.89	135.4
55424	169.41	124	152.11	547.89	77.4
55552	178.41	94	139.11	517.89	82.4
55680	167.41	174	153.11	496.89	98.4
55808	176.41	90	145.11	516.89	94.4
55936	199.41	113	160.11	460.89	132.4
56064	180.41	173	155.11	529.89	72.4
56192	202.41	153	153.11	489.89	86.4
56320	171.41	128	124.11	510.89	83.4
56448	143.41	122	161.11	465.89	97.4
56576	195.41	118	103.11	573.89	98.4
56704	188.41	100	181.11	487.89	83.4
56832	189.41	82	131.11	496.89	119.4
56960	197.41	74	138.11	513.89	75.4
57088	172.41	161	141.11	479.89	74.4
57216	223.41	186	137.11	474.89	109.4
57344	206.41	94	171.11	451.89	109.4
57472	186.41	88	121.11	518.89	121.4
57600	169.41	57	144.11	472.89	68.4
57728	168.41	135	161.11	450.89	128.4
57856	203.41	62	139.11	458.89	91.4
57984	175.41	93	123.11	435.89	118.4
58112	189.41	153	136.11	472.89	81.4
58240	151.41	139	153.11	460.89	104.4
58368	140.41	152	129.11	437.89	102.4
58496	156.41	73	112.11	443.89	73.4
58624	142.41	127	127.11	475.89	88.4
58752	201.41	78	154.11	487.89	88.4
58880	202.41	101	133.11	478.89	116.4
59008	158.41	161	118.11	410.89	87.4
59136	144.41	124	128.11	465.89	100.4
59264	184.41	189	143.11	459.89	109.4
59392	214.41	112	129.11	394.89	123.4
59520	192.41	98	128.11	429.89	108.4
59648	144.41	71	133.11	413.89	90.4
59776	150.41	106	96.11	429.89	101.4
59904	215.41	74	131.11	431.89	93.4
60032	162.41	86	119.11	385.89	67.4
60160	212.41	80	118.11	391.89	97.4
60288	161.41	117	136.11	418.89	117.4
60416	167.41	81	157.11	357.89	95.4
60544	162.41	83	158.11	374.89	111.4
60672	159.41	144	141.11	417.89	93.4
60800	233.41	155	156.11	368.89	99.4
60928	148.41	100	164.11	443.89	89.4
61056	140.41	115	127.11	433.89	101.4
61184	168.41	105	124.11	423.89	81.4
61312	144.41	142	96.11	383.89	146.4
61440	162.41	173	121.11	425.89	89.4
61568	148.41	83	137.11	417.89	101.4
61696	188.41	85	142.11	394.89	91.4
61824	137.41	107	155.11	412.89	85.4
61952	175.41	149	138.11	372.89	92.4
62080	161.41	113	149.11	375.89	80.4
62208	186.41	113	139.11	364.89	88.4
62336	138.41	101	134.11	375.89	82.4
62464	126.41	110	125.11	402.89	81.4
62592	155.41	164	138.11	373.89	106.4
62720	136.41	141	122.11	355.89	83.4
62848	201.41	119	110.11	366.89	122.4
62976	139.41	75	134.11	354.89	90.4
63104	148.41	115	141.11	324.89	98.4
63232	160.41	85	94.11	378.89	97.4
63360	160.41	89	141.11	306.89	151.4
63488	149.41	143	137.11	374.89	134.4
63616	169.41	122	154.11	362.89	95.4
63744	180.41	144	117.11	370.89	92.4
63872	182.41	149	136.11	345.89	84.4
64000	163.41	94	136.11	371.89	95.4
64128	161.41	79	121.11	382.89	115.4
64256	155.41	128	133.11	352.89	103.4
64384	163.41	162	140.11	353.89	81.4
64512	151.41	110	137.11	342.89	95.4
64640	133.41	72	138.11	336.89	111.4
64768	182.41	96	123.11	297.89	140.4
64896	170.41	111	122.11	344.89	126.4
65024	119.41	176	130.11	372.89	107.4
65152	191.41	99	124.11	323.89	113.4
65280	100.41	111	123.11	343.89	76.4
65408	131.41	72	159.11	310.89	115.4
65536	170.41	117	124.11	326.89	75.4
65664	153.41	92	94.11	342.89	85.4
65792	182.41	121	119.11	296.89	98.4
65920	178.41	119	112.11	304.89	87.4
66048	139.41	130	128.11	303.89	77.4
66176	171.41	138	115.11	341.89	97.4
66304	155.41	119	150.11	321.89	108.4
66432	136.41	116	124.11	318.89	48.4
66560	133.41	117	139.11	273.89	116.4
66688	154.41	101	120.11	293.89	96.4
66816	147.41	74	122.11	322.89	91.4
66944	151.41	137	109.11	288.89	63.4
67072	173.41	132	108.11	299.89	87.4
67200	133.41	80	132.11	304.89	103.4
67328	173.41	131	119.11	307.89	104.4
67456	130.41	114	142.11	325.89	108.4
67584	150.41	131	135.11	352.89	95.4
67712	144.41	185	95.11	291.89	68.4
67840	141.41	69	136.11	299.89	72.4
67968	140.41	124	99.11	274.89	107.4
68096	121.41	163	153.11	269.89	98.4
68224	168.41	79	111.11	310.89	109.4
68352	167.41	139	122.11	311.89	124.4
68480	142.41	82	137.11	305.89	111.4
68608	112.41	78	145.11	305.89	103.4
68736	125.41	58	124.11	304.89	129.4
68864	127.41	89	119.11	309.89	110.4
68992	97.41	86	118.11	299.89	103.4
69120	114.41	67	119.11	308.89	66.4
69248	84.41	89	147.11	295.89	98.4
69376	133.41	100	116.11	290.89	79.4
69504	132.41	55	126.11	322.89	65.4
69632	146.41	105	144.11	316.89	113.4
69760	143.41	79	136.11	296.89	104.4
69888	106.41	87	103.11	255.89	122.4
70016	172.41	110	113.11	297.89	106.4
70144	125.41	176	120.11	290.89	109.4
70272	169.41	154	111.11	289.89	111.4
70400	134.41	133	139.11	289.89	101.4
70528	136.41	110	136.11	269.89	122.4
70656	135.41	116	109.11	250.89	103.4
70784	134.41	78	129.11	284.89	109.4
70912	134.41	134	143.11	248.89	90.4
71040	108.41	152	112.11	296.89	85.4
71168	141.41	67	122.11	276.89	98.4
71296	130.41	113	103.11	281.89	91.4
71424	139.41	56	106.11	248.89	97.4
71552	140.41	71	102.11	254.89	111.4
71680	145.41	110	158.11	306.89	90.4
71808	123.41	138	139.11	268.89	112.4
71936	131.41	131	126.11	252.89	101.4
72064	112.41	138	124.11	223.89	103.4
72192	115.41	81	124.11	263.89	112.4
72320	114.41	95	131.11	238.89	116.4
72448	115.41	108	115.11	277.89	107.4
72576	144.41	106	127.11	253.89	89.4
72704	141.41	25	117.11	239.89	105.4
72832	131.41	82	125.11	292.89	92.4
72960	131.41	97	143.11	207.89	115.4
73088	113.41	103	102.11	253.89	122.4
73216	146.41	87	108.11	245.89	107.4
73344	122.41	101	118.11	231.89	110.4
73472	151.41	176	129.11	272.89	114.4
73600	96.41	129	140.11	215.89	91.4
73728	148.41	94	132.11	280.89	60.4
73856	144.41	138	160.11	203.89	94.4
73984	116.41	103	101.11	243.89	129.4
74112	109.41	102	87.11	206.89	118.4
74240	151.41	117	109.11	231.89	106.4
74368	152.41	76	108.11	227.89	72.4
74496	90.41	144	89.11	260.89	119.4
74624	121.41	92	100.11	215.89	91.4
74752	105.41	133	140.11	249.89	100.4
74880	98.41	83	130.11	221.89	100.4
75008	99.41	96	106.11	223.89	76.4
75136	121.41	59	118.11	259.89	96.4
75264	92.41	30	127.11	222.89	120.4
75392	100.41	79	112.11	216.89	102.4
75520	143.41	152	108.11	235.89	88.4
75648	102.41	134	73.11	218.89	103.4
75776	110.41	110	116.11	182.89	93.4
75904	130.41	116	110.11	229.89	81.4
76032	107.41	108	137.11	189.89	85.4
76160	152.41	65	95.11	207.89	114.4
76288	112.41	76	98.11	240.89	85.4
76416	85.41	108	124.11	216.89	118.4
76544	112.41	139	113.11	186.89	81.4
76672	103.41	66	124.11	234.89	73.4
76800	152.41	142	128.11	202.89	114.4
76928	116.41	116	110.11	229.89	118.4
77056	148.41	133	87.11	282.89	119.4
77184	155.41	80	113.11	202.89	120.4
77312	155.41	65	122.11	232.89	114.4
77440	106.41	85	108.11	234.89	87.4
77568	105.41	96	104.11	218.89	95.4
77696	127.41	124	115.11	205.89	108.4
77824	121.41	114	112.11	204.89	79.4
77952	115.41	122	101.11	172.89	94.4
78080	128.41	162	124.11	229.89	86.4
78208	134.41	63	116.11	254.89	86.4
78336	96.41	126	112.11	193.89	92.4
78464	103.41	77	153.11	143.89	95.4
78592	122.41	67	97.11	221.89	151.4
78720	135.41	109	130.11	211.89	121.4
78848	125.41	31	119.11	193.89	105.4
78976	159.41	96	110.11	211.89	94.4
79104	156.41	97	100.11	180.89	89.4
79232	165.41	62	119.11	180.89	109.4
79360	108.41	86	136.11	186.89	89.4
79488	122.41	113	106.11	201.89	129.4
79616	144.41	123	138.11	191.89	119.4
79744	131.41	69	100.11	208.89	108.4
79872	172.41	129	95.11	190.89	96.4
80000	169.41	47	122.11	187.89	102.4
80128	81.41	34	125.11	184.89	87.4
80256	123.41	123	119.11	163.89	108.4
80384	112.41	104	141.11	213.89	146.4
80512	136.41	149	135.11	235.89	73.4
80640	142.41	84	96.11	189.89	110.4
80768	88.41	24	118.11	202.89	85.4
80896	134.41	116	143.11	167.89	118.4
81024	126.41	172	120.11	146.89	112.4
81152	117.41	135	114.11	184.89	97.4
81280	133.41	38	124.11	185.89	76.4
81408	97.41	89	98.11	181.89	96.4
81536	107.41	81	96.11	172.89	105.4
81664	116.41	116	84.11	185.89	111.4
81792	104.41	83	111.11	155.89	110.4
81920	139.41	55	115.11	223.89	143.4
82048	103.41	77	139.11	189.89	109.4
82176	126.41	79	114.11	179.89	83.4
82304	94.41	95	93.11	205.89	123.4
82432	91.41	78	113.11	173.89	87.4
82560	134.41	44	119.11	215.89	116.4
82688	109.41	53	115.11	194.89	81.4
82816	109.41	134	106.11	214.89	102.4
82944	113.41	118	109.11	178.89	111.4
83072	112.41	72	134.11	160.89	101.4
83200	163.41	98	102.11	182.89	151.4
83328	126.41	116	113.11	204.89	92.4
83456	99.41	109	145.11	207.89	125.4
83584	163.41	86	124.11	179.89	134.4
83712	108.41	133	107.11	187.89	84.4
83840	126.41	72	114.11	185.89	105.4
83968	85.41	53	125.11	147.89	94.4
84096	103.41	94	143.11	158.89	109.4
84224	121.41	54	90.11	158.89	126.4
84352	153.41	23	92.11	207.89	131.4
84480	145.41	79	129.11	163.89	108.4
84608	141.41	166	139.11	191.89	95.4
84736	125.41	81	131.11	156.89	122.4
84864	124.41	150	105.11	179.89	101.4
84992	127.41	147	106.11	142.89	75.4
85120	132.41	106	130.11	161.89	99.4
85248	112.41	120	95.11	161.89	83.4
85376	96.41	127	70.11	185.89	111.4
85504	120.41	0	108.11	160.89	74.4
85632	110.41	79	123.11	151.89	73.4
85760	129.41	42	121.11	183.89	118.4
85888	99.41	104	111.11	174.89	98.4
86016	114.41	116	113.11	191.89	132.4
86144	112.41	98	114.11	162.89	104.4
86272	133.41	84	142.11	134.89	96.4
86400	136.41	134	120.11	153.89	92.4
86528	129.41	39	122.11	145.89	105.4
86656	93.41	144	112.11	175.89	136.4
86784	103.41	123	141.11	137.89	108.4
86912	99.41	144	131.11	138.89	79.4
87040	96.41	124	111.11	173.89	94.4
87168	158.41	95	87.11	158.89	81.4
87296	116.41	83	110.11	158.89	93.4
87424	94.41	23	105.11	189.89	82.4
87552	99.41	60	151.11	145.89	94.4
87680	92.41	101	93.11	162.89	101.4
87808	125.41	109	114.11	140.89	95.4
87936	105.41	91	146.11	181.89	99.4
88064	124.41	176	134.11	168.89	86.4
88192	127.41	92	109.11	152.89	67.4
88320	130.41	32	140.11	123.89	113.4
88448	115.41	47	99.11	135.89	101.4
88576	75.41	123	118.11	185.89	78.4
88704	60.41	149	94.11	176.89	79.4
88832	98.41	66	106.11	147.89	72.4
88960	107.41	112	120.11	140.89	122.4
89088	97.41	103	111.11	130.89	140.4
89216	104.41	89	105.11	152.89	125.4
89344	128.41	49	102.11	152.89	89.4
89472	106.41	49	116.11	147.89	56.4
89600	145.41	139	119.11	120.89	102.4
89728	96.41	72	113.11	146.89	108.4
89856	134.41	114	119.11	159.89	95.4
89984	97.41	56	107.11	157.89	99.4
90112	106.41	57	118.11	168.89	77.4
90240	134.41	95	92.11	165.89	88.4
90368	144.41	141	108.11	169.89	85.4
90496	86.41	92	126.11	117.89	100.4
90624	138.41	77	119.11	155.89	103.4
90752	128.41	102	94.11	156.89	103.4
90880	85.41	122	135.11	179.89	104.4
91008	115.41	44	106.11	133.89	110.4
91136	112.41	78	111.11	141.89	97.4
91264	108.41	59	97.11	144.89	101.4
91392	109.41	105	117.11	142.89	68.4
91520	128.41	107	144.11	143.89	129.4
91648	83.41	89	114.11	183.89	99.4
91776	105.41	95	107.11	102.89	111.4
91904	117.41	120	102.11	149.89	64.4
92032	131.41	118	80.11	148.89	55.4
92160	118.41	42	79.11	123.89	86.4
92288	91.41	147	132.11	151.89	101.4
92416	95.41	89	108.11	160.89	69.4
92544	120.41	95	102.11	150.89	99.4
92672	111.41	84	102.11	161.89	130.4
92800	101.41	111	88.11	133.89	93.4
92928	90.41	79	140.11	114.89	142.4
93056	105.41	85	132.11	162.89	86.4
93184	111.41	1	114.11	137.89	95.4
93312	139.41	78	143.11	175.89	132.4
93440	148.41	108	109.11	152.89	87.4
93568	127.41	144	102.11	168.89	131.4
93696	81.41	153	118.11	116.89	96.4
93824	73.41	38	116.11	139.89	98.4
93952	124.41	43	121.11	128.89	106.4
94080	115.41	37	98.11	129.89	127.4
94208	129.41	90	138.11	113.89	74.4
94336	139.41	63	136.11	144.89	109.4
94464	109.41	98	129.11	127.89	113.4
94592	91.41	147	102.11	119.89	106.4
94720	96.41	78	77.11	107.89	112.4
94848	129.41	123	108.11	101.89	67.4
94976	106.41	82	123.11	152.89	105.4
95104	106.41	82	110.11	160.89	66.4
95232	75.41	113	96.11	135.89	125.4
95360	130.41	169	92.11	145.89	65.4
95488	73.41	92	125.11	146.89	96.4
95616	146.41	85	98.11	134.89	79.4
95744	95.41	33	122.11	145.89	84.4
95872	138.41	53	93.11	161.89	98.4
96000	127.41	57	119.11	140.89	83.4
96128	117.41	115	108.11	159.89	125.4
96256	100.41	136	140.11	130.89	104.4
96384	123.41	125	95.11	147.89	74.4
96512	101.41	44	134.11	155.89	81.4
96640	151.41	23	131.11	133.89	69.4
96768	125.41	112	91.11	106.89	78.4
96896	121.41	115	119.11	101.89	110.4
97024	100.41	100	111.11	119.89	94.4
97152	85.41	180	93.11	140.89	101.4
97280	100.41	110	97.11	153.89	108.4
97408	100.41	114	97.11	106.89	93.4
97536	99.41	92	87.11	139.89	93.4
97664	93.41	133	114.11	135.89	93.4
97792	91.41	70	138.11	114.89	68.4
97920	116.41	75	110.11	135.89	109.4
98048	82.41	188	96.11	111.89	107.4
98176	117.41	67	87.11	136.89	103.4
98304	115.41	83	87.11	89.89	106.4
98432	87.41	83	105.11	115.89	84.4
98560	102.41	75	118.11	162.89	116.4
98688	111.41	61	97.11	136.89	92.4
98816	101.41	85	142.11	112.89	82.4
98944	81.41	135	77.11	136.89	135.4
99072	94.41	133	129.11	141.89	110.4
99200	100.41	100	90.11	119.89	64.4
99328	107.41	33	124.11	135.89	116.4
99456	118.41	103	94.11	106.89	101.4
99584	68.41	117	121.11	110.89	127.4
99712	101.41	68	137.11	121.89	92.4
99840	70.41	71	113.11	134.89	78.4
99968	123.41	51	126.11	117.89	121.4
100096	109.41	103	119.11	117.89	120.4
100224	138.41	126	83.11	110.89	100.4
100352	119.41	47	136.11	128.89	122.4
100480	107.41	132	90.11	135.89	90.4
100608	69.41	61	93.11	137.89	105.4
100736	92.41	29	115.11	167.89	105.4
100864	118.41	49	81.11	128.89	111.4
100992	50.41	105	100.11	156.89	87.4
101120	98.41	147	119.11	98.89	126.4
101248	97.41	145	106.11	136.89	91.4
101376	84.41	86	140.11	104.89	111.4
101504	127.41	75	115.11	114.89	120.4
101632	72.41	130	127.11	114.89	59.4
101760	54.41	177	97.11	118.89	138.4
101888	110.41	149	123.11	81.89	112.4
102016	96.41	70	134.11	144.89	101.4
102144	96.41	138	99.11	123.89	69.4
102272	118.41	82	92.11	119.89	82.4
102400	113.41	61	105.11	116.89	101.4
102528	104.41	24	98.11	109.89	116.4
102656	129.41	93	110.11	149.89	101.4
102784	154.41	66	117.11	102.89	95.4
102912	127.41	100	82.11	120.89	87.4
103040	112.41	27	99.11	106.89	85.4
103168	95.41	107	76.11	119.89	105.4
103296	142.41	139	107.11	107.89	111.4
103424	119.41	68	97.11	126.89	126.4
103552	115.41	114	95.11	122.89	103.4
103680	95.41	170	79.11	138.89	95.4
103808	113.41	124	144.11	114.89	95.4
103936	107.41	104	106.11	95.89	70.4
104064	132.41	107	108.11	125.89	94.4
104192	94.41	75	85.11	134.89	97.4
104320	93.41	74	116.11	122.89	100.4
104448	115.41	65	85.11	98.89	98.4
104576	95.41	137	97.11	94.89	81.4
104704	93.41	107	135.11	138.89	128.4
104832	116.41	46	96.11	128.89	79.4
104960	99.41	96	85.11	107.89	102.4
105088	91.41	73	107.11	103.89	99.4
105216	140.41	44	97.11	102.89	70.4
105344	127.41	35	87.11	98.89	72.4
105472	99.41	52	82.11	134.89	96.4
105600	81.41	94	130.11	162.89	101.4
105728	122.41	41	91.11	115.89	127.4
105856	111.41	51	71.11	119.89	57.4
105984	57.41	20	91.11	78.89	97.4
106112	93.41	93	84.11	125.89	100.4
106240	92.41	96	105.11	108.89	91.4
106368	79.41	93	99.11	117.89	125.4
106496	138.41	93	106.11	111.89	62.4
106624	87.41	61	91.11	63.89	120.4
106752	130.41	10	105.11	109.89	98.4
106880	111.41	77	101.11	103.89	109.4
107008	112.41	65	105.11	123.89	72.4
107136	103.41	74	113.11	109.89	109.4
107264	104.41	139	91.11	132.89	108.4
107392	75.41	23	119.11	114.89	102.4
107520	123.41	112	103.11	137.89	115.4
107648	109.41	132	109.11	120.89	104.4
107776	99.41	128	85.11	127.89	86.4
107904	78.41	52	102.11	151.89	92.4
108032	96.41	145	95.11	85.89	127.4
108160	115.41	27	109.11	118.89	100.4
108288	94.41	82	114.11	115.89	107.4
108416	118.41	35	137.11	111.89	94.4
108544	142.41	52	100.11	113.89	98.4
108672	117.41	130	92.11	81.89	68.4
108800	112.41	102	80.11	110.89	90.4
108928	124.41	102	151.11	129.89	85.4
109056	136.41	29	83.11	106.89	120.4
109184	112.41	91	71.11	112.89	89.4
109312	94.41	97	108.11	108.89	103.4
109440	52.41	65	102.11	125.89	99.4
109568	94.41	76	97.11	69.89	97.4
109696	67.41	48	94.11	142.89	148.4
109824	88.41	64	121.11	98.89	100.4
109952	128.41	94	104.11	122.89	106.4
110080	118.41	142	113.11	90.89	107.4
110208	70.41	120	98.11	118.89	96.4
110336	107.41	94	92.11	95.89	78.4
110464	98.41	96	120.11	96.89	86.4
110592	80.41	39	89.11	92.89	98.4
110720	90.41	145	105.11	82.89	64.4
110848	63.41	69	87.11	101.89	111.4
110976	140.41	76	105.11	118.89	86.4
111104	110.41	151	119.11	92.89	135.4
111232	88.41	68	112.11	130.89	119.4
111360	80.41	61	111.11	147.89	114.4
111488	84.41	95	139.11	122.89	102.4
111616	134.41	91	97.11	134.89	82.4
111744	109.41	110	141.11	112.89	110.4
111872	93.41	149	95.11	100.89	99.4
112000	78.41	151	143.11	95.89	123.4
112128	58.41	91	109.11	108.89	116.4
112256	102.41	89	93.11	93.89	77.4
112384	120.41	92	103.11	120.89	68.4
112512	79.41	107	89.11	114.89	113.4
112640	72.41	59	86.11	118.89	102.4
112768	90.41	103	135.11	132.89	80.4
112896	100.41	53	102.11	115.89	96.4
113024	110.41	84	134.11	78.89	130.4
113152	118.41	124	92.11	124.89	113.4
113280	112.41	122	104.11	92.89	92.4
113408	109.41	115	86.11	95.89	109.4
113536	103.41	24	105.11	103.89	116.4
113664	90.41	55	110.11	70.89	109.4
113792	105.41	26	107.11	112.89	120.4
113920	71.41	81	102.11	73.89	72.4
114048	108.41	69	79.11	108.89	82.4
114176	96.41	133	100.11	97.89	61.4
114304	134.41	144	87.11	89.89	86.4
114432	108.41	113	119.11	102.89	87.4
114560	68.41	110	98.11	111.89	101.4
114688	76.41	93	125.11	99.89	75.4
114816	143.41	90	96.11	127.89	77.4
114944	102.41	76	74.11	81.89	91.4
115072	70.41	17	135.11	123.89	88.4
115200	119.41	62	122.11	119.89	109.4
115328	52.41	61	129.11	127.89	117.4
115456	135.41	115	117.11	125.89	62.4
115584	73.41	98	111.11	119.89	126.4
115712	81.41	51	86.11	82.89	104.4
115840	73.41	98	96.11	99.89	111.4
115968	112.41	109	118.11	133.89	98.4
116096	123.41	144	102.11	93.89	133.4
116224	80.41	58	89.11	96.89	83.4
116352	107.41	60	93.11	136.89	127.4
116480	63.41	90	92.11	107.89	65.4
116608	105.41	71	125.11	92.89	106.4
116736	86.41	69	107.11	108.89	74.4
116864	67.41	110	94.11	55.89	60.4
116992	103.41	137	101.11	108.89	134.4
117120	70.41	71	89.11	112.89	116.4
117248	131.41	21	89.11	107.89	87.4
117376	81.41	54	82.11	125.89	95.4
117504	121.41	97	115.11	126.89	104.4
117632	87.41	92	98.11	107.89	80.4
117760	107.41	56	94.11	91.89	91.4
117888	89.41	108	76.11	97.89	105.4
118016	94.41	105	76.11	136.89	89.4
118144	131.41	108	103.11	121.89	70.4
118272	115.41	112	107.11	132.89	94.4
118400	120.41	98	87.11	105.89	86.4
118528	85.41	28	90.11	141.89	89.4
118656	114.41	92	92.11	146.89	123.4
118784	128.41	69	102.11	120.89	95.4
118912	70.41	149	139.11	91.89	113.4
119040	90.41	89	129.11	118.89	125.4
119168	127.41	88	97.11	122.89	109.4
119296	112.41	103	106.11	69.89	101.4
119424	92.41	29	125.11	115.89	107.4
119552	108.41	80	109.11	100.89	61.4
119680	101.41	82	96.11	118.89	90.4
119808	80.41	51	120.11	97.89	91.4
119936	96.41	82	106.11	77.89	114.4
120064	107.41	94	97.11	95.89	105.4
120192	110.41	139	109.11	111.89	133.4
120320	80.41	101	94.11	97.89	123.4
120448	106.41	79	133.11	73.89	80.4
120576	103.41	60	97.11	97.89	126.4
120704	138.41	24	94.11	76.89	95.4
120832	108.41	63	115.11	117.89	82.4
120960	117.41	89	108.11	115.89	103.4
121088	78.41	155	110.11	105.89	117.4
121216	95.41	71	84.11	89.89	99.4
121344	106.41	54	106.11	101.89	96.4
121472	99.41	88	88.11	74.89	112.4
121600	132.41	97	118.11	92.89	117.4
121728	102.41	91	94.11	121.89	98.4
121856	122.41	52	105.11	76.89	85.4
121984	90.41	74	93.11	122.89	80.4
122112	85.41	58	79.11	93.89	137.4
122240	104.41	120	110.11	105.89	111.4
122368	110.41	29	75.11	118.89	111.4
122496	114.41	117	124.11	88.89	87.4
122624	86.41	80	103.11	100.89	96.4
122752	104.41	73	96.11	95.89	77.4
122880	79.41	126	96.11	117.89	122.4
123008	131.41	109	81.11	88.89	95.4
123136	75.41	77	87.11	90.89	113.4
123264	142.41	70	111.11	115.89	78.4
123392	92.41	51	115.11	89.89	63.4
123520	98.41	103	101.11	99.89	110.4
123648	93.41	78	88.11	104.89	85.4
123776	89.41	70	83.11	97.89	89.4
123904	117.41	80	88.11	92.89	119.4
124032	72.41	72	103.11	85.89	100.4
124160	104.41	76	111.11	94.89	136.4
124288	67.41	114	90.11	113.89	114.4
124416	123.41	57	93.11	122.89	95.4
124544	68.41	139	110.11	99.89	127.4
124672	81.41	112	110.11	105.89	124.4
124800	185.41	87	94.11	80.89	119.4
124928	111.41	118	91.11	70.89	87.4
125056	77.41	26	96.11	140.89	96.4
125184	87.41	70	115.11	101.89	100.4
125312	101.41	63	84.11	109.89	114.4
125440	101.41	138	105.11	122.89	107.4
125568	79.41	134	125.11	79.89	101.4
125696	113.41	140	88.11	96.89	105.4
125824	72.41	56	127.11	93.89	101.4
125952	86.41	179	94.11	92.89	112.4
126080	116.41	84	86.11	98.89	107.4
126208	83.41	82	132.11	128.89	75.4
126336	79.41	36	126.11	116.89	84.4
126464	80.41	89	93.11	83.89	94.4
126592	117.41	57	103.11	106.89	73.4
126720	88.41	91	72.11	118.89	114.4
126848	103.41	96	103.11	82.89	106.4
126976	81.41	75	88.11	111.89	94.4
127104	76.41	164	129.11	115.89	126.4
127232	117.41	22	103.11	105.89	109.4
127360	101.41	106	114.11	80.89	89.4
127488	87.41	93	113.11	79.89	101.4
127616	113.41	77	107.11	97.89	109.4
127744	75.41	51	96.11	86.89	94.4
127872	115.41	80	126.11	140.89	115.4
128000	78.41	63	111.11	82.89	63.4
128128	60.41	21	101.11	80.89	99.4
128256	99.41	95	70.11	93.89	123.4
128384	82.41	109	103.11	94.89	50.4
128512	112.41	91	121.11	105.89	94.4
128640	112.41	95	114.11	95.89	82.4
128768	101.41	59	104.11	122.89	101.4
128896	87.41	103	68.11	99.89	93.4
129024	118.41	75	93.11	83.89	109.4
129152	93.41	122	91.11	105.89	101.4
129280	100.41	52	118.11	108.89	106.4
129408	138.41	76	105.11	124.89	95.4
129536	106.41	89	94.11	116.89	91.4
129664	97.41	82	124.11	102.89	100.4
129792	126.41	95	88.11	80.89	99.4
129920	123.41	40	113.11	110.89	105.4
130048	94.41	135	100.11	100.89	117.4
130176	97.41	-9	115.11	79.89	121.4
130304	59.41	98	100.11	67.89	102.4
130432	99.41	82	104.11	99.89	106.4
130560	115.41	57	101.11	96.89	99.4
130688	116.41	45	88.11	80.89	94.4
130816	94.41	101	114.11	91.89	98.4
130944	106.41	184	128.11	111.89	106.4
131072	114.41	67	96.11	94.89	81.4
131200	112.41	100	111.11	99.89	105.4
131328	54.41	30	142.11	91.89	108.4
131456	91.41	123	94.11	96.89	84.4
131584	79.41	169	91.11	79.89	86.4
131712	96.41	25	106.11	115.89	89.4
131840	142.41	71	102.11	116.89	118.4
131968	85.41	104	69.11	98.89	109.4
132096	55.41	62	120.11	92.89	109.4
132224	112.41	110	109.11	123.89	122.4
132352	101.41	47	108.11	113.89	94.4
132480	130.41	62	97.11	94.89	100.4
132608	113.41	164	99.11	129.89	120.4
132736	105.41	143	121.11	109.89	98.4
132864	129.41	46	104.11	90.89	71.4
132992	65.41	99	102.11	91.89	122.4
133120	99.41	84	115.11	98.89	80.4
133248	88.41	69	143.11	73.89	85.4
133376	97.41	60	103.11	87.89	92.4
133504	115.41	39	90.11	104.89	96.4
133632	76.41	139	88.11	83.89	95.4
133760	75.41	60	105.11	88.89	101.4
133888	98.41	126	138.11	99.89	107.4
134016	106.41	74	91.11	93.89	90.4
134144	86.41	168	141.11	87.89	68.4
134272	107.41	31	112.11	120.89	70.4
134400	110.41	76	107.11	111.89	93.4
134528	79.41	133	114.11	110.89	90.4
134656	105.41	117	151.11	124.89	91.4
134784	69.41	111	96.11	96.89	116.4
134912	69.41	78	111.11	113.89	67.4
135040	77.41	100	105.11	90.89	98.4
135168	58.41	89	110.11	131.89	90.4
135296	54.41	77	101.11	104.89	128.4
135424	103.41	84	110.11	103.89	83.4
135552	70.41	105	106.11	133.89	97.4
135680	84.41	28	103.11	87.89	81.4
135808	96.41	126	87.11	112.89	99.4
135936	70.41	158	81.11	125.89	94.4
136064	87.41	82	99.11	96.89	129.4
136192	86.41	20	121.11	122.89	94.4
136320	74.41	96	99.11	97.89	107.4
136448	114.41	12	103.11	92.89	83.4
136576	88.41	49	118.11	92.89	108.4
136704	98.41	55	102.11	90.89	92.4
136832	76.41	33	130.11	107.89	75.4
136960	80.41	132	106.11	83.89	121.4
137088	83.41	42	100.11	95.89	100.4
137216	92.41	103	132.11	106.89	127.4
137344	130.41	49	82.11	84.89	82.4
137472	95.41	43	78.11	106.89	97.4
137600	104.41	34	105.11	95.89	75.4
137728	79.41	113	120.11	69.89	111.4
137856	84.41	135	99.11	100.89	72.4
137984	129.41	85	101.11	112.89	146.4
138112	114.41	78	112.11	123.89	109.4
138240	78.41	-6	96.11	100.89	86.4
138368	106.41	90	88.11	86.89	108.4
138496	98.41	93	119.11	99.89	81.4
138624	69.41	89	126.11	106.89	104.4
138752	127.41	118	123.11	120.89	84.4
138880	92.41	67	102.11	107.89	111.4
139008	111.41	110	134.11	109.89	75.4
139136	64.41	99	121.11	114.89	90.4
139264	72.41	99	118.11	116.89	108.4
139392	94.41	91	79.11	124.89	93.4
139520	92.41	70	119.11	113.89	76.4
139648	89.41	58	133.11	135.89	96.4
139776	95.41	102	100.11	108.89	109.4
139904	100.41	71	110.11	109.89	90.4
140032	92.41	-8	87.11	88.89	95.4
140160	66.41	129	99.11	88.89	85.4
140288	108.41	86	102.11	93.89	121.4
140416	98.41	85	111.11	90.89	127.4
140544	112.41	62	89.11	114.89	94.4
140672	115.41	170	93.11	90.89	129.4
140800	97.41	130	87.11	83.89	92.4
140928	112.41	36	101.11	80.89	68.4
141056	92.41	92	136.11	110.89	87.4
141184	54.41	100	98.11	96.89	94.4
141312	73.41	106	92.11	118.89	66.4
141440	90.41	85	95.11	97.89	84.4
141568	139.41	161	93.11	124.89	76.4
141696	66.41	56	87.11	67.89	122.4
141824	95.41	18	91.11	81.89	108.4
141952	111.41	24	103.11	96.89	112.4
142080	109.41	113	113.11	83.89	97.4
142208	95.41	84	88.11	109.89	121.4
142336	130.41	52	116.11	114.89	89.4
142464	99.41	75	79.11	123.89	77.4
142592	114.41	38	110.11	109.89	92.4
142720	125.41	119	96.11	130.89	90.4
142848	74.41	116	91.11	99.89	76.4
142976	76.41	125	98.11	113.89	76.4
143104	131.41	30	112.11	94.89	123.4
143232	109.41	120	87.11	96.89	106.4
143360	90.41	101	125.11	117.89	95.4
143488	85.41	101	106.11	92.89	68.4
143616	91.41	31	59.11	93.89	88.4
143744	124.41	117	92.11	101.89	110.4
143872	72.41	93	87.11	89.89	133.4
144000	87.41	71	130.11	124.89	142.4
144128	121.41	68	113.11	107.89	114.4
144256	100.41	82	123.11	74.89	96.4
144384	110.41	108	101.11	106.89	104.4
144512	130.41	80	111.11	83.89	118.4
144640	95.41	169	94.11	102.89	113.4
144768	96.41	107	95.11	124.89	72.4
144896	81.41	56	135.11	86.89	108.4
145024	76.41	-4	69.11	81.89	39.4
145152	82.41	99	123.11	84.89	106.4
145280	50.41	68	81.11	129.89	94.4
145408	91.41	98	70.11	117.89	75.4
145536	106.41	45	110.11	116.89	123.4
145664	101.41	51	99.11	123.89	83.4
145792	95.41	71	111.11	113.89	78.4
145920	94.41	45	107.11	104.89	127.4
146048	94.41	51	108.11	119.89	110.4
146176	132.41	59	109.11	105.89	98.4
146304	103.41	35	110.11	88.89	97.4
146432	101.41	19	124.11	111.89	104.4
146560	57.41	54	94.11	103.89	83.4
146688	108.41	80	131.11	95.89	71.4
146816	78.41	71	89.11	116.89	101.4
146944	87.41	132	103.11	99.89	128.4
147072	96.41	82	111.11	96.89	81.4
147200	72.41	152	136.11	121.89	110.4
147328	55.41	105	81.11	119.89	116.4
147456	90.41	149	96.11	112.89	124.4
147584	124.41	72	64.11	85.89	102.4
147712	85.41	92	98.11	72.89	124.4
147840	92.41	64	101.11	103.89	122.4
147968	87.41	55	145.11	62.89	103.4
148096	92.41	64	108.11	68.89	133.4
148224	95.41	87	138.11	102.89	87.4
148352	66.41	74	83.11	100.89	77.4
148480	114.41	89	112.11	96.89	85.4
148608	139.41	100	137.11	116.89	107.4
148736	69.41	47	98.11	62.89	84.4
148864	154.41	107	68.11	110.89	111.4
148992	85.41	91	115.11	79.89	103.4
149120	113.41	80	88.11	88.89	93.4
149248	116.41	132	111.11	89.89	94.4
149376	90.41	84	75.11	88.89	113.4
149504	88.41	76	127.11	122.89	150.4
149632	131.41	81	93.11	86.89	98.4
149760	59.41	61	77.11	113.89	120.4
149888	105.41	17	102.11	132.89	86.4
150016	130.41	137	111.11	106.89	131.4
150144	111.41	82	100.11	62.89	76.4
150272	96.41	110	111.11	82.89	77.4
150400	78.41	64	92.11	72.89	81.4
150528	80.41	102	122.11	68.89	131.4
150656	132.41	111	109.11	89.89	130.4
150784	103.41	96	106.11	115.89	120.4
150912	125.41	62	121.11	91.89	115.4
151040	76.41	100	141.11	95.89	118.4
151168	122.41	41	80.11	102.89	98.4
151296	109.41	66	92.11	119.89	99.4
151424	103.41	120	100.11	103.89	92.4
151552	68.41	47	99.11	104.89	66.4
151680	118.41	37	124.11	113.89	100.4
151808	110.41	53	103.11	119.89	104.4
151936	126.41	22	113.11	122.89	90.4
152064	109.41	102	100.11	114.89	83.4
152192	123.41	73	103.11	93.89	87.4
152320	79.41	143	129.11	104.89	83.4
152448	58.41	140	109.11	100.89	106.4
152576	56.41	81	105.11	114.89	77.4
152704	95.41	76	84.11	90.89	116.4
152832	139.41	87	123.11	94.89	109.4
152960	70.41	56	96.11	86.89	121.4
153088	112.41	121	89.11	108.89	121.4
153216	102.41	51	82.11	81.89	119.4
153344	76.41	37	93.11	123.89	118.4
153472	77.41	117	118.11	95.89	107.4
153600	87.41	44	104.11	64.89	136.4
153728	84.41	52	123.11	101.89	95.4
153856	76.41	58	138.11	102.89	102.4
153984	119.41	144	70.11	96.89	97.4
154112	72.41	72	62.11	83.89	91.4
154240	85.41	53	131.11	89.89	104.4
154368	90.41	150	83.11	101.89	96.4
154496	99.41	109	76.11	95.89	99.4
154624	65.41	108	101.11	104.89	83.4
154752	107.41	28	121.11	92.89	104.4
154880	86.41	157	100.11	107.89	127.4
155008	132.41	85	111.11	122.89	98.4
155136	59.41	141	124.11	122.89	132.4
155264	75.41	112	111.11	95.89	94.4
155392	102.41	110	104.11	97.89	84.4
155520	112.41	70	112.11	94.89	81.4
155648	114.41	108	96.11	98.89	128.4
155776	151.41	148	95.11	105.89	107.4
155904	62.41	130	132.11	82.89	118.4
156032	128.41	74	125.11	114.89	114.4
156160	108.41	46	120.11	94.89	92.4
156288	102.41	71	124.11	95.89	95.4
156416	104.41	126	98.11	109.89	110.4
156544	124.41	170	85.11	100.89	96.4
156672	92.41	33	92.11	111.89	89.4
156800	80.41	130	123.11	88.89	79.4
156928	72.41	80	104.11	83.89	75.4
157056	90.41	79	93.11	104.89	99.4
157184	118.41	163	84.11	107.89	99.4
157312	110.41	128	91.11	112.89	133.4
157440	102.41	106	80.11	99.89	106.4
157568	132.41	203	117.11	72.89	133.4
157696	97.41	35	90.11	95.89	104.4
157824	99.41	127	95.11	81.89	103.4
157952	79.41	108	99.11	118.89	70.4
158080	103.41	95	104.11	112.89	69.4
158208	105.41	94	138.11	103.89	79.4
158336	71.41	77	117.11	105.89	90.4
158464	115.41	114	114.11	101.89	83.4
158592	108.41	92	119.11	90.89	101.4
158720	97.41	116	88.11	101.89	108.4
158848	71.41	23	87.11	90.89	96.4
158976	145.41	37	109.11	75.89	103.4
159104	57.41	32	93.11	97.89	94.4
159232	100.41	74	110.11	116.89	90.4
159360	77.41	148	92.11	98.89	79.4
159488	111.41	53	110.11	110.89	108.4
159616	79.41	141	104.11	85.89	124.4
159744	102.41	65	95.11	109.89	103.4
159872	83.41	155	82.11	125.89	100.4
160000	66.41	75	101.11	93.89	99.4
160128	104.41	89	103.11	80.89	95.4
160256	128.41	68	67.11	119.89	126.4
160384	102.41	95	108.11	68.89	109.4
160512	128.41	115	100.11	101.89	109.4
160640	103.41	77	109.11	115.89	105.4
160768	76.41	81	107.11	128.89	113.4
160896	71.41	116	97.11	117.89	113.4
161024	105.41	73	92.11	90.89	91.4
161152	93.41	37	118.11	116.89	117.4
161280	113.41	124	130.11	100.89	94.4
161408	119.41	80	117.11	76.89	89.4
161536	101.41	96	93.11	94.89	105.4
161664	111.41	3	113.11	79.89	76.4
161792	54.41	94	83.11	113.89	107.4
161920	87.41	57	66.11	119.89	153.4
162048	46.41	86	109.11	80.89	88.4
162176	111.41	93	97.11	94.89	119.4
162304	144.41	88	98.11	84.89	90.4
162432	108.41	72	73.11	91.89	116.4
162560	130.41	168	99.11	79.89	84.4
162688	87.41	132	116.11	111.89	105.4
162816	86.41	117	92.11	84.89	82.4
162944	120.41	102	137.11	95.89	113.4
163072	100.41	122	100.11	109.89	113.4
163200	115.41	126	126.11	112.89	116.4
163328	112.41	68	91.11	106.89	124.4
163456	97.41	70	108.11	111.89	138.4
163584	113.41	121	117.11	91.89	113.4
163712	69.41	65	111.11	65.89	99.4
163840	85.41	76	122.11	109.89	97.4
163968	125.41	56	119.11	81.89	107.4
164096	86.41	111	95.11	97.89	84.4
164224	120.41	63	91.11	68.89	99.4
164352	127.41	119	114.11	94.89	103.4
164480	84.41	117	103.11	78.89	104.4
164608	80.41	60	76.11	90.89	113.4
164736	91.41	26	102.11	108.89	107.4
164864	119.41	82	92.11	127.89	66.4
164992	139.41	77	85.11	121.89	114.4
165120	101.41	77	85.11	110.89	100.4
165248	147.41	62	119.11	105.89	123.4
165376	82.41	92	95.11	83.89	54.4
165504	87.41	171	101.11	135.89	80.4
165632	133.41	106	102.11	80.89	109.4
165760	150.41	106	117.11	83.89	82.4
165888	122.41	55	94.11	86.89	124.4
166016	92.41	129	99.11	73.89	92.4
166144	94.41	79	125.11	98.89	118.4
166272	112.41	79	112.11	116.89	138.4
166400	87.41	86	120.11	127.89	63.4
166528	95.41	99	86.11	102.89	108.4
166656	114.41	94	119.11	100.89	128.4
166784	71.41	51	102.11	101.89	137.4
166912	115.41	128	84.11	94.89	98.4
167040	79.41	48	99.11	103.89	75.4
167168	102.41	84	96.11	121.89	97.4
167296	104.41	82	107.11	85.89	107.4
167424	89.41	38	77.11	101.89	101.4
167552	109.41	60	125.11	100.89	114.4
167680	99.41	40	99.11	99.89	101.4
167808	104.41	96	99.11	101.89	129.4
167936	112.41	127	115.11	76.89	96.4
168064	69.41	85	104.11	72.89	107.4
168192	78.41	165	105.11	91.89	128.4
168320	81.41	94	118.11	78.89	78.4
168448	100.41	83	88.11	96.89	86.4
168576	105.41	73	105.11	57.89	99.4
168704	105.41	18	82.11	115.89	104.4
168832	101.41	130	77.11	80.89	127.4
168960	109.41	86	112.11	115.89	99.4
169088	70.41	73	84.11	88.89	114.4
169216	102.41	120	93.11	126.89	90.4
169344	107.41	81	122.11	126.89	90.4
169472	114.41	28	113.11	99.89	56.4
169600	107.41	79	83.11	73.89	105.4
169728	91.41	47	90.11	93.89	103.4
169856	117.41	94	128.11	99.89	101.4
169984	117.41	100	99.11	110.89	106.4
170112	141.41	115	126.11	117.89	93.4
170240	135.41	129	80.11	97.89	161.4
170368	101.41	100	92.11	113.89	100.4
170496	108.41	84	99.11	74.89	98.4
170624	100.41	42	110.11	113.89	114.4
170752	80.41	54	97.11	111.89	103.4
170880	104.41	77	127.11	99.89	92.4
171008	105.41	73	89.11	117.89	103.4
171136	121.41	67	91.11	90.89	113.4
171264	106.41	106	105.11	86.89	87.4
171392	85.41	91	84.11	54.89	77.4
171520	78.41	65	94.11	89.89	76.4
171648	124.41	83	79.11	72.89	110.4
171776	121.41	102	93.11	96.89	106.4
171904	129.41	64	116.11	101.89	92.4
172032	70.41	6	62.11	87.89	114.4
172160	75.41	28	101.11	69.89	116.4
172288	123.41	130	90.11	75.89	100.4
172416	108.41	158	73.11	99.89	91.4
172544	60.41	135	94.11	92.89	96.4
172672	117.41	77	84.11	101.89	111.4
172800	86.41	42	94.11	116.89	112.4
172928	90.41	58	81.11	113.89	85.4
173056	106.41	66	104.11	87.89	70.4
173184	52.41	63	85.11	98.89	95.4
173312	124.41	27	108.11	91.89	88.4
173440	129.41	82	64.11	95.89	111.4
173568	121.41	142	95.11	122.89	95.4
173696	112.41	81	79.11	103.89	87.4
173824	80.41	125	81.11	121.89	86.4
173952	137.41	32	83.11	98.89	101.4
174080	76.41	139	91.11	80.89	108.4
174208	92.41	153	109.11	86.89	109.4
174336	108.41	53	124.11	100.89	79.4
174464	77.41	77	84.11	99.89	103.4
174592	81.41	107	119.11	97.89	100.4
174720	81.41	111	100.11	110.89	82.4
174848	88.41	34	104.11	74.89	122.4
174976	76.41	117	103.11	113.89	108.4
175104	97.41	40	95.11	91.89	100.4
175232	96.41	139	87.11	91.89	112.4
175360	126.41	119	95.11	106.89	119.4
175488	75.41	86	77.11	101.89	106.4
175616	125.41	66	100.11	103.89	81.4
175744	83.41	57	110.11	76.89	127.4
175872	57.41	81	102.11	93.89	98.4
176000	81.41	92	79.11	86.89	71.4
176128	88.41	94	71.11	108.89	127.4
176256	102.41	57	87.11	87.89	101.4
176384	80.41	76	117.11	76.89	109.4
176512	100.41	82	76.11	109.89	92.4
176640	113.41	77	94.11	95.89	135.4
176768	93.41	82	97.11	111.89	79.4
176896	120.41	-9	123.11	90.89	107.4
177024	113.41	11	109.11	126.89	76.4
177152	93.41	114	82.11	74.89	102.4
177280	116.41	108	82.11	66.89	128.4
177408	95.41	60	116.11	115.89	124.4
177536	79.41	-9	104.11	104.89	97.4
177664	110.41	28	64.11	107.89	119.4
177792	116.41	112	97.11	110.89	90.4
177920	101.41	42	99.11	88.89	103.4
178048	79.41	94	76.11	98.89	118.4
178176	140.41	119	81.11	110.89	103.4
178304	111.41	116	132.11	106.89	115.4
178432	120.41	79	75.11	88.89	92.4
178560	103.41	38	104.11	108.89	111.4
178688	94.41	75	105.11	70.89	105.4
178816	111.41	78	84.11	90.89	92.4
178944	73.41	121	117.11	106.89	88.4
179072	129.41	147	109.11	87.89	137.4
179200	112.41	118	86.11	115.89	89.4
179328	92.41	28	132.11	98.89	67.4
179456	114.41	72	72.11	81.89	56.4
179584	120.41	223	89.11	115.89	128.4
179712	102.41	6	101.11	101.89	81.4
179840	96.41	152	86.11	109.89	78.4
179968	73.41	60	83.11	98.89	104.4
180096	73.41	111	103.11	83.89	107.4
180224	64.41	168	85.11	85.89	102.4
180352	97.41	83	78.11	77.89	91.4
180480	98.41	118	95.11	64.89	113.4
180608	66.41	90	73.11	86.89	114.4
180736	93.41	116	135.11	125.89	83.4
180864	71.41	55	77.11	97.89	133.4
180992	132.41	68	116.11	94.89	122.4
181120	103.41	116	115.11	136.89	113.4
181248	78.41	99	107.11	69.89	114.4
181376	114.41	52	90.11	80.89	86.4
181504	90.41	78	92.11	97.89	115.4
181632	72.41	141	104.11	84.89	63.4
181760	85.41	57	81.11	74.89	81.4
181888	112.41	144	102.11	100.89	108.4
182016	111.41	72	80.11	113.89	98.4
182144	78.41	139	117.11	97.89	83.4
182272	86.41	129	97.11	108.89	93.4
182400	91.41	105	95.11	110.89	112.4
182528	69.41	121	120.11	119.89	101.4
182656	109.41	115	123.11	92.89	94.4
182784	89.41	63	107.11	71.89	91.4
182912	125.41	74	107.11	81.89	97.4
183040	69.41	45	90.11	87.89	119.4
183168	118.41	110	90.11	104.89	98.4
183296	123.41	110	118.11	111.89	126.4
183424	120.41	54	105.11	80.89	81.4
183552	134.41	126	87.11	98.89	88.4
183680	99.41	70	62.11	72.89	112.4
183808	80.41	18	101.11	129.89	100.4
183936	120.41	60	100.11	125.89	95.4
184064	69.41	177	114.11	88.89	127.4
184192	108.41	37	105.11	94.89	123.4
184320	84.41	113	102.11	114.89	67.4
184448	106.41	97	125.11	77.89	104.4
184576	104.41	84	77.11	90.89	91.4
184704	103.41	89	113.11	134.89	104.4
184832	94.41	97	101.11	111.89	98.4
184960	86.41	90	122.11	87.89	102.4
185088	105.41	40	76.11	65.89	92.4
185216	126.41	98	95.11	107.89	118.4
185344	115.41	13	105.11	88.89	66.4
185472	111.41	69	120.11	63.89	106.4
185600	90.41	135	105.11	94.89	118.4
185728	99.41	125	104.11	97.89	104.4
185856	59.41	71	97.11	69.89	126.4
185984	103.41	103	99.11	100.89	120.4
186112	76.41	37	93.11	86.89	124.4
186240	105.41	92	118.11	122.89	111.4
186368	115.41	99	118.11	101.89	90.4
186496	115.41	118	133.11	98.89	118.4
186624	75.41	23	85.11	95.89	108.4
186752	112.41	5	108.11	136.89	102.4
186880	137.41	92	77.11	97.89	91.4
187008	111.41	-5	123.11	112.89	84.4
187136	97.41	42	95.11	95.89	109.4
187264	86.41	31	104.11	80.89	102.4
187392	94.41	81	82.11	87.89	87.4
187520	142.41	24	101.11	108.89	97.4
187648	124.41	26	102.11	104.89	95.4
187776	130.41	89	56.11	92.89	99.4
187904	112.41	129	89.11	75.89	86.4
188032	118.41	143	116.11	85.89	99.4
188160	67.41	21	107.11	133.89	88.4
188288	92.41	79	98.11	95.89	70.4
188416	92.41	73	73.11	107.89	82.4
188544	93.41	83	89.11	88.89	113.4
188672	97.41	55	124.11	113.89	142.4
188800	108.41	142	112.11	113.89	123.4
188928	85.41	68	120.11	117.89	82.4
189056	59.41	150	91.11	97.89	94.4
189184	106.41	16	108.11	110.89	123.4
189312	79.41	65	107.11	85.89	111.4
189440	96.41	6	93.11	64.89	83.4
189568	83.41	113	136.11	94.89	88.4
189696	106.41	95	111.11	82.89	112.4
189824	120.41	155	92.11	89.89	117.4
189952	84.41	65	84.11	109.89	107.4
190080	113.41	58	115.11	86.89	119.4
190208	100.41	90	110.11	117.89	97.4
190336	78.41	12	102.11	72.89	100.4
190464	112.41	13	84.11	127.89	111.4
190592	122.41	95	102.11	78.89	129.4
190720	105.41	83	100.11	120.89	86.4
190848	110.41	81	89.11	129.89	75.4
190976	124.41	50	111.11	114.89	95.4
191104	87.41	33	114.11	110.89	94.4
191232	82.41	163	95.11	111.89	100.4
191360	53.41	125	113.11	100.89	79.4
191488	133.41	140	84.11	98.89	96.4
191616	73.41	120	95.11	95.89	108.4
191744	97.41	76	97.11	77.89	111.4
191872	83.41	61	99.11	119.89	54.4
192000	143.41	107	89.11	92.89	80.4
192128	84.41	85	103.11	83.89	105.4
192256	65.41	75	106.11	115.89	105.4
192384	116.41	90	81.11	105.89	74.4
192512	95.41	136	90.11	91.89	107.4
192640	105.41	55	94.11	111.89	107.4
192768	93.41	100	92.11	74.89	143.4
192896	97.41	63	89.11	87.89	105.4
193024	95.41	18	87.11	80.89	98.4
193152	133.41	37	86.11	87.89	131.4
193280	103.41	31	99.11	95.89	106.4
193408	79.41	50	108.11	94.89	108.4
193536	100.41	68	100.11	104.89	85.4
193664	101.41	124	112.11	95.89	85.4
193792	125.41	156	103.11	81.89	89.4
193920	50.41	108	92.11	98.89	95.4
194048	108.41	65	99.11	108.89	120.4
194176	135.41	130	92.11	101.89	125.4
194304	80.41	101	104.11	112.89	100.4
194432	110.41	104	130.11	102.89	92.4
194560	87.41	63	104.11	73.89	92.4
194688	102.41	66	123.11	90.89	130.4
194816	108.41	124	78.11	85.89	87.4
194944	81.41	118	85.11	105.89	103.4
195072	100.41	74	87.11	107.89	108.4
195200	113.41	110	111.11	101.89	142.4
195328	113.41	106	87.11	99.89	83.4
195456	88.41	66	98.11	81.89	110.4
195584	60.41	53	96.11	75.89	121.4
195712	94.41	62	122.11	107.89	104.4
195840	118.41	75	90.11	102.89	92.4
195968	76.41	22	81.11	83.89	90.4
196096	86.41	82	98.11	101.89	112.4
196224	93.41	41	85.11	121.89	122.4
196352	116.41	66	115.11	77.89	98.4
196480	69.41	62	75.11	105.89	99.4
196608	90.41	118	70.11	92.89	104.4
196736	120.41	117	139.11	86.89	98.4
196864	92.41	86	97.11	79.89	105.4
196992	88.41	77	125.11	99.89	83.4
197120	78.41	61	90.11	111.89	88.4
197248	97.41	139	126.11	103.89	131.4
197376	102.41	68	112.11	79.89	89.4
197504	96.41	76	112.11	76.89	96.4
197632	64.41	107	87.11	71.89	70.4
197760	113.41	101	128.11	103.89	96.4
197888	90.41	70	100.11	103.89	74.4
198016	107.41	61	111.11	98.89	108.4
198144	77.41	103	98.11	84.89	99.4
198272	138.41	18	95.11	95.89	99.4
198400	102.41	124	111.11	87.89	121.4
198528	96.41	88	120.11	119.89	124.4
198656	119.41	79	101.11	93.89	101.4
198784	109.41	74	82.11	103.89	80.4
198912	107.41	155	93.11	96.89	137.4
199040	94.41	83	100.11	90.89	84.4
199168	131.41	47	102.11	109.89	87.4
199296	71.41	114	91.11	92.89	100.4
199424	113.41	37	75.11	91.89	116.4
199552	77.41	95	98.11	112.89	86.4
199680	88.41	73	106.11	105.89	104.4
199808	108.41	70	106.11	113.89	115.4
199936	100.41	12	97.11	109.89	101.4
200064	66.41	162	110.11	79.89	100.4
200192	104.41	105	100.11	98.89	105.4
200320	85.41	46	91.11	121.89	105.4
200448	111.41	6	104.11	108.89	95.4
200576	104.41	98	96.11	86.89	102.4
200704	105.41	65	103.11	142.89	121.4
200832	87.41	129	114.11	81.89	78.4
200960	96.41	138	113.11	106.89	86.4
201088	109.41	145	93.11	108.89	88.4
201216	97.41	122	117.11	116.89	82.4
201344	115.41	132	111.11	105.89	97.4
201472	91.41	100	98.11	77.89	94.4
201600	101.41	36	108.11	94.89	87.4
201728	112.41	152	95.11	71.89	87.4
201856	100.41	9	132.11	98.89	86.4
201984	127.41	91	85.11	84.89	69.4
202112	90.41	65	102.11	59.89	122.4
202240	109.41	167	88.11	117.89	90.4
202368	123.41	39	89.11	85.89	114.4
202496	119.41	104	107.11	81.89	107.4
202624	84.41	170	82.11	96.89	68.4
202752	74.41	73	103.11	119.89	113.4
202880	106.41	70	118.11	110.89	91.4
203008	122.41	28	134.11	112.89	113.4
203136	152.41	83	76.11	68.89	93.4
203264	104.41	60	80.11	104.89	83.4
203392	102.41	90	109.11	95.89	127.4
203520	95.41	69	112.11	98.89	89.4
203648	82.41	42	123.11	129.89	93.4
203776	97.41	42	92.11	103.89	101.4
203904	69.41	65	118.11	87.89	132.4
204032	107.41	47	103.11	84.89	101.4
204160	131.41	59	100.11	94.89	75.4
204288	121.41	125	97.11	102.89	105.4
204416	110.41	116	103.11	83.89	117.4
204544	144.41	61	96.11	115.89	126.4
204672	104.41	116	104.11	94.89	84.4
204800	71.41	83	120.11	67.89	96.4
204928	133.41	123	100.11	74.89	96.4
205056	60.41	83	107.11	79.89	105.4
205184	107.41	111	72.11	106.89	74.4
205312	78.41	134	113.11	88.89	117.4
205440	110.41	89	125.11	99.89	97.4
205568	70.41	94	103.11	103.89	120.4
205696	100.41	95	102.11	99.89	92.4
205824	81.41	54	143.11	86.89	109.4
205952	106.41	144	127.11	87.89	91.4
206080	106.41	65	91.11	92.89	98.4
206208	105.41	69	88.11	81.89	97.4
206336	74.41	45	113.11	88.89	115.4
206464	110.41	59	105.11	104.89	69.4
206592	118.41	124	117.11	78.89	70.4
206720	56.41	105	85.11	93.89	88.4
206848	102.41	112	101.11	120.89	101.4
206976	74.41	60	110.11	95.89	122.4
207104	126.41	132	121.11	125.89	87.4
207232	71.41	129	115.11	91.89	80.4
207360	109.41	38	106.11	108.89	88.4
207488	133.41	54	112.11	52.89	115.4
207616	99.41	85	108.11	97.89	85.4
207744	118.41	90	115.11	73.89	84.4
207872	85.41	109	89.11	121.89	122.4
208000	142.41	150	129.11	106.89	130.4
208128	115.41	229	83.11	90.89	135.4
208256	81.41	80	99.11	64.89	79.4
208384	98.41	63	107.11	108.89	117.4
208512	117.41	6	97.11	108.89	115.4
208640	72.41	110	124.11	54.89	100.4
208768	123.41	113	109.11	91.89	62.4
208896	62.41	67	102.11	72.89	82.4
209024	131.41	64	93.11	128.89	93.4
209152	81.41	90	112.11	83.89	98.4
209280	100.41	54	105.11	91.89	117.4
209408	96.41	5	84.11	109.89	106.4
209536	97.41	2	99.11	65.89	108.4
209664	82.41	73	94.11	116.89	71.4
209792	53.41	58	99.11	84.89	90.4
209920	102.41	128	101.11	79.89	91.4
210048	100.41	64	96.11	73.89	88.4
210176	67.41	36	102.11	115.89	89.4
210304	55.41	93	124.11	91.89	84.4
210432	85.41	81	125.11	103.89	85.4
210560	109.41	95	108.11	105.89	93.4
210688	96.41	63	94.11	85.89	73.4
210816	116.41	63	116.11	80.89	113.4
210944	120.41	112	101.11	98.89	94.4
211072	68.41	140	96.11	95.89	50.4
211200	135.41	66	83.11	104.89	70.4
211328	78.41	134	87.11	97.89	118.4
211456	128.41	92	118.11	109.89	127.4
211584	117.41	81	92.11	91.89	101.4
211712	104.41	134	111.11	70.89	109.4
211840	96.41	83	112.11	111.89	105.4
211968	73.41	144	79.11	125.89	113.4
212096	75.41	112	110.11	116.89	99.4
212224	81.41	141	119.11	103.89	113.4
212352	90.41	125	108.11	111.89	80.4
212480	112.41	73	97.11	111.89	90.4
212608	101.41	43	83.11	109.89	58.4
212736	133.41	59	96.11	82.89	90.4
212864	129.41	123	102.11	106.89	112.4
212992	125.41	60	94.11	100.89	88.4
213120	92.41	87	75.11	138.89	90.4
213248	116.41	144	107.11	115.89	103.4
213376	75.41	79	105.11	133.89	101.4
213504	119.41	135	116.11	107.89	76.4
213632	118.41	77	95.11	98.89	104.4
213760	110.41	56	75.11	96.89	123.4
213888	104.41	137	112.11	85.89	95.4
214016	101.41	83	69.11	110.89	117.4
214144	80.41	100	130.11	88.89	102.4
214272	74.41	65	93.11	90.89	59.4
214400	119.41	61	143.11	80.89	113.4
214528	117.41	130	115.11	120.89	113.4
214656	51.41	51	91.11	100.89	97.4
214784	155.41	79	100.11	58.89	96.4
214912	137.41	115	74.11	104.89	91.4
215040	120.41	29	105.11	108.89	117.4
215168	104.41	108	53.11	95.89	87.4
215296	96.41	48	95.11	61.89	110.4
215424	95.41	106	110.11	100.89	94.4
215552	91.41	133	107.11	95.89	86.4
215680	106.41	106	88.11	101.89	106.4
215808	103.41	72	109.11	82.89	104.4
215936	152.41	126	93.11	130.89	88.4
216064	98.41	90	116.11	79.89	89.4
216192	140.41	125	122.11	91.89	61.4
216320	110.41	67	97.11	104.89	118.4
216448	104.41	92	82.11	98.89	71.4
216576	110.41	197	120.11	105.89	101.4
216704	56.41	70	97.11	106.89	65.4
216832	104.41	102	93.11	71.89	108.4
216960	110.41	194	93.11	86.89	100.4
217088	102.41	95	85.11	111.89	99.4
217216	113.41	58	100.11	114.89	80.4
217344	96.41	51	92.11	97.89	96.4
217472	79.41	21	78.11	102.89	136.4
217600	81.41	59	139.11	142.89	139.4
217728	107.41	32	99.11	113.89	83.4
217856	96.41	94	97.11	120.89	96.4
217984	98.41	75	135.11	96.89	70.4
218112	118.41	14	113.11	93.89	97.4
218240	60.41	98	111.11	90.89	113.4
218368	99.41	94	98.11	96.89	83.4
218496	131.41	115	74.11	121.89	115.4
218624	143.41	56	112.11	113.89	91.4
218752	71.41	40	106.11	116.89	80.4
218880	115.41	96	100.11	106.89	81.4
219008	114.41	96	92.11	79.89	82.4
219136	62.41	95	77.11	93.89	93.4
219264	114.41	65	92.11	70.89	81.4
219392	81.41	46	93.11	116.89	113.4
219520	127.41	78	133.11	87.89	76.4
219648	100.41	88	122.11	107.89	111.4
219776	78.41	111	108.11	90.89	107.4
219904	76.41	96	91.11	89.89	106.4
220032	90.41	65	98.11	97.89	71.4
220160	78.41	105	86.11	108.89	129.4
220288	109.41	109	100.11	94.89	103.4
220416	85.41	-8	100.11	89.89	119.4
220544	111.41	101	99.11	79.89	93.4
220672	95.41	91	90.11	79.89	89.4
220800	96.41	42	113.11	95.89	133.4
220928	132.41	94	80.11	98.89	82.4
221056	104.41	136	104.11	75.89	101.4
221184	99.41	133	103.11	106.89	122.4
221312	87.41	43	87.11	97.89	77.4
221440	85.41	70	103.11	93.89	120.4
221568	88.41	50	101.11	91.89	98.4
221696	97.41	61	115.11	105.89	115.4
221824	87.41	40	83.11	82.89	72.4
221952	103.41	73	97.11	81.89	95.4
222080	71.41	64	89.11	100.89	76.4
222208	102.41	161	100.11	117.89	75.4
222336	125.41	57	117.11	112.89	106.4
222464	105.41	68	128.11	110.89	128.4
222592	97.41	100	107.11	99.89	106.4
222720	96.41	105	116.11	78.89	128.4
222848	121.41	117	111.11	93.89	93.4
222976	132.41	-8	95.11	81.89	87.4
223104	122.41	104	107.11	116.89	105.4
223232	112.41	87	82.11	91.89	110.4
223360	83.41	119	129.11	128.89	104.4
223488	59.41	69	100.11	92.89	135.4
223616	67.41	148	93.11	114.89	107.4
223744	65.41	87	77.11	133.89	138.4
223872	67.41	78	103.11	92.89	107.4
224000	104.41	40	90.11	102.89	98.4
224128	85.41	54	80.11	90.89	130.4
224256	89.41	90	128.11	96.89	129.4
224384	94.41	71	66.11	95.89	106.4
224512	96.41	134	96.11	87.89	84.4
224640	66.41	107	84.11	95.89	102.4
224768	116.41	108	125.11	128.89	108.4
224896	123.41	168	77.11	123.89	120.4
225024	109.41	63	83.11	103.89	86.4
225152	154.41	37	102.11	125.89	92.4
225280	73.41	59	102.11	106.89	93.4
225408	82.41	103	99.11	107.89	127.4
225536	64.41	155	134.11	130.89	125.4
225664	113.41	141	105.11	75.89	111.4
225792	121.41	89	92.11	100.89	109.4
225920	122.41	131	106.11	121.89	132.4
226048	156.41	127	114.11	80.89	87.4
226176	100.41	64	86.11	124.89	112.4
226304	71.41	65	105.11	120.89	71.4
226432	116.41	159	88.11	88.89	92.4
226560	81.41	62	76.11	96.89	103.4
226688	115.41	67	105.11	98.89	95.4
226816	110.41	106	73.11	74.89	111.4
226944	122.41	123	118.11	104.89	85.4
227072	62.41	41	92.11	106.89	105.4
227200	83.41	76	113.11	110.89	114.4
227328	135.41	83	125.11	109.89	84.4
227456	89.41	90	113.11	81.89	116.4
227584	97.41	116	107.11	79.89	94.4
227712	89.41	87	114.11	73.89	84.4
227840	115.41	69	125.11	87.89	72.4
227968	112.41	70	104.11	88.89	122.4
228096	98.41	63	118.11	110.89	97.4
228224	100.41	94	103.11	101.89	97.4
228352	87.41	54	103.11	85.89	154.4
228480	90.41	26	115.11	72.89	108.4
228608	89.41	72	94.11	82.89	117.4
228736	80.41	87	119.11	101.89	107.4
228864	113.41	101	84.11	82.89	102.4
228992	84.41	67	87.11	107.89	113.4
229120	83.41	120	112.11	87.89	98.4
229248	76.41	122	86.11	93.89	112.4
229376	85.41	72	100.11	117.89	90.4
229504	83.41	144	115.11	107.89	105.4
229632	76.41	96	93.11	113.89	127.4
229760	73.41	92	102.11	65.89	78.4
229888	74.41	89	108.11	67.89	89.4
230016	75.41	73	87.11	83.89	75.4
230144	94.41	136	98.11	105.89	112.4
230272	91.41	144	98.11	116.89	106.4
230400	73.41	64	88.11	123.89	137.4
230528	52.41	104	116.11	101.89	119.4
230656	107.41	129	113.11	98.89	103.4
230784	112.41	75	90.11	132.89	127.4
230912	64.41	65	86.11	85.89	108.4
231040	132.41	3	122.11	97.89	91.4
231168	122.41	47	97.11	83.89	78.4
231296	119.41	100	84.11	101.89	82.4
231424	104.41	107	101.11	87.89	121.4
231552	85.41	28	78.11	84.89	114.4
231680	107.41	103	111.11	94.89	85.4
231808	114.41	145	100.11	97.89	74.4
231936	94.41	89	104.11	92.89	85.4
232064	109.41	93	81.11	138.89	107.4
232192	92.41	93	78.11	107.89	130.4
232320	117.41	115	114.11	94.89	110.4
232448	98.41	94	118.11	92.89	114.4
232576	81.41	88	115.11	92.89	132.4
232704	87.41	86	91.11	110.89	92.4
232832	90.41	79	109.11	79.89	68.4
232960	81.41	98	103.11	72.89	98.4
233088	141.41	99	81.11	111.89	94.4
233216	75.41	128	93.11	93.89	121.4
233344	109.41	110	106.11	101.89	107.4
233472	156.41	95	85.11	101.89	127.4
233600	104.41	21	87.11	91.89	116.4
233728	79.41	90	112.11	76.89	86.4
233856	88.41	33	96.11	77.89	90.4
233984	100.41	151	92.11	88.89	71.4
234112	105.41	77	105.11	123.89	85.4
234240	127.41	61	85.11	101.89	122.4
234368	72.41	113	95.11	76.89	96.4
234496	132.41	103	103.11	121.89	98.4
234624	82.41	28	100.11	123.89	95.4
234752	88.41	73	93.11	117.89	71.4
234880	114.41	124	84.11	117.89	126.4
235008	72.41	106	102.11	133.89	101.4
235136	97.41	8	106.11	85.89	104.4
235264	67.41	52	132.11	80.89	102.4
235392	85.41	104	73.11	94.89	108.4
235520	74.41	60	90.11	116.89	123.4
235648	111.41	17	105.11	111.89	105.4
235776	164.41	77	98.11	99.89	96.4
235904	119.41	78	94.11	130.89	97.4
236032	115.41	68	116.11	119.89	103.4
236160	77.41	99	102.11	102.89	79.4
236288	113.41	67	109.11	59.89	144.4
236416	124.41	48	105.11	86.89	105.4
236544	55.41	93	108.11	95.89	118.4
236672	84.41	136	77.11	99.89	123.4
236800	88.41	85	134.11	104.89	80.4
236928	116.41	98	110.11	89.89	99.4
237056	113.41	136	105.11	104.89	131.4
237184	103.41	110	97.11	100.89	106.4
237312	81.41	111	105.11	95.89	91.4
237440	74.41	65	108.11	113.89	101.4
237568	99.41	110	81.11	98.89	77.4
237696	159.41	167	80.11	114.89	78.4
237824	93.41	104	104.11	124.89	109.4
237952	116.41	35	116.11	86.89	102.4
238080	130.41	92	85.11	76.89	116.4
238208	65.41	70	115.11	60.89	88.4
238336	91.41	213	116.11	91.89	85.4
238464	84.41	108	117.11	92.89	114.4
238592	85.41	136	103.11	108.89	102.4
238720	100.41	65	105.11	79.89	121.4
238848	106.41	88	108.11	100.89	89.4
238976	107.41	55	101.11	75.89	131.4
239104	110.41	75	94.11	111.89	83.4
239232	70.41	71	72.11	131.89	95.4
239360	109.41	56	69.11	118.89	105.4
239488	80.41	79	93.11	127.89	98.4
239616	125.41	60	99.11	109.89	99.4
239744	119.41	75	124.11	84.89	85.4
239872	45.41	31	106.11	59.89	106.4
240000	102.41	110	93.11	92.89	75.4
240128	112.41	74	121.11	79.89	96.4
240256	97.41	91	93.11	100.89	120.4
240384	87.41	62	105.11	100.89	128.4
240512	106.41	68	94.11	79.89	96.4
240640	71.41	78	121.11	102.89	80.4
240768	120.41	69	123.11	84.89	97.4
240896	75.41	-8	135.11	109.89	132.4
241024	75.41	62	93.11	118.89	119.4
241152	99.41	100	88.11	107.89	92.4
241280	107.41	91	116.11	137.89	91.4
241408	97.41	95	94.11	90.89	88.4
241536	117.41	95	118.11	83.89	97.4
241664	96.41	83	79.11	115.89	85.4
241792	73.41	74	94.11	77.89	80.4
241920	114.41	142	99.11	85.89	84.4
242048	125.41	78	107.11	74.89	119.4
242176	76.41	111	101.11	80.89	111.4
242304	109.41	25	116.11	109.89	92.4
242432	107.41	52	89.11	100.89	70.4
242560	93.41	101	112.11	114.89	109.4
242688	98.41	99	105.11	97.89	84.4
242816	105.41	65	105.11	84.89	59.4
242944	132.41	167	100.11	93.89	103.4
243072	79.41	68	90.11	77.89	69.4
243200	108.41	51	103.11	125.89	104.4
243328	124.41	104	84.11	93.89	78.4
243456	121.41	146	107.11	93.89	92.4
243584	75.41	45	93.11	71.89	145.4
243712	70.41	125	94.11	114.89	87.4
243840	78.41	79	116.11	120.89	84.4
243968	113.41	120	78.11	111.89	88.4
244096	113.41	93	96.11	100.89	99.4
244224	86.41	55	105.11	117.89	112.4
244352	133.41	45	97.11	101.89	118.4
244480	96.41	119	81.11	82.89	108.4
244608	124.41	102	111.11	116.89	107.4
244736	91.41	104	89.11	107.89	72.4
244864	101.41	83	105.11	94.89	94.4
244992	112.41	88	80.11	92.89	99.4
245120	99.41	67	74.11	105.89	110.4
245248	127.41	82	91.11	99.89	131.4
245376	67.41	118	102.11	110.89	86.4
245504	95.41	113	101.11	86.89	115.4
245632	71.41	97	84.11	102.89	69.4
245760	97.41	113	114.11	81.89	85.4
245888	129.41	71	78.11	69.89	84.4
246016	117.41	58	81.11	65.89	100.4
246144	112.41	52	105.11	109.89	78.4
246272	96.41	126	121.11	90.89	51.4
246400	118.41	77	99.11	123.89	91.4
246528	78.41	106	96.11	115.89	97.4
246656	89.41	79	106.11	87.89	109.4
246784	117.41	93	76.11	90.89	105.4
246912	89.41	70	77.11	122.89	69.4
247040	118.41	120	63.11	102.89	113.4
247168	109.41	77	84.11	106.89	114.4
247296	95.41	111	98.11	82.89	161.4
247424	141.41	-33	90.11	69.89	119.4
247552	103.41	78	91.11	125.89	82.4
247680	105.41	115	98.11	117.89	96.4
247808	54.41	12	99.11	74.89	106.4
247936	118.41	79	84.11	94.89	75.4
248064	89.41	62	101.11	128.89	109.4
248192	42.41	121	128.11	117.89	118.4
248320	101.41	55	109.11	98.89	72.4
248448	114.41	81	113.11	103.89	162.4
248576	130.41	64	111.11	65.89	112.4
248704	108.41	73	111.11	100.89	92.4
248832	78.41	128	91.11	105.89	111.4
248960	118.41	157	101.11	117.89	139.4
249088	72.41	123	105.11	88.89	96.4
249216	89.41	76	92.11	122.89	110.4
249344	95.41	86	108.11	97.89	86.4
249472	114.41	70	110.11	105.89	87.4
249600	89.41	118	125.11	106.89	116.4
249728	112.41	78	121.11	107.89	100.4
249856	105.41	124	124.11	132.89	83.4
249984	89.41	94	122.11	113.89	132.4
	86.41	69	79.11	110.89	142.4
