# Supplementary material for: Triplet-driven chemical reactivity of β-carotene and its biological implications
Source: Nat Commun. 2022 May 5;13:2474. doi: 10.1038/s41467-022-30095-z (PMC9072317; doi:10.1038/s41467-022-30095-z)
Supplement: Supplementary file 3 — Source Data [file 41467_2022_30095_MOESM3_ESM.zip › SuppFig9/eprEPO58liposomes.xls]

## Sheet: Car5_2_DMPO_light_blue_52min_5s
X [G]	Intensity
3350	-31433
3350.08	-46021
3350.16	15393
3350.23	-814.008
3350.31	11863
3350.39	28357
3350.47	29236
3350.55	51024
3350.63	-17576
3350.7	699.992
3350.78	12346
3350.86	14823
3350.94	-2087.01
3351.02	8598.99
3351.09	20120
3351.17	11112
3351.25	32052
3351.33	-6466.01
3351.41	19791
3351.49	47702
3351.56	26406
3351.64	-4160.01
3351.72	-13797
3351.8	-40990
3351.88	-1588.01
3351.96	12491
3352.03	9170.99
3352.11	-28128
3352.19	-9902.01
3352.27	3591.99
3352.35	21372
3352.42	16610
3352.5	-4957.01
3352.58	-228.008
3352.66	27820
3352.74	47487
3352.82	10667
3352.89	21551
3352.97	-4206.01
3353.05	-31309
3353.13	-14550
3353.21	30421
3353.28	41053
3353.36	2550.99
3353.44	11040
3353.52	11166
3353.6	-25768
3353.68	-44398
3353.75	-21159
3353.83	-14160
3353.91	27437
3353.99	-4133.01
3354.07	38096
3354.14	3736.99
3354.22	15369
3354.3	7330.99
3354.38	-11585
3354.46	-37413
3354.54	-29996
3354.61	6945.99
3354.69	15703
3354.77	-11653
3354.85	-14576
3354.93	-4348.01
3355	-561.008
3355.08	-21247
3355.16	-5827.01
3355.24	-4866.01
3355.32	-21274
3355.4	-8850.01
3355.47	-18572
3355.55	13588
3355.63	40743
3355.71	-27475
3355.79	10821
3355.86	-2557.01
3355.94	28331
3356.02	37702
3356.1	2674.99
3356.18	46552
3356.26	-4457.01
3356.33	-22121
3356.41	18957
3356.49	-292.008
3356.57	-29898
3356.65	3767.99
3356.73	1949.99
3356.8	-34147
3356.88	-26553
3356.96	-15206
3357.04	23775
3357.12	24371
3357.19	-6132.01
3357.27	18390
3357.35	7182.99
3357.43	-5689.01
3357.51	-13460
3357.59	-9674.01
3357.66	23498
3357.74	29617
3357.82	18420
3357.9	16867
3357.98	19619
3358.05	31647
3358.13	-2089.01
3358.21	18616
3358.29	32934
3358.37	6179.99
3358.45	24193
3358.52	-2995.01
3358.6	-40640
3358.68	-1758.01
3358.76	11713
3358.84	14476
3358.92	6413.99
3358.99	-29678
3359.07	-18802
3359.15	12758
3359.23	22468
3359.31	-14531
3359.38	-22663
3359.46	-4965.01
3359.54	-16097
3359.62	-34351
3359.7	4760.99
3359.78	-30327
3359.85	13265
3359.93	-30098
3360.01	-4696.01
3360.09	-4790.01
3360.17	19793
3360.24	62775
3360.32	68339
3360.4	6172.99
3360.48	6738.99
3360.56	163.992
3360.64	7908.99
3360.71	4545.99
3360.79	17781
3360.87	20179
3360.95	4573.99
3361.03	21618
3361.1	2476.99
3361.18	-20492
3361.26	8350.99
3361.34	41223
3361.42	30501
3361.5	37467
3361.57	-16790
3361.65	2823.99
3361.73	41887
3361.81	30903
3361.89	13220
3361.96	19850
3362.04	6417.99
3362.12	13542
3362.2	20746
3362.28	650.992
3362.36	2731.99
3362.43	21731
3362.51	-749.008
3362.59	-1984.01
3362.67	27002
3362.75	-26585
3362.82	33243
3362.9	18007
3362.98	6006.99
3363.06	3200.99
3363.14	2980.99
3363.22	8812.99
3363.29	-15786
3363.37	3687.99
3363.45	-9196.01
3363.53	32970
3363.61	42112
3363.69	44365
3363.76	19346
3363.84	75899
3363.92	65654
3364	112625
3364.08	121481
3364.15	108408
3364.23	127259
3364.31	141937
3364.39	134785
3364.47	107810
3364.55	102519
3364.62	76952
3364.7	30632
3364.78	40222
3364.86	50984
3364.94	19424
3365.01	-15653
3365.09	-48083
3365.17	-79279
3365.25	-106302
3365.33	-98000
3365.41	-54490
3365.48	-80308
3365.56	-74832
3365.64	-63976
3365.72	-44148
3365.8	-66032
3365.87	-30945
3365.95	7208.99
3366.03	23703
3366.11	-19196
3366.19	18478
3366.27	12415
3366.34	23946
3366.42	36686
3366.5	22761
3366.58	31017
3366.66	19867
3366.74	-1484.01
3366.81	-2442.01
3366.89	-9964.01
3366.97	27377
3367.05	-2417.01
3367.13	-10385
3367.2	15537
3367.28	-8777.01
3367.36	-15686
3367.44	-5772.01
3367.52	33028
3367.6	49817
3367.67	19952
3367.75	38837
3367.83	7077.99
3367.91	24073
3367.99	1159.99
3368.06	9956.99
3368.14	26349
3368.22	14882
3368.3	-16533
3368.38	3594.99
3368.46	-27151
3368.53	11803
3368.61	-22381
3368.69	-19091
3368.77	6856.99
3368.85	14941
3368.92	25488
3369	36455
3369.08	31105
3369.16	1857.99
3369.24	33844
3369.32	-7178.01
3369.39	2841.99
3369.47	30984
3369.55	4003.99
3369.63	-23581
3369.71	-21498
3369.78	-43597
3369.86	2361.99
3369.94	4811.99
3370.02	-17905
3370.1	-6703.01
3370.18	44833
3370.25	7044.99
3370.33	-37185
3370.41	3792.99
3370.49	-22089
3370.57	42330
3370.65	45426
3370.72	52303
3370.8	11324
3370.88	26900
3370.96	4534.99
3371.04	19820
3371.11	11470
3371.19	12968
3371.27	-9495.01
3371.35	21954
3371.43	-32032
3371.51	-2381.01
3371.58	-6769.01
3371.66	24023
3371.74	5272.99
3371.82	-18178
3371.9	-19120
3371.97	5589.99
3372.05	6260.99
3372.13	-9038.01
3372.21	-29433
3372.29	-11040
3372.37	8542.99
3372.44	22036
3372.52	-31893
3372.6	-58063
3372.68	-12002
3372.76	-46175
3372.83	-21907
3372.91	-1532.01
3372.99	32597
3373.07	35988
3373.15	-7938.01
3373.23	16012
3373.3	-11827
3373.38	23129
3373.46	5838.99
3373.54	26031
3373.62	-54897
3373.7	-29441
3373.77	-26785
3373.85	-69433
3373.93	-18558
3374.01	23285
3374.09	-24871
3374.16	17755
3374.24	10252
3374.32	-5995.01
3374.4	6924.99
3374.48	4547.99
3374.56	-3652.01
3374.63	-5815.01
3374.71	28315
3374.79	41208
3374.87	-5397.01
3374.95	19873
3375.02	-676.008
3375.1	-6282.01
3375.18	-3305.01
3375.26	34859
3375.34	11532
3375.42	-8551.01
3375.49	5504.99
3375.57	11506
3375.65	-6565.01
3375.73	17225
3375.81	5048.99
3375.88	35234
3375.96	51677
3376.04	37789
3376.12	36164
3376.2	-12147
3376.28	-6601.01
3376.35	20739
3376.43	37481
3376.51	29362
3376.59	-19614
3376.67	-19368
3376.74	-6701.01
3376.82	20157
3376.9	12813
3376.98	30149
3377.06	17372
3377.14	24139
3377.21	29103
3377.29	65310
3377.37	53754
3377.45	36010
3377.53	46170
3377.6	9599.99
3377.68	27754
3377.76	9062.99
3377.84	12223
3377.92	-7794.01
3378	12387
3378.07	17534
3378.15	-8129.01
3378.23	16319
3378.31	1638.99
3378.39	46643
3378.47	60776
3378.54	84042
3378.62	95198
3378.7	119566
3378.78	109779
3378.86	140279
3378.93	200800
3379.01	207437
3379.09	230788
3379.17	179527
3379.25	207370
3379.33	208251
3379.4	141057
3379.48	109041
3379.56	100561
3379.64	32402
3379.72	-25312
3379.79	-29723
3379.87	-48113
3379.95	-79566
3380.03	-121750
3380.11	-160392
3380.19	-197426
3380.26	-177422
3380.34	-181421
3380.42	-171821
3380.5	-213077
3380.58	-177130
3380.66	-179200
3380.73	-146009
3380.81	-120867
3380.89	-103985
3380.97	-57425
3381.05	-35441
3381.12	-46618
3381.2	-65716
3381.28	-16673
3381.36	6346.99
3381.44	6981.99
3381.52	-37507
3381.59	-63320
3381.67	-12744
3381.75	-18502
3381.83	-13650
3381.91	-36182
3381.98	-16704
3382.06	31006
3382.14	-23917
3382.22	-29188
3382.3	-20134
3382.38	-2717.01
3382.45	-17147
3382.53	-24578
3382.61	-85423
3382.69	-47583
3382.77	18036
3382.84	-22144
3382.92	-56602
3383	-57089
3383.08	-61798
3383.16	-12465
3383.24	-27980
3383.31	-5643.01
3383.39	-45150
3383.47	-1903.01
3383.55	6559.99
3383.63	-25379
3383.7	-21811
3383.78	-34236
3383.86	-16983
3383.94	7802.99
3384.02	29464
3384.1	-17600
3384.17	9380.99
3384.25	-13982
3384.33	-7396.01
3384.41	-15664
3384.49	-14666
3384.56	-10141
3384.64	-56421
3384.72	-28576
3384.8	-29747
3384.88	4240.99
3384.96	11146
3385.03	200.992
3385.11	37675
3385.19	21127
3385.27	1308.99
3385.35	15705
3385.43	3070.99
3385.5	-49671
3385.58	5443.99
3385.66	31881
3385.74	15938
3385.82	68690
3385.89	14106
3385.97	-23763
3386.05	16832
3386.13	-26497
3386.21	32678
3386.29	38566
3386.36	-43426
3386.44	-3506.01
3386.52	26159
3386.6	-15825
3386.68	-20344
3386.75	713.992
3386.83	-5596.01
3386.91	-3504.01
3386.99	19877
3387.07	26053
3387.15	23320
3387.22	10227
3387.3	20484
3387.38	4084.99
3387.46	12848
3387.54	-2876.01
3387.61	-15400
3387.69	6336.99
3387.77	26667
3387.85	-6091.01
3387.93	-25487
3388.01	-9028.01
3388.08	30188
3388.16	24521
3388.24	-12662
3388.32	-19234
3388.4	-20993
3388.48	27211
3388.55	12656
3388.63	13353
3388.71	17916
3388.79	-22886
3388.87	-43295
3388.94	24127
3389.02	8952.99
3389.1	350.992
3389.18	31776
3389.26	-17930
3389.34	9442.99
3389.41	-22534
3389.49	11347
3389.57	-8175.01
3389.65	6811.99
3389.73	-16753
3389.8	28280
3389.88	-878.008
3389.96	-16234
3390.04	24210
3390.12	19970
3390.2	36104
3390.27	5339.99
3390.35	-2029.01
3390.43	23408
3390.51	-7807.01
3390.59	-1297.01
3390.66	34763
3390.74	3964.99
3390.82	44530
3390.9	41804
3390.98	76404
3391.06	43966
3391.13	676.992
3391.21	-3591.01
3391.29	26883
3391.37	31370
3391.45	-29396
3391.52	38263
3391.6	27977
3391.68	6855.99
3391.76	5096.99
3391.84	6233.99
3391.92	24241
3391.99	64034
3392.07	21543
3392.15	13600
3392.23	15515
3392.31	17078
3392.39	49347
3392.46	48961
3392.54	8470.99
3392.62	9830.99
3392.7	71095
3392.78	63228
3392.85	18805
3392.93	30551
3393.01	165.992
3393.09	-33560
3393.17	18663
3393.25	39854
3393.32	52101
3393.4	87910
3393.48	53962
3393.56	56460
3393.64	84236
3393.71	111259
3393.79	89995
3393.87	134505
3393.95	125621
3394.03	200073
3394.11	245119
3394.18	162494
3394.26	131822
3394.34	171419
3394.42	186018
3394.5	134497
3394.57	106284
3394.65	44733
3394.73	32970
3394.81	-22382
3394.89	-75575
3394.97	-99737
3395.04	-153916
3395.12	-200205
3395.2	-213197
3395.28	-227027
3395.36	-256119
3395.44	-238604
3395.51	-268561
3395.59	-228748
3395.67	-197328
3395.75	-165887
3395.83	-111383
3395.9	-102412
3395.98	-143313
3396.06	-65380
3396.14	-51735
3396.22	-82944
3396.3	-102389
3396.37	-95773
3396.45	-51252
3396.53	-19237
3396.61	-7364.01
3396.69	3376.99
3396.76	7503.99
3396.84	-23095
3396.92	-29809
3397	-51057
3397.08	-43699
3397.16	-40680
3397.23	-19765
3397.31	-41685
3397.39	-17150
3397.47	-46548
3397.55	-28778
3397.62	-18640
3397.7	-19883
3397.78	-18790
3397.86	-13219
3397.94	-18111
3398.02	8717.99
3398.09	-24823
3398.17	-30525
3398.25	-3025.01
3398.33	-477.008
3398.41	-27029
3398.48	-12090
3398.56	28249
3398.64	2586.99
3398.72	-15600
3398.8	-2490.01
3398.88	-7479.01
3398.95	-21922
3399.03	-32610
3399.11	-44537
3399.19	-6294.01
3399.27	-15628
3399.34	18359
3399.42	18389
3399.5	23836
3399.58	-43551
3399.66	-5480.01
3399.74	10471
3399.81	30729
3399.89	-17089
3399.97	-3168.01
3400.05	-10181
3400.13	7037.99
3400.21	43776
3400.28	16452
3400.36	2192.99
3400.44	-1995.01
3400.52	-19156
3400.6	-31258
3400.67	-23524
3400.75	11535
3400.83	15774
3400.91	21606
3400.99	6968.99
3401.07	-2768.01
3401.14	-16960
3401.22	-11874
3401.3	12284
3401.38	39683
3401.46	-3788.01
3401.53	-47333
3401.61	-20798
3401.69	6414.99
3401.77	746.992
3401.85	28728
3401.93	1932.99
3402	-7581.01
3402.08	21128
3402.16	-5072.01
3402.24	8864.99
3402.32	-15760
3402.4	-32417
3402.47	18621
3402.55	-3973.01
3402.63	-3922.01
3402.71	-35055
3402.79	-7337.01
3402.86	-26613
3402.94	10860
3403.02	5826.99
3403.1	15034
3403.18	42840
3403.26	20999
3403.33	-33633
3403.41	-737.008
3403.49	50185
3403.57	926.992
3403.65	-452.008
3403.72	20083
3403.8	-10951
3403.88	-28372
3403.96	-7687.01
3404.04	-21625
3404.12	5943.99
3404.19	-34437
3404.27	1661.99
3404.35	48497
3404.43	33880
3404.51	-14807
3404.58	-46332
3404.66	18188
3404.74	24613
3404.82	28240
3404.9	-30365
3404.98	16102
3405.05	-13995
3405.13	49158
3405.21	25538
3405.29	7369.99
3405.37	4683.99
3405.44	34886
3405.52	17472
3405.6	-6589.01
3405.68	17026
3405.76	20215
3405.84	9286.99
3405.91	7749.99
3405.99	46765
3406.07	50159
3406.15	27216
3406.23	59645
3406.3	28189
3406.38	-9139.01
3406.46	13110
3406.54	-14322
3406.62	5937.99
3406.7	-23037
3406.77	-10283
3406.85	33039
3406.93	42359
3407.01	26409
3407.09	9103.99
3407.17	-5000.01
3407.24	-2835.01
3407.32	-16645
3407.4	-22507
3407.48	-38910
3407.56	-17763
3407.63	-17090
3407.71	-36345
3407.79	-22878
3407.87	16480
3407.95	-11014
3408.03	-19699
3408.1	-12050
3408.18	-17444
3408.26	-41163
3408.34	12085
3408.42	-9237.01
3408.49	16113
3408.57	13108
3408.65	34318
3408.73	48015
3408.81	78655
3408.89	112426
3408.96	127514
3409.04	116000
3409.12	121404
3409.2	103109
3409.28	78405
3409.35	49177
3409.43	55092
3409.51	18212
3409.59	28614
3409.67	-18242
3409.75	-25696
3409.82	-28522
3409.9	2459.99
3409.98	-35251
3410.06	-106101
3410.14	-138249
3410.22	-133678
3410.29	-65562
3410.37	-71752
3410.45	-98447
3410.53	-121863
3410.61	-73689
3410.68	-109702
3410.76	-81346
3410.84	-97641
3410.92	-63527
3411	-20266
3411.08	-90063
3411.15	-55425
3411.23	-25973
3411.31	-13564
3411.39	29778
3411.47	-18461
3411.54	-19879
3411.62	-14749
3411.7	-4353.01
3411.78	5851.99
3411.86	-2016.01
3411.94	3352.99
3412.01	55590
3412.09	35356
3412.17	-2170.01
3412.25	-33744
3412.33	5614.99
3412.4	322.992
3412.48	26475
3412.56	8029.99
3412.64	-3019.01
3412.72	11461
3412.8	-3941.01
3412.87	-4957.01
3412.95	-20156
3413.03	-41706
3413.11	-5316.01
3413.19	1631.99
3413.26	-15007
3413.34	13585
3413.42	1269.99
3413.5	-4512.01
3413.58	-30361
3413.66	-23684
3413.73	19613
3413.81	12923
3413.89	-9550.01
3413.97	-37581
3414.05	-6659.01
3414.13	-21877
3414.2	-20057
3414.28	-3230.01
3414.36	-21245
3414.44	-9524.01
3414.52	32555
3414.59	-18793
3414.67	-8026.01
3414.75	-11252
3414.83	-19442
3414.91	40332
3414.99	21858
3415.06	-5439.01
3415.14	-34340
3415.22	-22036
3415.3	-24194
3415.38	15488
3415.45	28382
3415.53	59775
3415.61	11546
3415.69	10096
3415.77	12143
3415.85	9721.99
3415.92	-3286.01
3416	-31326
3416.08	6941.99
3416.16	-2603.01
3416.24	21841
3416.31	-30264
3416.39	-23277
3416.47	-11964
3416.55	-517.008
3416.63	-1919.01
3416.71	-55381
3416.78	-125.008
3416.86	-19527
3416.94	-15236
3417.02	-2160.01
3417.1	13118
3417.18	-8999.01
3417.25	199.992
3417.33	5062.99
3417.41	-270.008
3417.49	23951
3417.57	7455.99
3417.64	-19472
3417.72	-8375.01
3417.8	-19242
3417.88	-760.008
3417.96	-22668
3418.04	-9014.01
3418.11	-9581.01
3418.19	-2909.01
3418.27	-3356.01
3418.35	-8595.01
3418.43	16738
3418.5	-23044
3418.58	8688.99
3418.66	35140
3418.74	52738
3418.82	-17191
3418.9	9841.99
3418.97	-15729
3419.05	8162.99
3419.13	-22706
3419.21	-19505
3419.29	-25781
3419.36	-14224
3419.44	-13950
3419.52	-18564
3419.6	-5082.01
3419.68	15639
3419.76	-30429
3419.83	-4685.01
3419.91	-33641
3419.99	-25560
3420.07	-23919
3420.15	-1514.01
3420.22	4423.99
3420.3	-851.008
3420.38	-4187.01
3420.46	9391.99
3420.54	23014
3420.62	-11140
3420.69	859.992
3420.77	-28774
3420.85	-7401.01
3420.93	5545.99
3421.01	11051
3421.08	-14975
3421.16	2156.99
3421.24	-20934
3421.32	-10481
3421.4	-17764
3421.48	6562.99
3421.55	44155
3421.63	-19971
3421.71	6250.99
3421.79	-1225.01
3421.87	17850
3421.95	-10143
3422.02	-19748
3422.1	7456.99
3422.18	6215.99
3422.26	-29827
3422.34	-3935.01
3422.41	20840
3422.49	-21776
3422.57	-21685
3422.65	9295.99
3422.73	-54785
3422.81	-22735
3422.88	33796
3422.96	49117
3423.04	61015
3423.12	12470
3423.2	-11793
3423.27	13836
3423.35	-19536
3423.43	1717.99
3423.51	17259
3423.59	26235
3423.67	-4901.01
3423.74	-12447
3423.82	18515
3423.9	34267
3423.98	-14125
3424.06	-29266
3424.14	2523.99
3424.21	10287
3424.29	2857.99
3424.37	7866.99
3424.45	1534.99
3424.53	-39010
3424.6	-10135
3424.68	30151
3424.76	45131
3424.84	7565.99
3424.92	-18148
3425	59887
3425.07	21569
3425.15	-37147
3425.23	-36398
3425.31	-25049
3425.39	-10798
3425.46	11135
3425.54	-13533
3425.62	-14518
3425.7	-16057
3425.78	15674
3425.86	26782
3425.93	12023
3426.01	23979
3426.09	-34839
3426.17	11787
3426.25	-14820
3426.32	-26566
3426.4	1737.99
3426.48	-18589
3426.56	-15939
3426.64	-15728
3426.72	-4025.01
3426.79	10966
3426.87	-7671.01
3426.95	-28208
3427.03	-989.008
3427.11	-22335
3427.18	-19748
3427.26	-16541
3427.34	-32170
3427.42	-28083
3427.5	-21874
3427.58	-9561.01
3427.65	-10048
3427.73	3935.99
3427.81	-32381
3427.89	-4434.01
3427.97	-21335
3428.04	-4476.01
3428.12	-29828
3428.2	-15028
3428.28	15062
3428.36	-7939.01
3428.44	-26061
3428.51	-10095
3428.59	41191
3428.67	5658.99
3428.75	-35727
3428.83	5162.99
3428.91	4585.99
3428.98	-22557
3429.06	-5806.01
3429.14	23968
3429.22	2526.99
3429.3	-18099
3429.37	-4538.01
3429.45	-17136
3429.53	-10150
3429.61	-43524
3429.69	-17712
3429.77	-48329
3429.84	-35741
3429.92	-72658
3430	-33485
